# Supplementary material for: High Throughput Sequencing of MicroRNA in Rainbow Trout Plasma, Mucus, and Surrounding Water Following Acute Stress
Source: Front Physiol. 2021 Jan 13;11:588313. doi: 10.3389/fphys.2020.588313 (PMC7838646; doi:10.3389/fphys.2020.588313)
Supplement: Supplementary file 1 [file Table_1.XLSX]

## Sheet: RNA concentrations
The RNA concentrations of the eighteen samples which were sequenced. Plasma samples were quantified using the SoftMax SpectroDrop microplate. Mucus and water samples were quantified by Norgen Biotek using the RiboGreen Assay. The upper limit of the RiboGreen assay is 36.23 ng/µL, therefore samples with greater than 36.23 ng/µL present are indicated by >36.23.
Sample	Treatment	Rep	RNA Conc. (ng/µL)
Plasma	Control	1	12
Plasma	Stressed	1	30
Plasma	Control	2	37
Plasma	Stressed	2	17
Plasma	Control	3	43
Plasma	Stressed	3	20
Mucus	Control	1	>36.23
Mucus	Stressed	1	>36.23
Mucus	Control	2	0.26
Mucus	Stressed	2	>36.23
Mucus	Control	3	>36.23
Mucus	Stressed	3	>36.23
Water	Control	1	3.63
Water	Stressed	1	10.36
Water	Control	2	1.99
Water	Stressed	2	15.76
Water	Control	3	1.02
Water	Stressed	3	8.47

## Sheet: Read counts
The read counts of the eighteen samples that were sequenced. Sequencing was performed using the Illumina NextSeq500 by Norgen Biotek.
Sample	Treatment	Rep	Read Counts
Plasma	Control	1	25446441
Plasma	Stressed	1	17978832
Plasma	Control	2	27421054
Plasma	Stressed	2	21978608
Plasma	Control	3	18098085
Plasma	Stressed	3	18746525
Mucus	Control	1	17386047
Mucus	Stressed	1	20280680
Mucus	Control	2	18648203
Mucus	Stressed	2	14400230
Mucus	Control	3	17616935
Mucus	Stressed	3	20698775
Water	Control	1	13307688
Water	Stressed	1	18783772
Water	Control	2	24700077
Water	Stressed	2	27056416
Water	Control	3	12686917
Water	Stressed	3	29422971

## Sheet: Number of microRNA
The number of unique known or novel microRNAs identified in each sample. These microRNAs were identified using the miRDeep2 tool within the miARma-Seq pipeline.
			Number of mature microRNAs in each sample
Sample type	Treatment	Rep	Known	Novel
Plasma	Control	1	155	741
Plasma	Stressed	1	174	993
Plasma	Control	2	181	1101
Plasma	Stressed	2	182	568
Plasma	Control	3	176	782
Plasma	Stressed	3	178	772
Mucus	Control	1	128	79
Mucus	Stressed	1	108	102
Mucus	Control	2	126	205
Mucus	Stressed	2	98	64
Mucus	Control	3	94	76
Mucus	Stressed	3	125	90
Water	Control	1	108	62
Water	Stressed	1	145	129
Water	Control	2	107	67
Water	Stressed	2	141	138
Water	Control	3	122	53
Water	Stressed	3	143	159

## Sheet: Stats file
The stats file produced by miARma-Seq during the alignment, annotation, and read counting of the small RNA-Seq reads to the rainbow trout (Oncorhynchus mykiss) and Atlantic salmon (Salmo salar) microRNA.
miRDeep :: File:/datavol/data/analysis//size_trimmed_adapterless_SV18263_0020_S10_R1_001.fastq
Log file for this run is in mapper_logs and called mapper.log_13128
Mapping statistics
#desc	total	mapped	unmapped	%mapped	%unmapped
total: 15596616	3145964	12450652	20.171	79.829
seq: 15596616	3145964	12450652	20.171	79.829
#####################################
# #
# miRDeep2.0.1.2 #
# #
# last change: 22/01/2019 #
# #
#####################################
miRDeep2 started at 18:56:17
#Starting miRDeep2
/datavol/mirDeep/mirdeep2-f44a112775f0c7ef7f2fd3bdfabdbfd5f9d052d1/bin/miRDeep2.pl /datavol/data/analysis/working_may8_20_nofastqc//miRDeep_results/size_trimmed_adapterless_SV18263_0020_S10_R1_001.fa /datavol/ref/trimmed_omykiss_genome.fa /datavol/data/analysis/working_may8_20_nofastqc//miRDeep_results/size_trimmed_adapterless_SV18263_0020_S10_R1_001_vs_genome.arf /datavol/ref/reformatted-mature-…
miRDeep2 started at 18:56:17
mkdir mirdeep_runs/run_08_05_2020_t_18_56_17
#Starting miRDeep2
#testing input files
started: 18:56:29
sanity_check_mature_ref.pl /datavol/ref/reformatted-mature-ssa.fasta
#testing input files
ended: 18:56:29
total:0h:0m:0s
sanity_check_reads_ready_file.pl /datavol/data/analysis/working_may8_20_nofastqc//miRDeep_results/size_trimmed_adapterless_SV18263_0020_S10_R1_001.fa
started: 18:56:29
ended: 18:56:32
total:0h:0m:3s
started: 18:56:32
sanity_check_genome.pl /datavol/ref/trimmed_omykiss_genome.fa
ended: 18:56:59
total:0h:0m:27s
started: 18:56:59
sanity_check_mapping_file.pl /datavol/data/analysis/working_may8_20_nofastqc//miRDeep_results/size_trimmed_adapterless_SV18263_0020_S10_R1_001_vs_genome.arf
ended: 18:56:59
total:0h:0m:0s
started: 18:56:59
sanity_check_mature_ref.pl /datavol/ref/reformatted-hairpin-ssa.fasta
ended: 18:56:59
total:0h:0m:0s
started: 18:56:59
Quantitation of expressed miRNAs in data
quantifier.pl -p /datavol/ref/reformatted-hairpin-ssa.fasta -m /datavol/ref/reformatted-mature-ssa.fasta -r /datavol/data/analysis/working_may8_20_nofastqc//miRDeep_results/size_trimmed_adapterless_SV18263_0020_S10_R1_001.fa -y 08_05_2020_t_18_56_17 -k -d -P
#Quantitation of known miRNAs in data
getting samples and corresponding read numbers
Converting input files
building bowtie index
mapping mature sequences against index
mapping read sequences against index
Mapping statistics
#desc	total	mapped	unmapped	%mapped	%unmapped
total: 15591576	3507237	12084339	22.494	77.506
seq: 15591576	3507237	12084339	22.494	77.506
analyzing data
Expressed miRNAs are written to expression_analyses/expression_analyses_08_05_2020_t_18_56_17/miRNA_expressed.csv
not expressed miRNAs are written to expression_analyses/expression_analyses_08_05_2020_t_18_56_17/miRNA_not_expressed.csv
Creating miRBase.mrd file
make_html2.pl -q expression_analyses/expression_analyses_08_05_2020_t_18_56_17/miRBase.mrd -k reformatted-mature-ssa.fasta -y 08_05_2020_t_18_56_17 -d -o -i expression_analyses/expression_analyses_08_05_2020_t_18_56_17/reformatted-mature-ssa.fasta_mapped.arf -M miRNAs_expressed_all_samples_08_05_2020_t_18_56_17.csv -P
miRNAs_expressed_all_samples_08_05_2020_t_18_56_17.csv file with miRNA expression values
parsing miRBase.mrd file finished
ended: 18:57:09
total:0h:0m:10s
started: 18:57:09
rna2dna.pl /datavol/ref/reformatted-mature-ssa.fasta > mirdeep_runs/run_08_05_2020_t_18_56_17/tmp/reformatted-mature-ssa.fasta
rna2dna.pl /datavol/ref/reformatted-hairpin-ssa.fasta > mirdeep_runs/run_08_05_2020_t_18_56_17/tmp/reformatted-hairpin-ssa.fasta
ended: 18:57:09
total:0h:0m:0s
#parsing genome mappings
parse_mappings.pl /datavol/data/analysis/working_may8_20_nofastqc//miRDeep_results/size_trimmed_adapterless_SV18263_0020_S10_R1_001_vs_genome.arf -a 0 -b 18 -c 25 -i 5 > mirdeep_runs/run_08_05_2020_t_18_56_17/tmp/size_trimmed_adapterless_SV18263_0020_S10_R1_001_vs_genome.arf_parsed.arf
started: 18:57:09
#parsing genome mappings
ended: 18:57:10
total:0h:0m:1s
#excising precursors
started: 18:57:10
excise_precursors_iterative_final.pl /datavol/ref/trimmed_omykiss_genome.fa mirdeep_runs/run_08_05_2020_t_18_56_17/tmp/size_trimmed_adapterless_SV18263_0020_S10_R1_001_vs_genome.arf_parsed.arf mirdeep_runs/run_08_05_2020_t_18_56_17/tmp/precursors.fa mirdeep_runs/run_08_05_2020_t_18_56_17/tmp/precursors.coords 50000
#excising precursors
1	54282
2	47016
ended: 18:57:29
total:0h:0m:19s
#preparing signature
prepare_signature.pl /datavol/data/analysis/working_may8_20_nofastqc//miRDeep_results/size_trimmed_adapterless_SV18263_0020_S10_R1_001.fa mirdeep_runs/run_08_05_2020_t_18_56_17/tmp/precursors.fa 1 -a mirdeep_runs/run_08_05_2020_t_18_56_17/tmp/reformatted-mature-ssa.fasta -o mirdeep_runs/run_08_05_2020_t_18_56_17/tmp/signature.arf 2>>error_08_05_2020_t_18_56_17.log
started: 18:57:29
#preparing signature
ended: 18:57:46
total:0h:0m:17s
#folding precursors
started: 18:57:46
#folding precursors
RNAfold < mirdeep_runs/run_08_05_2020_t_18_56_17/tmp/precursors.fa -noPS > mirdeep_runs/run_08_05_2020_t_18_56_17/tmp/precursors.str
ended: 19:3:42
total:0h:5m:56s
#running miRDeep core algorithm
started: 19:3:42
miRDeep2_core_algorithm.pl mirdeep_runs/run_08_05_2020_t_18_56_17/tmp/signature.arf mirdeep_runs/run_08_05_2020_t_18_56_17/tmp/precursors.str -v -50 -l 20 > mirdeep_runs/run_08_05_2020_t_18_56_17/output.mrd
#running miRDeep core algorithm
ended: 19:4:00
total:0h:0m:18s
#running permuted controls
started: 19:4:00
echo 'miRDeep2_core_algorithm.pl mirdeep_runs/run_08_05_2020_t_18_56_17/tmp/signature.arf mirdeep_runs/run_08_05_2020_t_18_56_17/tmp/precursors.str -v -50 > mirdeep_runs/run_08_05_2020_t_18_56_17/output.mrd' > mirdeep_runs/run_08_05_2020_t_18_56_17/tmp/command_line
#running permuted controls
perform_controls.pl mirdeep_runs/run_08_05_2020_t_18_56_17/tmp/command_line mirdeep_runs/run_08_05_2020_t_18_56_17/tmp/precursors.str 100 -a > mirdeep_runs/run_08_05_2020_t_18_56_17/tmp/output_permuted.mrd 2>>error_08_05_2020_t_18_56_17.log
ended: 19:31:09
total:0h:27m:9s
#doing survey of accuracy
survey.pl mirdeep_runs/run_08_05_2020_t_18_56_17/output.mrd -a mirdeep_runs/run_08_05_2020_t_18_56_17/tmp/output_permuted.mrd -b mirdeep_runs/run_08_05_2020_t_18_56_17/tmp/reformatted-mature-ssa.fasta -c mirdeep_runs/run_08_05_2020_t_18_56_17/tmp/signature.arf -d 2 > mirdeep_runs/run_08_05_2020_t_18_56_17/survey.csv
started: 19:31:09
#doing survey of accuracy
ended: 19:31:25
total:0h:0m:16s
#producing graphic results
started: 19:31:25
make_html.pl -f mirdeep_runs/run_08_05_2020_t_18_56_17/output.mrd -k mirdeep_runs/run_08_05_2020_t_18_56_17/tmp/reformatted-mature-ssa.fasta -p mirdeep_runs/run_08_05_2020_t_18_56_17/tmp/precursors.coords -s mirdeep_runs/run_08_05_2020_t_18_56_17/survey.csv -c -e -q expression_analyses/expression_analyses_08_05_2020_t_18_56_17/miRBase.mrd -x expression_analyses/expression_analyses_08_05_2020_t_18…
#producing graphic results
No organism specified by switch -t [organism] so UCSC browser BLAT will not be used.
To get a list of possible species names type make_html.pl -u
Specify organism Reads are coming from by -t [organism] to get links in html file
parsing input file finished
checking Rfam for hits to precursors
Build bowtie index of Rfam entries
Mapping mature,star and loop sequences against index
# reads processed: 23262
# reads with at least one reported alignment: 169 (0.73%)
# reads that failed to align: 23093 (99.27%)
Reported 2814 alignments to 1 output stream(s)
parsing miRBase.mrd file finished
ended: 19:31:28
total:0h:0m:3s
fasta and bed files have been created in subfolder mirna_results_08_05_2020_t_18_56_17
rmtree(mirdeep_runs/run_08_05_2020_t_18_56_17/tmp)
miRDeep runtime:
started: 18:56:17
ended: 19:31:29
total:0h:35m:12s
miRDeep runtime:
started: 18:56:17
ended: 19:31:29
total:0h:35m:12s
miRDeep :: File:/datavol/data/analysis//size_trimmed_adapterless_SV18263_0012_S24_R1_001.fastq
Log file for this run is in mapper_logs and called mapper.log_14767
Mapping statistics
#desc	total	mapped	unmapped	%mapped	%unmapped
total: 19151802	1966116	17185686	10.266	89.734
seq: 19151802	1966116	17185686	10.266	89.734
#####################################
# #
# miRDeep2.0.1.2 #
# #
# last change: 22/01/2019 #
# #
#####################################
miRDeep2 started at 19:42:07
#Starting miRDeep2
/datavol/mirDeep/mirdeep2-f44a112775f0c7ef7f2fd3bdfabdbfd5f9d052d1/bin/miRDeep2.pl /datavol/data/analysis/working_may8_20_nofastqc//miRDeep_results/size_trimmed_adapterless_SV18263_0012_S24_R1_001.fa /datavol/ref/trimmed_omykiss_genome.fa /datavol/data/analysis/working_may8_20_nofastqc//miRDeep_results/size_trimmed_adapterless_SV18263_0012_S24_R1_001_vs_genome.arf /datavol/ref/reformatted-mature-…
miRDeep2 started at 19:42:07
mkdir mirdeep_runs/run_08_05_2020_t_19_42_07
#Starting miRDeep2
#testing input files
started: 19:42:09
sanity_check_mature_ref.pl /datavol/ref/reformatted-mature-ssa.fasta
#testing input files
ended: 19:42:09
total:0h:0m:0s
sanity_check_reads_ready_file.pl /datavol/data/analysis/working_may8_20_nofastqc//miRDeep_results/size_trimmed_adapterless_SV18263_0012_S24_R1_001.fa
started: 19:42:09
ended: 19:42:13
total:0h:0m:4s
started: 19:42:13
sanity_check_genome.pl /datavol/ref/trimmed_omykiss_genome.fa
ended: 19:42:40
total:0h:0m:27s
started: 19:42:40
sanity_check_mapping_file.pl /datavol/data/analysis/working_may8_20_nofastqc//miRDeep_results/size_trimmed_adapterless_SV18263_0012_S24_R1_001_vs_genome.arf
ended: 19:42:42
total:0h:0m:2s
started: 19:42:42
sanity_check_mature_ref.pl /datavol/ref/reformatted-hairpin-ssa.fasta
ended: 19:42:42
total:0h:0m:0s
started: 19:42:42
Quantitation of expressed miRNAs in data
quantifier.pl -p /datavol/ref/reformatted-hairpin-ssa.fasta -m /datavol/ref/reformatted-mature-ssa.fasta -r /datavol/data/analysis/working_may8_20_nofastqc//miRDeep_results/size_trimmed_adapterless_SV18263_0012_S24_R1_001.fa -y 08_05_2020_t_19_42_07 -k -d -P
#Quantitation of known miRNAs in data
getting samples and corresponding read numbers
Converting input files
building bowtie index
mapping mature sequences against index
mapping read sequences against index
Mapping statistics
#desc	total	mapped	unmapped	%mapped	%unmapped
total: 19146092	1166791	17979301	6.094	93.906
seq: 19146092	1166791	17979301	6.094	93.906
analyzing data
Expressed miRNAs are written to expression_analyses/expression_analyses_08_05_2020_t_19_42_07/miRNA_expressed.csv
not expressed miRNAs are written to expression_analyses/expression_analyses_08_05_2020_t_19_42_07/miRNA_not_expressed.csv
Creating miRBase.mrd file
make_html2.pl -q expression_analyses/expression_analyses_08_05_2020_t_19_42_07/miRBase.mrd -k reformatted-mature-ssa.fasta -y 08_05_2020_t_19_42_07 -d -o -i expression_analyses/expression_analyses_08_05_2020_t_19_42_07/reformatted-mature-ssa.fasta_mapped.arf -M miRNAs_expressed_all_samples_08_05_2020_t_19_42_07.csv -P
miRNAs_expressed_all_samples_08_05_2020_t_19_42_07.csv file with miRNA expression values
parsing miRBase.mrd file finished
ended: 19:42:54
total:0h:0m:12s
started: 19:42:54
rna2dna.pl /datavol/ref/reformatted-mature-ssa.fasta > mirdeep_runs/run_08_05_2020_t_19_42_07/tmp/reformatted-mature-ssa.fasta
rna2dna.pl /datavol/ref/reformatted-hairpin-ssa.fasta > mirdeep_runs/run_08_05_2020_t_19_42_07/tmp/reformatted-hairpin-ssa.fasta
ended: 19:42:54
total:0h:0m:0s
#parsing genome mappings
parse_mappings.pl /datavol/data/analysis/working_may8_20_nofastqc//miRDeep_results/size_trimmed_adapterless_SV18263_0012_S24_R1_001_vs_genome.arf -a 0 -b 18 -c 25 -i 5 > mirdeep_runs/run_08_05_2020_t_19_42_07/tmp/size_trimmed_adapterless_SV18263_0012_S24_R1_001_vs_genome.arf_parsed.arf
started: 19:42:54
#parsing genome mappings
ended: 19:43:01
total:0h:0m:7s
#excising precursors
started: 19:43:01
excise_precursors_iterative_final.pl /datavol/ref/trimmed_omykiss_genome.fa mirdeep_runs/run_08_05_2020_t_19_42_07/tmp/size_trimmed_adapterless_SV18263_0012_S24_R1_001_vs_genome.arf_parsed.arf mirdeep_runs/run_08_05_2020_t_19_42_07/tmp/precursors.fa mirdeep_runs/run_08_05_2020_t_19_42_07/tmp/precursors.coords 50000
#excising precursors
1	351854
2	70482
3	18426
ended: 19:43:37
total:0h:0m:36s
#preparing signature
prepare_signature.pl /datavol/data/analysis/working_may8_20_nofastqc//miRDeep_results/size_trimmed_adapterless_SV18263_0012_S24_R1_001.fa mirdeep_runs/run_08_05_2020_t_19_42_07/tmp/precursors.fa 1 -a mirdeep_runs/run_08_05_2020_t_19_42_07/tmp/reformatted-mature-ssa.fasta -o mirdeep_runs/run_08_05_2020_t_19_42_07/tmp/signature.arf 2>>error_08_05_2020_t_19_42_07.log
started: 19:43:37
#preparing signature
ended: 19:44:06
total:0h:0m:29s
#folding precursors
started: 19:44:06
#folding precursors
RNAfold < mirdeep_runs/run_08_05_2020_t_19_42_07/tmp/precursors.fa -noPS > mirdeep_runs/run_08_05_2020_t_19_42_07/tmp/precursors.str
ended: 19:46:33
total:0h:2m:27s
#running miRDeep core algorithm
started: 19:46:34
miRDeep2_core_algorithm.pl mirdeep_runs/run_08_05_2020_t_19_42_07/tmp/signature.arf mirdeep_runs/run_08_05_2020_t_19_42_07/tmp/precursors.str -v -50 -l 21 > mirdeep_runs/run_08_05_2020_t_19_42_07/output.mrd
#running miRDeep core algorithm
ended: 19:46:52
total:0h:0m:18s
#running permuted controls
started: 19:46:52
echo 'miRDeep2_core_algorithm.pl mirdeep_runs/run_08_05_2020_t_19_42_07/tmp/signature.arf mirdeep_runs/run_08_05_2020_t_19_42_07/tmp/precursors.str -v -50 > mirdeep_runs/run_08_05_2020_t_19_42_07/output.mrd' > mirdeep_runs/run_08_05_2020_t_19_42_07/tmp/command_line
#running permuted controls
perform_controls.pl mirdeep_runs/run_08_05_2020_t_19_42_07/tmp/command_line mirdeep_runs/run_08_05_2020_t_19_42_07/tmp/precursors.str 100 -a > mirdeep_runs/run_08_05_2020_t_19_42_07/tmp/output_permuted.mrd 2>>error_08_05_2020_t_19_42_07.log
ended: 20:12:30
total:0h:25m:38s
#doing survey of accuracy
survey.pl mirdeep_runs/run_08_05_2020_t_19_42_07/output.mrd -a mirdeep_runs/run_08_05_2020_t_19_42_07/tmp/output_permuted.mrd -b mirdeep_runs/run_08_05_2020_t_19_42_07/tmp/reformatted-mature-ssa.fasta -c mirdeep_runs/run_08_05_2020_t_19_42_07/tmp/signature.arf -d 3 > mirdeep_runs/run_08_05_2020_t_19_42_07/survey.csv
started: 20:12:30
#doing survey of accuracy
ended: 20:12:36
total:0h:0m:6s
#producing graphic results
started: 20:12:36
make_html.pl -f mirdeep_runs/run_08_05_2020_t_19_42_07/output.mrd -k mirdeep_runs/run_08_05_2020_t_19_42_07/tmp/reformatted-mature-ssa.fasta -p mirdeep_runs/run_08_05_2020_t_19_42_07/tmp/precursors.coords -s mirdeep_runs/run_08_05_2020_t_19_42_07/survey.csv -c -e -q expression_analyses/expression_analyses_08_05_2020_t_19_42_07/miRBase.mrd -x expression_analyses/expression_analyses_08_05_2020_t_19…
#producing graphic results
No organism specified by switch -t [organism] so UCSC browser BLAT will not be used.
To get a list of possible species names type make_html.pl -u
Specify organism Reads are coming from by -t [organism] to get links in html file
parsing input file finished
checking Rfam for hits to precursors
Build bowtie index of Rfam entries
Mapping mature,star and loop sequences against index
# reads processed: 3738
# reads with at least one reported alignment: 42 (1.12%)
# reads that failed to align: 3696 (98.88%)
Reported 1126 alignments to 1 output stream(s)
parsing miRBase.mrd file finished
ended: 20:12:37
total:0h:0m:1s
fasta and bed files have been created in subfolder mirna_results_08_05_2020_t_19_42_07
rmtree(mirdeep_runs/run_08_05_2020_t_19_42_07/tmp)
miRDeep runtime:
started: 19:42:07
ended: 20:12:37
total:0h:30m:30s
miRDeep runtime:
started: 19:42:07
ended: 20:12:37
total:0h:30m:30s
miRDeep :: File:/datavol/data/analysis//.output.fastq
Log file for this run is in mapper_logs and called mapper.log_16261
Mapping statistics
#desc	total	mapped	unmapped	%mapped	%unmapped
total: 20729	8310	12419	40.089	59.911
seq: 20729	8310	12419	40.089	59.911
#####################################
# #
# miRDeep2.0.1.2 #
# #
# last change: 22/01/2019 #
# #
#####################################
miRDeep2 started at 20:12:40
#Starting miRDeep2
/datavol/mirDeep/mirdeep2-f44a112775f0c7ef7f2fd3bdfabdbfd5f9d052d1/bin/miRDeep2.pl /datavol/data/analysis/working_may8_20_nofastqc//miRDeep_results/.output.fa /datavol/ref/trimmed_omykiss_genome.fa /datavol/data/analysis/working_may8_20_nofastqc//miRDeep_results/.output_vs_genome.arf /datavol/ref/reformatted-mature-ssa.fasta none /datavol/ref/reformatted-hairpin-ssa.fasta -r .output -P -d -c -v
miRDeep2 started at 20:12:40
mkdir mirdeep_runs/run_08_05_2020_t_20_12_40
#Starting miRDeep2
#testing input files
started: 20:12:41
sanity_check_mature_ref.pl /datavol/ref/reformatted-mature-ssa.fasta
#testing input files
ended: 20:12:41
total:0h:0m:0s
sanity_check_reads_ready_file.pl /datavol/data/analysis/working_may8_20_nofastqc//miRDeep_results/.output.fa
started: 20:12:41
ended: 20:12:41
total:0h:0m:0s
started: 20:12:41
sanity_check_genome.pl /datavol/ref/trimmed_omykiss_genome.fa
ended: 20:13:09
total:0h:0m:28s
started: 20:13:09
sanity_check_mapping_file.pl /datavol/data/analysis/working_may8_20_nofastqc//miRDeep_results/.output_vs_genome.arf
ended: 20:13:09
total:0h:0m:0s
started: 20:13:09
sanity_check_mature_ref.pl /datavol/ref/reformatted-hairpin-ssa.fasta
ended: 20:13:09
total:0h:0m:0s
started: 20:13:09
Quantitation of expressed miRNAs in data
quantifier.pl -p /datavol/ref/reformatted-hairpin-ssa.fasta -m /datavol/ref/reformatted-mature-ssa.fasta -r /datavol/data/analysis/working_may8_20_nofastqc//miRDeep_results/.output.fa -y 08_05_2020_t_20_12_40 -k -d -P
#Quantitation of known miRNAs in data
getting samples and corresponding read numbers
Converting input files
building bowtie index
mapping mature sequences against index
mapping read sequences against index
Mapping statistics
#desc	total	mapped	unmapped	%mapped	%unmapped
total: 20725	9836	10889	47.46	52.54
seq: 20725	9836	10889	47.46	52.54
analyzing data
Expressed miRNAs are written to expression_analyses/expression_analyses_08_05_2020_t_20_12_40/miRNA_expressed.csv
not expressed miRNAs are written to expression_analyses/expression_analyses_08_05_2020_t_20_12_40/miRNA_not_expressed.csv
Creating miRBase.mrd file
make_html2.pl -q expression_analyses/expression_analyses_08_05_2020_t_20_12_40/miRBase.mrd -k reformatted-mature-ssa.fasta -y 08_05_2020_t_20_12_40 -d -o -i expression_analyses/expression_analyses_08_05_2020_t_20_12_40/reformatted-mature-ssa.fasta_mapped.arf -M miRNAs_expressed_all_samples_08_05_2020_t_20_12_40.csv -P
miRNAs_expressed_all_samples_08_05_2020_t_20_12_40.csv file with miRNA expression values
parsing miRBase.mrd file finished
ended: 20:13:11
total:0h:0m:2s
started: 20:13:11
rna2dna.pl /datavol/ref/reformatted-mature-ssa.fasta > mirdeep_runs/run_08_05_2020_t_20_12_40/tmp/reformatted-mature-ssa.fasta
rna2dna.pl /datavol/ref/reformatted-hairpin-ssa.fasta > mirdeep_runs/run_08_05_2020_t_20_12_40/tmp/reformatted-hairpin-ssa.fasta
ended: 20:13:11
total:0h:0m:0s
#parsing genome mappings
parse_mappings.pl /datavol/data/analysis/working_may8_20_nofastqc//miRDeep_results/.output_vs_genome.arf -a 0 -b 18 -c 25 -i 5 > mirdeep_runs/run_08_05_2020_t_20_12_40/tmp/.output_vs_genome.arf_parsed.arf
started: 20:13:11
#parsing genome mappings
ended: 20:13:11
total:0h:0m:0s
#excising precursors
started: 20:13:11
excise_precursors_iterative_final.pl /datavol/ref/trimmed_omykiss_genome.fa mirdeep_runs/run_08_05_2020_t_20_12_40/tmp/.output_vs_genome.arf_parsed.arf mirdeep_runs/run_08_05_2020_t_20_12_40/tmp/precursors.fa mirdeep_runs/run_08_05_2020_t_20_12_40/tmp/precursors.coords 50000
#excising precursors
1	718
ended: 20:13:22
total:0h:0m:11s
#preparing signature
prepare_signature.pl /datavol/data/analysis/working_may8_20_nofastqc//miRDeep_results/.output.fa mirdeep_runs/run_08_05_2020_t_20_12_40/tmp/precursors.fa 1 -a mirdeep_runs/run_08_05_2020_t_20_12_40/tmp/reformatted-mature-ssa.fasta -o mirdeep_runs/run_08_05_2020_t_20_12_40/tmp/signature.arf 2>>error_08_05_2020_t_20_12_40.log
started: 20:13:22
#preparing signature
ended: 20:13:22
total:0h:0m:0s
#folding precursors
started: 20:13:22
#folding precursors
RNAfold < mirdeep_runs/run_08_05_2020_t_20_12_40/tmp/precursors.fa -noPS > mirdeep_runs/run_08_05_2020_t_20_12_40/tmp/precursors.str
ended: 20:13:28
total:0h:0m:6s
#running miRDeep core algorithm
started: 20:13:28
miRDeep2_core_algorithm.pl mirdeep_runs/run_08_05_2020_t_20_12_40/tmp/signature.arf mirdeep_runs/run_08_05_2020_t_20_12_40/tmp/precursors.str -v -50 -l 18 > mirdeep_runs/run_08_05_2020_t_20_12_40/output.mrd
#running miRDeep core algorithm
ended: 20:13:28
total:0h:0m:0s
#running permuted controls
started: 20:13:28
echo 'miRDeep2_core_algorithm.pl mirdeep_runs/run_08_05_2020_t_20_12_40/tmp/signature.arf mirdeep_runs/run_08_05_2020_t_20_12_40/tmp/precursors.str -v -50 > mirdeep_runs/run_08_05_2020_t_20_12_40/output.mrd' > mirdeep_runs/run_08_05_2020_t_20_12_40/tmp/command_line
#running permuted controls
perform_controls.pl mirdeep_runs/run_08_05_2020_t_20_12_40/tmp/command_line mirdeep_runs/run_08_05_2020_t_20_12_40/tmp/precursors.str 100 -a > mirdeep_runs/run_08_05_2020_t_20_12_40/tmp/output_permuted.mrd 2>>error_08_05_2020_t_20_12_40.log
ended: 20:14:00
total:0h:0m:32s
#doing survey of accuracy
survey.pl mirdeep_runs/run_08_05_2020_t_20_12_40/output.mrd -a mirdeep_runs/run_08_05_2020_t_20_12_40/tmp/output_permuted.mrd -b mirdeep_runs/run_08_05_2020_t_20_12_40/tmp/reformatted-mature-ssa.fasta -c mirdeep_runs/run_08_05_2020_t_20_12_40/tmp/signature.arf -d 1 > mirdeep_runs/run_08_05_2020_t_20_12_40/survey.csv
started: 20:14:00
#doing survey of accuracy
ended: 20:14:00
total:0h:0m:0s
#producing graphic results
started: 20:14:00
make_html.pl -f mirdeep_runs/run_08_05_2020_t_20_12_40/output.mrd -k mirdeep_runs/run_08_05_2020_t_20_12_40/tmp/reformatted-mature-ssa.fasta -p mirdeep_runs/run_08_05_2020_t_20_12_40/tmp/precursors.coords -s mirdeep_runs/run_08_05_2020_t_20_12_40/survey.csv -c -e -q expression_analyses/expression_analyses_08_05_2020_t_20_12_40/miRBase.mrd -x expression_analyses/expression_analyses_08_05_2020_t_20…
#producing graphic results
No organism specified by switch -t [organism] so UCSC browser BLAT will not be used.
To get a list of possible species names type make_html.pl -u
Specify organism Reads are coming from by -t [organism] to get links in html file
parsing input file finished
checking Rfam for hits to precursors
Build bowtie index of Rfam entries
Mapping mature,star and loop sequences against index
# reads processed: 624
# reads with at least one reported alignment: 2 (0.32%)
# reads that failed to align: 622 (99.68%)
Reported 35 alignments to 1 output stream(s)
parsing miRBase.mrd file finished
ended: 20:14:01
total:0h:0m:1s
fasta and bed files have been created in subfolder mirna_results_08_05_2020_t_20_12_40
rmtree(mirdeep_runs/run_08_05_2020_t_20_12_40/tmp)
miRDeep runtime:
started: 20:12:40
ended: 20:14:01
total:0h:1m:21s
miRDeep runtime:
started: 20:12:40
ended: 20:14:01
total:0h:1m:21s
miRDeep :: File:/datavol/data/analysis//size_trimmed_adapterless_SV18263_0010_S22_R1_001.fastq
Log file for this run is in mapper_logs and called mapper.log_17309
Mapping statistics
#desc	total	mapped	unmapped	%mapped	%unmapped
total: 12167988	1776014	10391974	14.596	85.404
seq: 12167988	1776014	10391974	14.596	85.404
#####################################
# #
# miRDeep2.0.1.2 #
# #
# last change: 22/01/2019 #
# #
#####################################
miRDeep2 started at 20:21:37
#Starting miRDeep2
/datavol/mirDeep/mirdeep2-f44a112775f0c7ef7f2fd3bdfabdbfd5f9d052d1/bin/miRDeep2.pl /datavol/data/analysis/working_may8_20_nofastqc//miRDeep_results/size_trimmed_adapterless_SV18263_0010_S22_R1_001.fa /datavol/ref/trimmed_omykiss_genome.fa /datavol/data/analysis/working_may8_20_nofastqc//miRDeep_results/size_trimmed_adapterless_SV18263_0010_S22_R1_001_vs_genome.arf /datavol/ref/reformatted-mature-…
miRDeep2 started at 20:21:37
mkdir mirdeep_runs/run_08_05_2020_t_20_21_37
#Starting miRDeep2
#testing input files
started: 20:21:39
sanity_check_mature_ref.pl /datavol/ref/reformatted-mature-ssa.fasta
#testing input files
ended: 20:21:39
total:0h:0m:0s
sanity_check_reads_ready_file.pl /datavol/data/analysis/working_may8_20_nofastqc//miRDeep_results/size_trimmed_adapterless_SV18263_0010_S22_R1_001.fa
started: 20:21:39
ended: 20:21:49
total:0h:0m:10s
started: 20:21:49
sanity_check_genome.pl /datavol/ref/trimmed_omykiss_genome.fa
ended: 20:22:16
total:0h:0m:27s
started: 20:22:16
sanity_check_mapping_file.pl /datavol/data/analysis/working_may8_20_nofastqc//miRDeep_results/size_trimmed_adapterless_SV18263_0010_S22_R1_001_vs_genome.arf
ended: 20:22:19
total:0h:0m:3s
started: 20:22:19
sanity_check_mature_ref.pl /datavol/ref/reformatted-hairpin-ssa.fasta
ended: 20:22:19
total:0h:0m:0s
started: 20:22:19
Quantitation of expressed miRNAs in data
quantifier.pl -p /datavol/ref/reformatted-hairpin-ssa.fasta -m /datavol/ref/reformatted-mature-ssa.fasta -r /datavol/data/analysis/working_may8_20_nofastqc//miRDeep_results/size_trimmed_adapterless_SV18263_0010_S22_R1_001.fa -y 08_05_2020_t_20_21_37 -k -d -P
#Quantitation of known miRNAs in data
getting samples and corresponding read numbers
Converting input files
building bowtie index
mapping mature sequences against index
mapping read sequences against index
Mapping statistics
#desc	total	mapped	unmapped	%mapped	%unmapped
total: 12164419	311130	11853289	2.558	97.442
seq: 12164419	311130	11853289	2.558	97.442
analyzing data
Expressed miRNAs are written to expression_analyses/expression_analyses_08_05_2020_t_20_21_37/miRNA_expressed.csv
not expressed miRNAs are written to expression_analyses/expression_analyses_08_05_2020_t_20_21_37/miRNA_not_expressed.csv
Creating miRBase.mrd file
make_html2.pl -q expression_analyses/expression_analyses_08_05_2020_t_20_21_37/miRBase.mrd -k reformatted-mature-ssa.fasta -y 08_05_2020_t_20_21_37 -d -o -i expression_analyses/expression_analyses_08_05_2020_t_20_21_37/reformatted-mature-ssa.fasta_mapped.arf -M miRNAs_expressed_all_samples_08_05_2020_t_20_21_37.csv -P
miRNAs_expressed_all_samples_08_05_2020_t_20_21_37.csv file with miRNA expression values
parsing miRBase.mrd file finished
ended: 20:22:40
total:0h:0m:21s
started: 20:22:40
rna2dna.pl /datavol/ref/reformatted-mature-ssa.fasta > mirdeep_runs/run_08_05_2020_t_20_21_37/tmp/reformatted-mature-ssa.fasta
rna2dna.pl /datavol/ref/reformatted-hairpin-ssa.fasta > mirdeep_runs/run_08_05_2020_t_20_21_37/tmp/reformatted-hairpin-ssa.fasta
ended: 20:22:40
total:0h:0m:0s
#parsing genome mappings
parse_mappings.pl /datavol/data/analysis/working_may8_20_nofastqc//miRDeep_results/size_trimmed_adapterless_SV18263_0010_S22_R1_001_vs_genome.arf -a 0 -b 18 -c 25 -i 5 > mirdeep_runs/run_08_05_2020_t_20_21_37/tmp/size_trimmed_adapterless_SV18263_0010_S22_R1_001_vs_genome.arf_parsed.arf
started: 20:22:40
#parsing genome mappings
ended: 20:23:01
total:0h:0m:21s
#excising precursors
started: 20:23:01
excise_precursors_iterative_final.pl /datavol/ref/trimmed_omykiss_genome.fa mirdeep_runs/run_08_05_2020_t_20_21_37/tmp/size_trimmed_adapterless_SV18263_0010_S22_R1_001_vs_genome.arf_parsed.arf mirdeep_runs/run_08_05_2020_t_20_21_37/tmp/precursors.fa mirdeep_runs/run_08_05_2020_t_20_21_37/tmp/precursors.coords 50000
#excising precursors
1	778322
2	179126
3	44532
ended: 20:24:14
total:0h:1m:13s
#preparing signature
prepare_signature.pl /datavol/data/analysis/working_may8_20_nofastqc//miRDeep_results/size_trimmed_adapterless_SV18263_0010_S22_R1_001.fa mirdeep_runs/run_08_05_2020_t_20_21_37/tmp/precursors.fa 1 -a mirdeep_runs/run_08_05_2020_t_20_21_37/tmp/reformatted-mature-ssa.fasta -o mirdeep_runs/run_08_05_2020_t_20_21_37/tmp/signature.arf 2>>error_08_05_2020_t_20_21_37.log
started: 20:24:14
#preparing signature
ended: 20:24:58
total:0h:0m:44s
#folding precursors
started: 20:24:58
#folding precursors
RNAfold < mirdeep_runs/run_08_05_2020_t_20_21_37/tmp/precursors.fa -noPS > mirdeep_runs/run_08_05_2020_t_20_21_37/tmp/precursors.str
ended: 20:30:53
total:0h:5m:55s
#running miRDeep core algorithm
started: 20:30:54
miRDeep2_core_algorithm.pl mirdeep_runs/run_08_05_2020_t_20_21_37/tmp/signature.arf mirdeep_runs/run_08_05_2020_t_20_21_37/tmp/precursors.str -v -50 -l 20 > mirdeep_runs/run_08_05_2020_t_20_21_37/output.mrd
#running miRDeep core algorithm
ended: 20:31:18
total:0h:0m:24s
#running permuted controls
started: 20:31:18
echo 'miRDeep2_core_algorithm.pl mirdeep_runs/run_08_05_2020_t_20_21_37/tmp/signature.arf mirdeep_runs/run_08_05_2020_t_20_21_37/tmp/precursors.str -v -50 > mirdeep_runs/run_08_05_2020_t_20_21_37/output.mrd' > mirdeep_runs/run_08_05_2020_t_20_21_37/tmp/command_line
#running permuted controls
perform_controls.pl mirdeep_runs/run_08_05_2020_t_20_21_37/tmp/command_line mirdeep_runs/run_08_05_2020_t_20_21_37/tmp/precursors.str 100 -a > mirdeep_runs/run_08_05_2020_t_20_21_37/tmp/output_permuted.mrd 2>>error_08_05_2020_t_20_21_37.log
ended: 21:11:59
total:0h:40m:41s
#doing survey of accuracy
survey.pl mirdeep_runs/run_08_05_2020_t_20_21_37/output.mrd -a mirdeep_runs/run_08_05_2020_t_20_21_37/tmp/output_permuted.mrd -b mirdeep_runs/run_08_05_2020_t_20_21_37/tmp/reformatted-mature-ssa.fasta -c mirdeep_runs/run_08_05_2020_t_20_21_37/tmp/signature.arf -d 3 > mirdeep_runs/run_08_05_2020_t_20_21_37/survey.csv
started: 21:11:59
#doing survey of accuracy
ended: 21:12:04
total:0h:0m:5s
#producing graphic results
started: 21:12:04
make_html.pl -f mirdeep_runs/run_08_05_2020_t_20_21_37/output.mrd -k mirdeep_runs/run_08_05_2020_t_20_21_37/tmp/reformatted-mature-ssa.fasta -p mirdeep_runs/run_08_05_2020_t_20_21_37/tmp/precursors.coords -s mirdeep_runs/run_08_05_2020_t_20_21_37/survey.csv -c -e -q expression_analyses/expression_analyses_08_05_2020_t_20_21_37/miRBase.mrd -x expression_analyses/expression_analyses_08_05_2020_t_20…
#producing graphic results
No organism specified by switch -t [organism] so UCSC browser BLAT will not be used.
To get a list of possible species names type make_html.pl -u
Specify organism Reads are coming from by -t [organism] to get links in html file
parsing input file finished
checking Rfam for hits to precursors
Build bowtie index of Rfam entries
Mapping mature,star and loop sequences against index
# reads processed: 4765
# reads with at least one reported alignment: 28 (0.59%)
# reads that failed to align: 4737 (99.41%)
Reported 322 alignments to 1 output stream(s)
parsing miRBase.mrd file finished
ended: 21:12:06
total:0h:0m:2s
fasta and bed files have been created in subfolder mirna_results_08_05_2020_t_20_21_37
rmtree(mirdeep_runs/run_08_05_2020_t_20_21_37/tmp)
miRDeep runtime:
started: 20:21:37
ended: 21:12:06
total:0h:50m:29s
miRDeep runtime:
started: 20:21:37
ended: 21:12:06
total:0h:50m:29s
miRDeep :: File:/datavol/data/analysis//size_trimmed_adapterless_SV18263_0021_S11_R1_001.fastq
Log file for this run is in mapper_logs and called mapper.log_18689
Mapping statistics
#desc	total	mapped	unmapped	%mapped	%unmapped
total: 23593692	7548891	16044801	31.995	68.005
seq: 23593692	7548891	16044801	31.995	68.005
#####################################
# #
# miRDeep2.0.1.2 #
# #
# last change: 22/01/2019 #
# #
#####################################
miRDeep2 started at 21:24:46
#Starting miRDeep2
/datavol/mirDeep/mirdeep2-f44a112775f0c7ef7f2fd3bdfabdbfd5f9d052d1/bin/miRDeep2.pl /datavol/data/analysis/working_may8_20_nofastqc//miRDeep_results/size_trimmed_adapterless_SV18263_0021_S11_R1_001.fa /datavol/ref/trimmed_omykiss_genome.fa /datavol/data/analysis/working_may8_20_nofastqc//miRDeep_results/size_trimmed_adapterless_SV18263_0021_S11_R1_001_vs_genome.arf /datavol/ref/reformatted-mature-…
miRDeep2 started at 21:24:46
mkdir mirdeep_runs/run_08_05_2020_t_21_24_46
#Starting miRDeep2
#testing input files
started: 21:24:48
sanity_check_mature_ref.pl /datavol/ref/reformatted-mature-ssa.fasta
#testing input files
ended: 21:24:48
total:0h:0m:0s
sanity_check_reads_ready_file.pl /datavol/data/analysis/working_may8_20_nofastqc//miRDeep_results/size_trimmed_adapterless_SV18263_0021_S11_R1_001.fa
started: 21:24:48
ended: 21:24:51
total:0h:0m:3s
started: 21:24:51
sanity_check_genome.pl /datavol/ref/trimmed_omykiss_genome.fa
ended: 21:25:18
total:0h:0m:27s
started: 21:25:18
sanity_check_mapping_file.pl /datavol/data/analysis/working_may8_20_nofastqc//miRDeep_results/size_trimmed_adapterless_SV18263_0021_S11_R1_001_vs_genome.arf
ended: 21:25:18
total:0h:0m:0s
started: 21:25:18
sanity_check_mature_ref.pl /datavol/ref/reformatted-hairpin-ssa.fasta
ended: 21:25:18
total:0h:0m:0s
started: 21:25:18
Quantitation of expressed miRNAs in data
quantifier.pl -p /datavol/ref/reformatted-hairpin-ssa.fasta -m /datavol/ref/reformatted-mature-ssa.fasta -r /datavol/data/analysis/working_may8_20_nofastqc//miRDeep_results/size_trimmed_adapterless_SV18263_0021_S11_R1_001.fa -y 08_05_2020_t_21_24_46 -k -d -P
#Quantitation of known miRNAs in data
getting samples and corresponding read numbers
Converting input files
building bowtie index
mapping mature sequences against index
mapping read sequences against index
Mapping statistics
#desc	total	mapped	unmapped	%mapped	%unmapped
total: 23586662	8533488	15053174	36.179	63.821
seq: 23586662	8533488	15053174	36.179	63.821
analyzing data
Expressed miRNAs are written to expression_analyses/expression_analyses_08_05_2020_t_21_24_46/miRNA_expressed.csv
not expressed miRNAs are written to expression_analyses/expression_analyses_08_05_2020_t_21_24_46/miRNA_not_expressed.csv
Creating miRBase.mrd file
make_html2.pl -q expression_analyses/expression_analyses_08_05_2020_t_21_24_46/miRBase.mrd -k reformatted-mature-ssa.fasta -y 08_05_2020_t_21_24_46 -d -o -i expression_analyses/expression_analyses_08_05_2020_t_21_24_46/reformatted-mature-ssa.fasta_mapped.arf -M miRNAs_expressed_all_samples_08_05_2020_t_21_24_46.csv -P
miRNAs_expressed_all_samples_08_05_2020_t_21_24_46.csv file with miRNA expression values
parsing miRBase.mrd file finished
ended: 21:25:32
total:0h:0m:14s
started: 21:25:32
rna2dna.pl /datavol/ref/reformatted-mature-ssa.fasta > mirdeep_runs/run_08_05_2020_t_21_24_46/tmp/reformatted-mature-ssa.fasta
rna2dna.pl /datavol/ref/reformatted-hairpin-ssa.fasta > mirdeep_runs/run_08_05_2020_t_21_24_46/tmp/reformatted-hairpin-ssa.fasta
ended: 21:25:32
total:0h:0m:0s
#parsing genome mappings
parse_mappings.pl /datavol/data/analysis/working_may8_20_nofastqc//miRDeep_results/size_trimmed_adapterless_SV18263_0021_S11_R1_001_vs_genome.arf -a 0 -b 18 -c 25 -i 5 > mirdeep_runs/run_08_05_2020_t_21_24_46/tmp/size_trimmed_adapterless_SV18263_0021_S11_R1_001_vs_genome.arf_parsed.arf
started: 21:25:32
#parsing genome mappings
ended: 21:25:33
total:0h:0m:1s
#excising precursors
started: 21:25:33
excise_precursors_iterative_final.pl /datavol/ref/trimmed_omykiss_genome.fa mirdeep_runs/run_08_05_2020_t_21_24_46/tmp/size_trimmed_adapterless_SV18263_0021_S11_R1_001_vs_genome.arf_parsed.arf mirdeep_runs/run_08_05_2020_t_21_24_46/tmp/precursors.fa mirdeep_runs/run_08_05_2020_t_21_24_46/tmp/precursors.coords 50000
#excising precursors
1	44508
ended: 21:25:52
total:0h:0m:19s
#preparing signature
prepare_signature.pl /datavol/data/analysis/working_may8_20_nofastqc//miRDeep_results/size_trimmed_adapterless_SV18263_0021_S11_R1_001.fa mirdeep_runs/run_08_05_2020_t_21_24_46/tmp/precursors.fa 1 -a mirdeep_runs/run_08_05_2020_t_21_24_46/tmp/reformatted-mature-ssa.fasta -o mirdeep_runs/run_08_05_2020_t_21_24_46/tmp/signature.arf 2>>error_08_05_2020_t_21_24_46.log
started: 21:25:52
#preparing signature
ended: 21:26:16
total:0h:0m:24s
#folding precursors
started: 21:26:16
#folding precursors
RNAfold < mirdeep_runs/run_08_05_2020_t_21_24_46/tmp/precursors.fa -noPS > mirdeep_runs/run_08_05_2020_t_21_24_46/tmp/precursors.str
ended: 21:31:53
total:0h:5m:37s
#running miRDeep core algorithm
started: 21:31:53
miRDeep2_core_algorithm.pl mirdeep_runs/run_08_05_2020_t_21_24_46/tmp/signature.arf mirdeep_runs/run_08_05_2020_t_21_24_46/tmp/precursors.str -v -50 -l 21 > mirdeep_runs/run_08_05_2020_t_21_24_46/output.mrd
#running miRDeep core algorithm
Negative repeat count does nothing at /datavol/mirDeep/mirdeep2-f44a112775f0c7ef7f2fd3bdfabdbfd5f9d052d1/bin/miRDeep2_core_algorithm.pl line 1458, <FILENAME> line 500309.
ended: 21:32:12
total:0h:0m:19s
#running permuted controls
started: 21:32:12
echo 'miRDeep2_core_algorithm.pl mirdeep_runs/run_08_05_2020_t_21_24_46/tmp/signature.arf mirdeep_runs/run_08_05_2020_t_21_24_46/tmp/precursors.str -v -50 > mirdeep_runs/run_08_05_2020_t_21_24_46/output.mrd' > mirdeep_runs/run_08_05_2020_t_21_24_46/tmp/command_line
#running permuted controls
perform_controls.pl mirdeep_runs/run_08_05_2020_t_21_24_46/tmp/command_line mirdeep_runs/run_08_05_2020_t_21_24_46/tmp/precursors.str 100 -a > mirdeep_runs/run_08_05_2020_t_21_24_46/tmp/output_permuted.mrd 2>>error_08_05_2020_t_21_24_46.log
ended: 22:2:12
total:0h:30m:0s
#doing survey of accuracy
survey.pl mirdeep_runs/run_08_05_2020_t_21_24_46/output.mrd -a mirdeep_runs/run_08_05_2020_t_21_24_46/tmp/output_permuted.mrd -b mirdeep_runs/run_08_05_2020_t_21_24_46/tmp/reformatted-mature-ssa.fasta -c mirdeep_runs/run_08_05_2020_t_21_24_46/tmp/signature.arf -d 1 > mirdeep_runs/run_08_05_2020_t_21_24_46/survey.csv
started: 22:2:12
#doing survey of accuracy
ended: 22:2:25
total:0h:0m:13s
#producing graphic results
started: 22:2:25
make_html.pl -f mirdeep_runs/run_08_05_2020_t_21_24_46/output.mrd -k mirdeep_runs/run_08_05_2020_t_21_24_46/tmp/reformatted-mature-ssa.fasta -p mirdeep_runs/run_08_05_2020_t_21_24_46/tmp/precursors.coords -s mirdeep_runs/run_08_05_2020_t_21_24_46/survey.csv -c -e -q expression_analyses/expression_analyses_08_05_2020_t_21_24_46/miRBase.mrd -x expression_analyses/expression_analyses_08_05_2020_t_21…
#producing graphic results
No organism specified by switch -t [organism] so UCSC browser BLAT will not be used.
To get a list of possible species names type make_html.pl -u
Specify organism Reads are coming from by -t [organism] to get links in html file
parsing input file finished
checking Rfam for hits to precursors
Build bowtie index of Rfam entries
Mapping mature,star and loop sequences against index
# reads processed: 19062
# reads with at least one reported alignment: 244 (1.28%)
# reads that failed to align: 18818 (98.72%)
Reported 13605 alignments to 1 output stream(s)
parsing miRBase.mrd file finished
ended: 22:2:28
total:0h:0m:3s
fasta and bed files have been created in subfolder mirna_results_08_05_2020_t_21_24_46
rmtree(mirdeep_runs/run_08_05_2020_t_21_24_46/tmp)
miRDeep runtime:
started: 21:24:46
ended: 22:2:28
total:0h:37m:42s
miRDeep runtime:
started: 21:24:46
ended: 22:2:28
total:0h:37m:42s
miRDeep :: File:/datavol/data/analysis//size_trimmed_adapterless_SV18263_0015_S27_R1_001.fastq
Log file for this run is in mapper_logs and called mapper.log_20357
Mapping statistics
#desc	total	mapped	unmapped	%mapped	%unmapped
total: 21363870	994592	20369278	4.655	95.345
seq: 21363870	994592	20369278	4.655	95.345
#####################################
# #
# miRDeep2.0.1.2 #
# #
# last change: 22/01/2019 #
# #
#####################################
miRDeep2 started at 22:14:38
#Starting miRDeep2
/datavol/mirDeep/mirdeep2-f44a112775f0c7ef7f2fd3bdfabdbfd5f9d052d1/bin/miRDeep2.pl /datavol/data/analysis/working_may8_20_nofastqc//miRDeep_results/size_trimmed_adapterless_SV18263_0015_S27_R1_001.fa /datavol/ref/trimmed_omykiss_genome.fa /datavol/data/analysis/working_may8_20_nofastqc//miRDeep_results/size_trimmed_adapterless_SV18263_0015_S27_R1_001_vs_genome.arf /datavol/ref/reformatted-mature-…
miRDeep2 started at 22:14:38
mkdir mirdeep_runs/run_08_05_2020_t_22_14_38
#Starting miRDeep2
#testing input files
started: 22:14:40
sanity_check_mature_ref.pl /datavol/ref/reformatted-mature-ssa.fasta
#testing input files
ended: 22:14:40
total:0h:0m:0s
sanity_check_reads_ready_file.pl /datavol/data/analysis/working_may8_20_nofastqc//miRDeep_results/size_trimmed_adapterless_SV18263_0015_S27_R1_001.fa
started: 22:14:40
ended: 22:14:50
total:0h:0m:10s
started: 22:14:50
sanity_check_genome.pl /datavol/ref/trimmed_omykiss_genome.fa
ended: 22:15:17
total:0h:0m:27s
started: 22:15:17
sanity_check_mapping_file.pl /datavol/data/analysis/working_may8_20_nofastqc//miRDeep_results/size_trimmed_adapterless_SV18263_0015_S27_R1_001_vs_genome.arf
ended: 22:15:18
total:0h:0m:1s
started: 22:15:18
sanity_check_mature_ref.pl /datavol/ref/reformatted-hairpin-ssa.fasta
ended: 22:15:18
total:0h:0m:0s
started: 22:15:18
Quantitation of expressed miRNAs in data
quantifier.pl -p /datavol/ref/reformatted-hairpin-ssa.fasta -m /datavol/ref/reformatted-mature-ssa.fasta -r /datavol/data/analysis/working_may8_20_nofastqc//miRDeep_results/size_trimmed_adapterless_SV18263_0015_S27_R1_001.fa -y 08_05_2020_t_22_14_38 -k -d -P
#Quantitation of known miRNAs in data
getting samples and corresponding read numbers
Converting input files
building bowtie index
mapping mature sequences against index
mapping read sequences against index
Mapping statistics
#desc	total	mapped	unmapped	%mapped	%unmapped
total: 21357690	336316	21021374	1.575	98.425
seq: 21357690	336316	21021374	1.575	98.425
analyzing data
Expressed miRNAs are written to expression_analyses/expression_analyses_08_05_2020_t_22_14_38/miRNA_expressed.csv
not expressed miRNAs are written to expression_analyses/expression_analyses_08_05_2020_t_22_14_38/miRNA_not_expressed.csv
Creating miRBase.mrd file
make_html2.pl -q expression_analyses/expression_analyses_08_05_2020_t_22_14_38/miRBase.mrd -k reformatted-mature-ssa.fasta -y 08_05_2020_t_22_14_38 -d -o -i expression_analyses/expression_analyses_08_05_2020_t_22_14_38/reformatted-mature-ssa.fasta_mapped.arf -M miRNAs_expressed_all_samples_08_05_2020_t_22_14_38.csv -P
miRNAs_expressed_all_samples_08_05_2020_t_22_14_38.csv file with miRNA expression values
parsing miRBase.mrd file finished
ended: 22:15:43
total:0h:0m:25s
started: 22:15:43
rna2dna.pl /datavol/ref/reformatted-mature-ssa.fasta > mirdeep_runs/run_08_05_2020_t_22_14_38/tmp/reformatted-mature-ssa.fasta
rna2dna.pl /datavol/ref/reformatted-hairpin-ssa.fasta > mirdeep_runs/run_08_05_2020_t_22_14_38/tmp/reformatted-hairpin-ssa.fasta
ended: 22:15:43
total:0h:0m:0s
#parsing genome mappings
parse_mappings.pl /datavol/data/analysis/working_may8_20_nofastqc//miRDeep_results/size_trimmed_adapterless_SV18263_0015_S27_R1_001_vs_genome.arf -a 0 -b 18 -c 25 -i 5 > mirdeep_runs/run_08_05_2020_t_22_14_38/tmp/size_trimmed_adapterless_SV18263_0015_S27_R1_001_vs_genome.arf_parsed.arf
started: 22:15:43
#parsing genome mappings
ended: 22:15:48
total:0h:0m:5s
#excising precursors
started: 22:15:48
excise_precursors_iterative_final.pl /datavol/ref/trimmed_omykiss_genome.fa mirdeep_runs/run_08_05_2020_t_22_14_38/tmp/size_trimmed_adapterless_SV18263_0015_S27_R1_001_vs_genome.arf_parsed.arf mirdeep_runs/run_08_05_2020_t_22_14_38/tmp/precursors.fa mirdeep_runs/run_08_05_2020_t_22_14_38/tmp/precursors.coords 50000
#excising precursors
1	232500
2	77508
3	23544
ended: 22:16:15
total:0h:0m:27s
#preparing signature
prepare_signature.pl /datavol/data/analysis/working_may8_20_nofastqc//miRDeep_results/size_trimmed_adapterless_SV18263_0015_S27_R1_001.fa mirdeep_runs/run_08_05_2020_t_22_14_38/tmp/precursors.fa 1 -a mirdeep_runs/run_08_05_2020_t_22_14_38/tmp/reformatted-mature-ssa.fasta -o mirdeep_runs/run_08_05_2020_t_22_14_38/tmp/signature.arf 2>>error_08_05_2020_t_22_14_38.log
started: 22:16:15
#preparing signature
ended: 22:16:49
total:0h:0m:34s
#folding precursors
started: 22:16:49
#folding precursors
RNAfold < mirdeep_runs/run_08_05_2020_t_22_14_38/tmp/precursors.fa -noPS > mirdeep_runs/run_08_05_2020_t_22_14_38/tmp/precursors.str
ended: 22:19:52
total:0h:3m:3s
#running miRDeep core algorithm
started: 22:19:53
miRDeep2_core_algorithm.pl mirdeep_runs/run_08_05_2020_t_22_14_38/tmp/signature.arf mirdeep_runs/run_08_05_2020_t_22_14_38/tmp/precursors.str -v -50 -l 20 > mirdeep_runs/run_08_05_2020_t_22_14_38/output.mrd
#running miRDeep core algorithm
Negative repeat count does nothing at /datavol/mirDeep/mirdeep2-f44a112775f0c7ef7f2fd3bdfabdbfd5f9d052d1/bin/miRDeep2_core_algorithm.pl line 1458, <FILENAME> line 632788.
Negative repeat count does nothing at /datavol/mirDeep/mirdeep2-f44a112775f0c7ef7f2fd3bdfabdbfd5f9d052d1/bin/miRDeep2_core_algorithm.pl line 1458, <FILENAME> line 633162.
Negative repeat count does nothing at /datavol/mirDeep/mirdeep2-f44a112775f0c7ef7f2fd3bdfabdbfd5f9d052d1/bin/miRDeep2_core_algorithm.pl line 1458, <FILENAME> line 633212.
Negative repeat count does nothing at /datavol/mirDeep/mirdeep2-f44a112775f0c7ef7f2fd3bdfabdbfd5f9d052d1/bin/miRDeep2_core_algorithm.pl line 1458, <FILENAME> line 633262.
Negative repeat count does nothing at /datavol/mirDeep/mirdeep2-f44a112775f0c7ef7f2fd3bdfabdbfd5f9d052d1/bin/miRDeep2_core_algorithm.pl line 1445, <FILENAME> line 671631.
Negative repeat count does nothing at /datavol/mirDeep/mirdeep2-f44a112775f0c7ef7f2fd3bdfabdbfd5f9d052d1/bin/miRDeep2_core_algorithm.pl line 1445, <FILENAME> line 671646.
Negative repeat count does nothing at /datavol/mirDeep/mirdeep2-f44a112775f0c7ef7f2fd3bdfabdbfd5f9d052d1/bin/miRDeep2_core_algorithm.pl line 1445, <FILENAME> line 671661.
Negative repeat count does nothing at /datavol/mirDeep/mirdeep2-f44a112775f0c7ef7f2fd3bdfabdbfd5f9d052d1/bin/miRDeep2_core_algorithm.pl line 1445, <FILENAME> line 701516.
ended: 22:20:11
total:0h:0m:18s
#running permuted controls
started: 22:20:11
echo 'miRDeep2_core_algorithm.pl mirdeep_runs/run_08_05_2020_t_22_14_38/tmp/signature.arf mirdeep_runs/run_08_05_2020_t_22_14_38/tmp/precursors.str -v -50 > mirdeep_runs/run_08_05_2020_t_22_14_38/output.mrd' > mirdeep_runs/run_08_05_2020_t_22_14_38/tmp/command_line
#running permuted controls
perform_controls.pl mirdeep_runs/run_08_05_2020_t_22_14_38/tmp/command_line mirdeep_runs/run_08_05_2020_t_22_14_38/tmp/precursors.str 100 -a > mirdeep_runs/run_08_05_2020_t_22_14_38/tmp/output_permuted.mrd 2>>error_08_05_2020_t_22_14_38.log
ended: 22:46:21
total:0h:26m:10s
#doing survey of accuracy
survey.pl mirdeep_runs/run_08_05_2020_t_22_14_38/output.mrd -a mirdeep_runs/run_08_05_2020_t_22_14_38/tmp/output_permuted.mrd -b mirdeep_runs/run_08_05_2020_t_22_14_38/tmp/reformatted-mature-ssa.fasta -c mirdeep_runs/run_08_05_2020_t_22_14_38/tmp/signature.arf -d 3 > mirdeep_runs/run_08_05_2020_t_22_14_38/survey.csv
started: 22:46:21
#doing survey of accuracy
ended: 22:46:27
total:0h:0m:6s
#producing graphic results
started: 22:46:27
make_html.pl -f mirdeep_runs/run_08_05_2020_t_22_14_38/output.mrd -k mirdeep_runs/run_08_05_2020_t_22_14_38/tmp/reformatted-mature-ssa.fasta -p mirdeep_runs/run_08_05_2020_t_22_14_38/tmp/precursors.coords -s mirdeep_runs/run_08_05_2020_t_22_14_38/survey.csv -c -e -q expression_analyses/expression_analyses_08_05_2020_t_22_14_38/miRBase.mrd -x expression_analyses/expression_analyses_08_05_2020_t_22…
#producing graphic results
No organism specified by switch -t [organism] so UCSC browser BLAT will not be used.
To get a list of possible species names type make_html.pl -u
Specify organism Reads are coming from by -t [organism] to get links in html file
parsing input file finished
checking Rfam for hits to precursors
Build bowtie index of Rfam entries
Mapping mature,star and loop sequences against index
# reads processed: 5177
# reads with at least one reported alignment: 90 (1.74%)
# reads that failed to align: 5087 (98.26%)
Reported 5501 alignments to 1 output stream(s)
parsing miRBase.mrd file finished
ended: 22:46:28
total:0h:0m:1s
fasta and bed files have been created in subfolder mirna_results_08_05_2020_t_22_14_38
rmtree(mirdeep_runs/run_08_05_2020_t_22_14_38/tmp)
miRDeep runtime:
started: 22:14:38
ended: 22:46:28
total:0h:31m:50s
miRDeep runtime:
started: 22:14:38
ended: 22:46:28
total:0h:31m:50s
miRDeep :: File:/datavol/data/analysis//size_trimmed_adapterless_SV18263_0013_S25_R1_001.fastq
Log file for this run is in mapper_logs and called mapper.log_21718
Mapping statistics
#desc	total	mapped	unmapped	%mapped	%unmapped
total: 11349777	1181733	10168044	10.412	89.588
seq: 11349777	1181733	10168044	10.412	89.588
#####################################
# #
# miRDeep2.0.1.2 #
# #
# last change: 22/01/2019 #
# #
#####################################
miRDeep2 started at 22:53:05
#Starting miRDeep2
/datavol/mirDeep/mirdeep2-f44a112775f0c7ef7f2fd3bdfabdbfd5f9d052d1/bin/miRDeep2.pl /datavol/data/analysis/working_may8_20_nofastqc//miRDeep_results/size_trimmed_adapterless_SV18263_0013_S25_R1_001.fa /datavol/ref/trimmed_omykiss_genome.fa /datavol/data/analysis/working_may8_20_nofastqc//miRDeep_results/size_trimmed_adapterless_SV18263_0013_S25_R1_001_vs_genome.arf /datavol/ref/reformatted-mature-…
miRDeep2 started at 22:53:05
mkdir mirdeep_runs/run_08_05_2020_t_22_53_05
#Starting miRDeep2
#testing input files
started: 22:53:07
sanity_check_mature_ref.pl /datavol/ref/reformatted-mature-ssa.fasta
#testing input files
ended: 22:53:07
total:0h:0m:0s
sanity_check_reads_ready_file.pl /datavol/data/analysis/working_may8_20_nofastqc//miRDeep_results/size_trimmed_adapterless_SV18263_0013_S25_R1_001.fa
started: 22:53:07
ended: 22:53:16
total:0h:0m:9s
started: 22:53:16
sanity_check_genome.pl /datavol/ref/trimmed_omykiss_genome.fa
ended: 22:53:44
total:0h:0m:28s
started: 22:53:44
sanity_check_mapping_file.pl /datavol/data/analysis/working_may8_20_nofastqc//miRDeep_results/size_trimmed_adapterless_SV18263_0013_S25_R1_001_vs_genome.arf
ended: 22:53:44
total:0h:0m:0s
started: 22:53:44
sanity_check_mature_ref.pl /datavol/ref/reformatted-hairpin-ssa.fasta
ended: 22:53:44
total:0h:0m:0s
started: 22:53:44
Quantitation of expressed miRNAs in data
quantifier.pl -p /datavol/ref/reformatted-hairpin-ssa.fasta -m /datavol/ref/reformatted-mature-ssa.fasta -r /datavol/data/analysis/working_may8_20_nofastqc//miRDeep_results/size_trimmed_adapterless_SV18263_0013_S25_R1_001.fa -y 08_05_2020_t_22_53_05 -k -d -P
#Quantitation of known miRNAs in data
getting samples and corresponding read numbers
Converting input files
building bowtie index
mapping mature sequences against index
mapping read sequences against index
Mapping statistics
#desc	total	mapped	unmapped	%mapped	%unmapped
total: 11346550	472462	10874088	4.164	95.836
seq: 11346550	472462	10874088	4.164	95.836
analyzing data
Expressed miRNAs are written to expression_analyses/expression_analyses_08_05_2020_t_22_53_05/miRNA_expressed.csv
not expressed miRNAs are written to expression_analyses/expression_analyses_08_05_2020_t_22_53_05/miRNA_not_expressed.csv
Creating miRBase.mrd file
make_html2.pl -q expression_analyses/expression_analyses_08_05_2020_t_22_53_05/miRBase.mrd -k reformatted-mature-ssa.fasta -y 08_05_2020_t_22_53_05 -d -o -i expression_analyses/expression_analyses_08_05_2020_t_22_53_05/reformatted-mature-ssa.fasta_mapped.arf -M miRNAs_expressed_all_samples_08_05_2020_t_22_53_05.csv -P
miRNAs_expressed_all_samples_08_05_2020_t_22_53_05.csv file with miRNA expression values
parsing miRBase.mrd file finished
ended: 22:54:06
total:0h:0m:22s
started: 22:54:06
rna2dna.pl /datavol/ref/reformatted-mature-ssa.fasta > mirdeep_runs/run_08_05_2020_t_22_53_05/tmp/reformatted-mature-ssa.fasta
rna2dna.pl /datavol/ref/reformatted-hairpin-ssa.fasta > mirdeep_runs/run_08_05_2020_t_22_53_05/tmp/reformatted-hairpin-ssa.fasta
ended: 22:54:06
total:0h:0m:0s
#parsing genome mappings
parse_mappings.pl /datavol/data/analysis/working_may8_20_nofastqc//miRDeep_results/size_trimmed_adapterless_SV18263_0013_S25_R1_001_vs_genome.arf -a 0 -b 18 -c 25 -i 5 > mirdeep_runs/run_08_05_2020_t_22_53_05/tmp/size_trimmed_adapterless_SV18263_0013_S25_R1_001_vs_genome.arf_parsed.arf
started: 22:54:06
#parsing genome mappings
ended: 22:54:12
total:0h:0m:6s
#excising precursors
started: 22:54:12
excise_precursors_iterative_final.pl /datavol/ref/trimmed_omykiss_genome.fa mirdeep_runs/run_08_05_2020_t_22_53_05/tmp/size_trimmed_adapterless_SV18263_0013_S25_R1_001_vs_genome.arf_parsed.arf mirdeep_runs/run_08_05_2020_t_22_53_05/tmp/precursors.fa mirdeep_runs/run_08_05_2020_t_22_53_05/tmp/precursors.coords 50000
#excising precursors
1	263376
2	81118
3	22378
ended: 22:54:42
total:0h:0m:30s
#preparing signature
prepare_signature.pl /datavol/data/analysis/working_may8_20_nofastqc//miRDeep_results/size_trimmed_adapterless_SV18263_0013_S25_R1_001.fa mirdeep_runs/run_08_05_2020_t_22_53_05/tmp/precursors.fa 1 -a mirdeep_runs/run_08_05_2020_t_22_53_05/tmp/reformatted-mature-ssa.fasta -o mirdeep_runs/run_08_05_2020_t_22_53_05/tmp/signature.arf 2>>error_08_05_2020_t_22_53_05.log
started: 22:54:42
#preparing signature
ended: 22:55:13
total:0h:0m:31s
#folding precursors
started: 22:55:13
#folding precursors
RNAfold < mirdeep_runs/run_08_05_2020_t_22_53_05/tmp/precursors.fa -noPS > mirdeep_runs/run_08_05_2020_t_22_53_05/tmp/precursors.str
ended: 22:58:15
total:0h:3m:2s
#running miRDeep core algorithm
started: 22:58:16
miRDeep2_core_algorithm.pl mirdeep_runs/run_08_05_2020_t_22_53_05/tmp/signature.arf mirdeep_runs/run_08_05_2020_t_22_53_05/tmp/precursors.str -v -50 -l 19 > mirdeep_runs/run_08_05_2020_t_22_53_05/output.mrd
#running miRDeep core algorithm
Negative repeat count does nothing at /datavol/mirDeep/mirdeep2-f44a112775f0c7ef7f2fd3bdfabdbfd5f9d052d1/bin/miRDeep2_core_algorithm.pl line 1458, <FILENAME> line 642374.
Negative repeat count does nothing at /datavol/mirDeep/mirdeep2-f44a112775f0c7ef7f2fd3bdfabdbfd5f9d052d1/bin/miRDeep2_core_algorithm.pl line 1458, <FILENAME> line 642838.
Negative repeat count does nothing at /datavol/mirDeep/mirdeep2-f44a112775f0c7ef7f2fd3bdfabdbfd5f9d052d1/bin/miRDeep2_core_algorithm.pl line 1458, <FILENAME> line 642918.
Negative repeat count does nothing at /datavol/mirDeep/mirdeep2-f44a112775f0c7ef7f2fd3bdfabdbfd5f9d052d1/bin/miRDeep2_core_algorithm.pl line 1458, <FILENAME> line 642998.
ended: 22:58:34
total:0h:0m:18s
#running permuted controls
started: 22:58:34
echo 'miRDeep2_core_algorithm.pl mirdeep_runs/run_08_05_2020_t_22_53_05/tmp/signature.arf mirdeep_runs/run_08_05_2020_t_22_53_05/tmp/precursors.str -v -50 > mirdeep_runs/run_08_05_2020_t_22_53_05/output.mrd' > mirdeep_runs/run_08_05_2020_t_22_53_05/tmp/command_line
#running permuted controls
perform_controls.pl mirdeep_runs/run_08_05_2020_t_22_53_05/tmp/command_line mirdeep_runs/run_08_05_2020_t_22_53_05/tmp/precursors.str 100 -a > mirdeep_runs/run_08_05_2020_t_22_53_05/tmp/output_permuted.mrd 2>>error_08_05_2020_t_22_53_05.log
ended: 23:24:31
total:0h:25m:57s
#doing survey of accuracy
survey.pl mirdeep_runs/run_08_05_2020_t_22_53_05/output.mrd -a mirdeep_runs/run_08_05_2020_t_22_53_05/tmp/output_permuted.mrd -b mirdeep_runs/run_08_05_2020_t_22_53_05/tmp/reformatted-mature-ssa.fasta -c mirdeep_runs/run_08_05_2020_t_22_53_05/tmp/signature.arf -d 3 > mirdeep_runs/run_08_05_2020_t_22_53_05/survey.csv
started: 23:24:31
#doing survey of accuracy
ended: 23:24:36
total:0h:0m:5s
#producing graphic results
started: 23:24:36
make_html.pl -f mirdeep_runs/run_08_05_2020_t_22_53_05/output.mrd -k mirdeep_runs/run_08_05_2020_t_22_53_05/tmp/reformatted-mature-ssa.fasta -p mirdeep_runs/run_08_05_2020_t_22_53_05/tmp/precursors.coords -s mirdeep_runs/run_08_05_2020_t_22_53_05/survey.csv -c -e -q expression_analyses/expression_analyses_08_05_2020_t_22_53_05/miRBase.mrd -x expression_analyses/expression_analyses_08_05_2020_t_22…
#producing graphic results
No organism specified by switch -t [organism] so UCSC browser BLAT will not be used.
To get a list of possible species names type make_html.pl -u
Specify organism Reads are coming from by -t [organism] to get links in html file
parsing input file finished
checking Rfam for hits to precursors
Build bowtie index of Rfam entries
Mapping mature,star and loop sequences against index
# reads processed: 4547
# reads with at least one reported alignment: 49 (1.08%)
# reads that failed to align: 4498 (98.92%)
Reported 1675 alignments to 1 output stream(s)
parsing miRBase.mrd file finished
ended: 23:24:38
total:0h:0m:2s
fasta and bed files have been created in subfolder mirna_results_08_05_2020_t_22_53_05
rmtree(mirdeep_runs/run_08_05_2020_t_22_53_05/tmp)
miRDeep runtime:
started: 22:53:05
ended: 23:24:38
total:0h:31m:33s
miRDeep runtime:
started: 22:53:05
ended: 23:24:38
total:0h:31m:33s
miRDeep :: File:/datavol/data/analysis//size_trimmed_adapterless_SV18263_0019_S9_R1_001.fastq
Log file for this run is in mapper_logs and called mapper.log_23111
Mapping statistics
#desc	total	mapped	unmapped	%mapped	%unmapped
total: 21840677	4290349	17550328	19.644	80.356
seq: 21840677	4290349	17550328	19.644	80.356
#####################################
# #
# miRDeep2.0.1.2 #
# #
# last change: 22/01/2019 #
# #
#####################################
miRDeep2 started at 23:36:19
#Starting miRDeep2
/datavol/mirDeep/mirdeep2-f44a112775f0c7ef7f2fd3bdfabdbfd5f9d052d1/bin/miRDeep2.pl /datavol/data/analysis/working_may8_20_nofastqc//miRDeep_results/size_trimmed_adapterless_SV18263_0019_S9_R1_001.fa /datavol/ref/trimmed_omykiss_genome.fa /datavol/data/analysis/working_may8_20_nofastqc//miRDeep_results/size_trimmed_adapterless_SV18263_0019_S9_R1_001_vs_genome.arf /datavol/ref/reformatted-mature-ss…
miRDeep2 started at 23:36:19
mkdir mirdeep_runs/run_08_05_2020_t_23_36_19
#Starting miRDeep2
#testing input files
started: 23:36:20
sanity_check_mature_ref.pl /datavol/ref/reformatted-mature-ssa.fasta
#testing input files
ended: 23:36:20
total:0h:0m:0s
sanity_check_reads_ready_file.pl /datavol/data/analysis/working_may8_20_nofastqc//miRDeep_results/size_trimmed_adapterless_SV18263_0019_S9_R1_001.fa
started: 23:36:20
ended: 23:36:23
total:0h:0m:3s
started: 23:36:23
sanity_check_genome.pl /datavol/ref/trimmed_omykiss_genome.fa
ended: 23:36:50
total:0h:0m:27s
started: 23:36:50
sanity_check_mapping_file.pl /datavol/data/analysis/working_may8_20_nofastqc//miRDeep_results/size_trimmed_adapterless_SV18263_0019_S9_R1_001_vs_genome.arf
ended: 23:36:50
total:0h:0m:0s
started: 23:36:50
sanity_check_mature_ref.pl /datavol/ref/reformatted-hairpin-ssa.fasta
ended: 23:36:50
total:0h:0m:0s
started: 23:36:50
Quantitation of expressed miRNAs in data
quantifier.pl -p /datavol/ref/reformatted-hairpin-ssa.fasta -m /datavol/ref/reformatted-mature-ssa.fasta -r /datavol/data/analysis/working_may8_20_nofastqc//miRDeep_results/size_trimmed_adapterless_SV18263_0019_S9_R1_001.fa -y 08_05_2020_t_23_36_19 -k -d -P
#Quantitation of known miRNAs in data
getting samples and corresponding read numbers
Converting input files
building bowtie index
mapping mature sequences against index
mapping read sequences against index
Mapping statistics
#desc	total	mapped	unmapped	%mapped	%unmapped
total: 21833918	4754527	17079391	21.776	78.224
seq: 21833918	4754527	17079391	21.776	78.224
analyzing data
Expressed miRNAs are written to expression_analyses/expression_analyses_08_05_2020_t_23_36_19/miRNA_expressed.csv
not expressed miRNAs are written to expression_analyses/expression_analyses_08_05_2020_t_23_36_19/miRNA_not_expressed.csv
Creating miRBase.mrd file
make_html2.pl -q expression_analyses/expression_analyses_08_05_2020_t_23_36_19/miRBase.mrd -k reformatted-mature-ssa.fasta -y 08_05_2020_t_23_36_19 -d -o -i expression_analyses/expression_analyses_08_05_2020_t_23_36_19/reformatted-mature-ssa.fasta_mapped.arf -M miRNAs_expressed_all_samples_08_05_2020_t_23_36_19.csv -P
miRNAs_expressed_all_samples_08_05_2020_t_23_36_19.csv file with miRNA expression values
parsing miRBase.mrd file finished
ended: 23:37:01
total:0h:0m:11s
started: 23:37:01
rna2dna.pl /datavol/ref/reformatted-mature-ssa.fasta > mirdeep_runs/run_08_05_2020_t_23_36_19/tmp/reformatted-mature-ssa.fasta
rna2dna.pl /datavol/ref/reformatted-hairpin-ssa.fasta > mirdeep_runs/run_08_05_2020_t_23_36_19/tmp/reformatted-hairpin-ssa.fasta
ended: 23:37:01
total:0h:0m:0s
#parsing genome mappings
parse_mappings.pl /datavol/data/analysis/working_may8_20_nofastqc//miRDeep_results/size_trimmed_adapterless_SV18263_0019_S9_R1_001_vs_genome.arf -a 0 -b 18 -c 25 -i 5 > mirdeep_runs/run_08_05_2020_t_23_36_19/tmp/size_trimmed_adapterless_SV18263_0019_S9_R1_001_vs_genome.arf_parsed.arf
started: 23:37:01
#parsing genome mappings
ended: 23:37:01
total:0h:0m:0s
#excising precursors
started: 23:37:01
excise_precursors_iterative_final.pl /datavol/ref/trimmed_omykiss_genome.fa mirdeep_runs/run_08_05_2020_t_23_36_19/tmp/size_trimmed_adapterless_SV18263_0019_S9_R1_001_vs_genome.arf_parsed.arf mirdeep_runs/run_08_05_2020_t_23_36_19/tmp/precursors.fa mirdeep_runs/run_08_05_2020_t_23_36_19/tmp/precursors.coords 50000
#excising precursors
1	23364
ended: 23:37:17
total:0h:0m:16s
#preparing signature
prepare_signature.pl /datavol/data/analysis/working_may8_20_nofastqc//miRDeep_results/size_trimmed_adapterless_SV18263_0019_S9_R1_001.fa mirdeep_runs/run_08_05_2020_t_23_36_19/tmp/precursors.fa 1 -a mirdeep_runs/run_08_05_2020_t_23_36_19/tmp/reformatted-mature-ssa.fasta -o mirdeep_runs/run_08_05_2020_t_23_36_19/tmp/signature.arf 2>>error_08_05_2020_t_23_36_19.log
started: 23:37:17
#preparing signature
ended: 23:37:32
total:0h:0m:15s
#folding precursors
started: 23:37:32
#folding precursors
RNAfold < mirdeep_runs/run_08_05_2020_t_23_36_19/tmp/precursors.fa -noPS > mirdeep_runs/run_08_05_2020_t_23_36_19/tmp/precursors.str
ended: 23:40:31
total:0h:2m:59s
#running miRDeep core algorithm
started: 23:40:32
miRDeep2_core_algorithm.pl mirdeep_runs/run_08_05_2020_t_23_36_19/tmp/signature.arf mirdeep_runs/run_08_05_2020_t_23_36_19/tmp/precursors.str -v -50 -l 20 > mirdeep_runs/run_08_05_2020_t_23_36_19/output.mrd
#running miRDeep core algorithm
ended: 23:40:43
total:0h:0m:11s
#running permuted controls
started: 23:40:43
echo 'miRDeep2_core_algorithm.pl mirdeep_runs/run_08_05_2020_t_23_36_19/tmp/signature.arf mirdeep_runs/run_08_05_2020_t_23_36_19/tmp/precursors.str -v -50 > mirdeep_runs/run_08_05_2020_t_23_36_19/output.mrd' > mirdeep_runs/run_08_05_2020_t_23_36_19/tmp/command_line
#running permuted controls
perform_controls.pl mirdeep_runs/run_08_05_2020_t_23_36_19/tmp/command_line mirdeep_runs/run_08_05_2020_t_23_36_19/tmp/precursors.str 100 -a > mirdeep_runs/run_08_05_2020_t_23_36_19/tmp/output_permuted.mrd 2>>error_08_05_2020_t_23_36_19.log
ended: 23:57:54
total:0h:17m:11s
#doing survey of accuracy
survey.pl mirdeep_runs/run_08_05_2020_t_23_36_19/output.mrd -a mirdeep_runs/run_08_05_2020_t_23_36_19/tmp/output_permuted.mrd -b mirdeep_runs/run_08_05_2020_t_23_36_19/tmp/reformatted-mature-ssa.fasta -c mirdeep_runs/run_08_05_2020_t_23_36_19/tmp/signature.arf -d 1 > mirdeep_runs/run_08_05_2020_t_23_36_19/survey.csv
started: 23:57:54
#doing survey of accuracy
ended: 23:58:03
total:0h:0m:9s
#producing graphic results
started: 23:58:03
make_html.pl -f mirdeep_runs/run_08_05_2020_t_23_36_19/output.mrd -k mirdeep_runs/run_08_05_2020_t_23_36_19/tmp/reformatted-mature-ssa.fasta -p mirdeep_runs/run_08_05_2020_t_23_36_19/tmp/precursors.coords -s mirdeep_runs/run_08_05_2020_t_23_36_19/survey.csv -c -e -q expression_analyses/expression_analyses_08_05_2020_t_23_36_19/miRBase.mrd -x expression_analyses/expression_analyses_08_05_2020_t_23…
#producing graphic results
No organism specified by switch -t [organism] so UCSC browser BLAT will not be used.
To get a list of possible species names type make_html.pl -u
Specify organism Reads are coming from by -t [organism] to get links in html file
parsing input file finished
checking Rfam for hits to precursors
Build bowtie index of Rfam entries
Mapping mature,star and loop sequences against index
# reads processed: 10630
# reads with at least one reported alignment: 175 (1.65%)
# reads that failed to align: 10455 (98.35%)
Reported 4049 alignments to 1 output stream(s)
parsing miRBase.mrd file finished
ended: 23:58:04
total:0h:0m:1s
fasta and bed files have been created in subfolder mirna_results_08_05_2020_t_23_36_19
rmtree(mirdeep_runs/run_08_05_2020_t_23_36_19/tmp)
miRDeep runtime:
started: 23:36:19
ended: 23:58:05
total:0h:21m:46s
miRDeep runtime:
started: 23:36:19
ended: 23:58:05
total:0h:21m:46s
miRDeep :: File:/datavol/data/analysis//size_trimmed_adapterless_SV18263_0014_S26_R1_001.fastq
Log file for this run is in mapper_logs and called mapper.log_24632
Mapping statistics
#desc	total	mapped	unmapped	%mapped	%unmapped
total: 16578155	4627284	11950871	27.912	72.088
seq: 16578155	4627284	11950871	27.912	72.088
#####################################
# #
# miRDeep2.0.1.2 #
# #
# last change: 22/01/2019 #
# #
#####################################
miRDeep2 started at 0:7:32
#Starting miRDeep2
/datavol/mirDeep/mirdeep2-f44a112775f0c7ef7f2fd3bdfabdbfd5f9d052d1/bin/miRDeep2.pl /datavol/data/analysis/working_may8_20_nofastqc//miRDeep_results/size_trimmed_adapterless_SV18263_0014_S26_R1_001.fa /datavol/ref/trimmed_omykiss_genome.fa /datavol/data/analysis/working_may8_20_nofastqc//miRDeep_results/size_trimmed_adapterless_SV18263_0014_S26_R1_001_vs_genome.arf /datavol/ref/reformatted-mature-…
miRDeep2 started at 0:7:32
mkdir mirdeep_runs/run_09_05_2020_t_00_07_32
#Starting miRDeep2
#testing input files
started: 0:7:34
sanity_check_mature_ref.pl /datavol/ref/reformatted-mature-ssa.fasta
#testing input files
ended: 0:7:34
total:0h:0m:0s
sanity_check_reads_ready_file.pl /datavol/data/analysis/working_may8_20_nofastqc//miRDeep_results/size_trimmed_adapterless_SV18263_0014_S26_R1_001.fa
started: 0:7:34
ended: 0:7:43
total:0h:0m:9s
started: 0:7:43
sanity_check_genome.pl /datavol/ref/trimmed_omykiss_genome.fa
ended: 0:8:09
total:0h:0m:26s
started: 0:8:09
sanity_check_mapping_file.pl /datavol/data/analysis/working_may8_20_nofastqc//miRDeep_results/size_trimmed_adapterless_SV18263_0014_S26_R1_001_vs_genome.arf
ended: 0:8:11
total:0h:0m:2s
started: 0:8:11
sanity_check_mature_ref.pl /datavol/ref/reformatted-hairpin-ssa.fasta
ended: 0:8:11
total:0h:0m:0s
started: 0:8:11
Quantitation of expressed miRNAs in data
quantifier.pl -p /datavol/ref/reformatted-hairpin-ssa.fasta -m /datavol/ref/reformatted-mature-ssa.fasta -r /datavol/data/analysis/working_may8_20_nofastqc//miRDeep_results/size_trimmed_adapterless_SV18263_0014_S26_R1_001.fa -y 09_05_2020_t_00_07_32 -k -d -P
#Quantitation of known miRNAs in data
getting samples and corresponding read numbers
Converting input files
building bowtie index
mapping mature sequences against index
mapping read sequences against index
Mapping statistics
#desc	total	mapped	unmapped	%mapped	%unmapped
total: 16573522	3495721	13077801	21.092	78.908
seq: 16573522	3495721	13077801	21.092	78.908
analyzing data
Expressed miRNAs are written to expression_analyses/expression_analyses_09_05_2020_t_00_07_32/miRNA_expressed.csv
not expressed miRNAs are written to expression_analyses/expression_analyses_09_05_2020_t_00_07_32/miRNA_not_expressed.csv
Creating miRBase.mrd file
make_html2.pl -q expression_analyses/expression_analyses_09_05_2020_t_00_07_32/miRBase.mrd -k reformatted-mature-ssa.fasta -y 09_05_2020_t_00_07_32 -d -o -i expression_analyses/expression_analyses_09_05_2020_t_00_07_32/reformatted-mature-ssa.fasta_mapped.arf -M miRNAs_expressed_all_samples_09_05_2020_t_00_07_32.csv -P
miRNAs_expressed_all_samples_09_05_2020_t_00_07_32.csv file with miRNA expression values
parsing miRBase.mrd file finished
ended: 0:8:33
total:0h:0m:22s
started: 0:8:33
rna2dna.pl /datavol/ref/reformatted-mature-ssa.fasta > mirdeep_runs/run_09_05_2020_t_00_07_32/tmp/reformatted-mature-ssa.fasta
rna2dna.pl /datavol/ref/reformatted-hairpin-ssa.fasta > mirdeep_runs/run_09_05_2020_t_00_07_32/tmp/reformatted-hairpin-ssa.fasta
ended: 0:8:33
total:0h:0m:0s
#parsing genome mappings
parse_mappings.pl /datavol/data/analysis/working_may8_20_nofastqc//miRDeep_results/size_trimmed_adapterless_SV18263_0014_S26_R1_001_vs_genome.arf -a 0 -b 18 -c 25 -i 5 > mirdeep_runs/run_09_05_2020_t_00_07_32/tmp/size_trimmed_adapterless_SV18263_0014_S26_R1_001_vs_genome.arf_parsed.arf
started: 0:8:33
#parsing genome mappings
ended: 0:8:41
total:0h:0m:8s
#excising precursors
started: 0:8:41
excise_precursors_iterative_final.pl /datavol/ref/trimmed_omykiss_genome.fa mirdeep_runs/run_09_05_2020_t_00_07_32/tmp/size_trimmed_adapterless_SV18263_0014_S26_R1_001_vs_genome.arf_parsed.arf mirdeep_runs/run_09_05_2020_t_00_07_32/tmp/precursors.fa mirdeep_runs/run_09_05_2020_t_00_07_32/tmp/precursors.coords 50000
#excising precursors
1	380626
2	171904
3	65090
4	24146
ended: 0:9:21
total:0h:0m:40s
#preparing signature
prepare_signature.pl /datavol/data/analysis/working_may8_20_nofastqc//miRDeep_results/size_trimmed_adapterless_SV18263_0014_S26_R1_001.fa mirdeep_runs/run_09_05_2020_t_00_07_32/tmp/precursors.fa 1 -a mirdeep_runs/run_09_05_2020_t_00_07_32/tmp/reformatted-mature-ssa.fasta -o mirdeep_runs/run_09_05_2020_t_00_07_32/tmp/signature.arf 2>>error_09_05_2020_t_00_07_32.log
started: 0:9:21
#preparing signature
ended: 0:9:56
total:0h:0m:35s
#folding precursors
started: 0:9:56
#folding precursors
RNAfold < mirdeep_runs/run_09_05_2020_t_00_07_32/tmp/precursors.fa -noPS > mirdeep_runs/run_09_05_2020_t_00_07_32/tmp/precursors.str
ended: 0:13:06
total:0h:3m:10s
#running miRDeep core algorithm
started: 0:13:07
miRDeep2_core_algorithm.pl mirdeep_runs/run_09_05_2020_t_00_07_32/tmp/signature.arf mirdeep_runs/run_09_05_2020_t_00_07_32/tmp/precursors.str -v -50 -l 20 > mirdeep_runs/run_09_05_2020_t_00_07_32/output.mrd
#running miRDeep core algorithm
ended: 0:13:24
total:0h:0m:17s
#running permuted controls
started: 0:13:24
echo 'miRDeep2_core_algorithm.pl mirdeep_runs/run_09_05_2020_t_00_07_32/tmp/signature.arf mirdeep_runs/run_09_05_2020_t_00_07_32/tmp/precursors.str -v -50 > mirdeep_runs/run_09_05_2020_t_00_07_32/output.mrd' > mirdeep_runs/run_09_05_2020_t_00_07_32/tmp/command_line
#running permuted controls
perform_controls.pl mirdeep_runs/run_09_05_2020_t_00_07_32/tmp/command_line mirdeep_runs/run_09_05_2020_t_00_07_32/tmp/precursors.str 100 -a > mirdeep_runs/run_09_05_2020_t_00_07_32/tmp/output_permuted.mrd 2>>error_09_05_2020_t_00_07_32.log
ended: 0:42:28
total:0h:29m:4s
#doing survey of accuracy
survey.pl mirdeep_runs/run_09_05_2020_t_00_07_32/output.mrd -a mirdeep_runs/run_09_05_2020_t_00_07_32/tmp/output_permuted.mrd -b mirdeep_runs/run_09_05_2020_t_00_07_32/tmp/reformatted-mature-ssa.fasta -c mirdeep_runs/run_09_05_2020_t_00_07_32/tmp/signature.arf -d 4 > mirdeep_runs/run_09_05_2020_t_00_07_32/survey.csv
started: 0:42:28
#doing survey of accuracy
ended: 0:42:34
total:0h:0m:6s
#producing graphic results
started: 0:42:34
make_html.pl -f mirdeep_runs/run_09_05_2020_t_00_07_32/output.mrd -k mirdeep_runs/run_09_05_2020_t_00_07_32/tmp/reformatted-mature-ssa.fasta -p mirdeep_runs/run_09_05_2020_t_00_07_32/tmp/precursors.coords -s mirdeep_runs/run_09_05_2020_t_00_07_32/survey.csv -c -e -q expression_analyses/expression_analyses_09_05_2020_t_00_07_32/miRBase.mrd -x expression_analyses/expression_analyses_09_05_2020_t_00…
#producing graphic results
No organism specified by switch -t [organism] so UCSC browser BLAT will not be used.
To get a list of possible species names type make_html.pl -u
Specify organism Reads are coming from by -t [organism] to get links in html file
parsing input file finished
checking Rfam for hits to precursors
Build bowtie index of Rfam entries
Mapping mature,star and loop sequences against index
# reads processed: 4970
# reads with at least one reported alignment: 38 (0.76%)
# reads that failed to align: 4932 (99.24%)
Reported 943 alignments to 1 output stream(s)
parsing miRBase.mrd file finished
ended: 0:42:36
total:0h:0m:2s
fasta and bed files have been created in subfolder mirna_results_09_05_2020_t_00_07_32
rmtree(mirdeep_runs/run_09_05_2020_t_00_07_32/tmp)
miRDeep runtime:
started: 0:7:32
ended: 0:42:36
total:0h:35m:4s
miRDeep runtime:
started: 0:7:32
ended: 0:42:36
total:0h:35m:4s
miRDeep :: File:/datavol/data/analysis//size_trimmed_adapterless_SV18263_0007_S19_R1_001.fastq
Log file for this run is in mapper_logs and called mapper.log_26197
Mapping statistics
#desc	total	mapped	unmapped	%mapped	%unmapped
total: 16198490	1419403	14779087	8.763	91.237
seq: 16198490	1419403	14779087	8.763	91.237
#####################################
# #
# miRDeep2.0.1.2 #
# #
# last change: 22/01/2019 #
# #
#####################################
miRDeep2 started at 0:51:41
#Starting miRDeep2
/datavol/mirDeep/mirdeep2-f44a112775f0c7ef7f2fd3bdfabdbfd5f9d052d1/bin/miRDeep2.pl /datavol/data/analysis/working_may8_20_nofastqc//miRDeep_results/size_trimmed_adapterless_SV18263_0007_S19_R1_001.fa /datavol/ref/trimmed_omykiss_genome.fa /datavol/data/analysis/working_may8_20_nofastqc//miRDeep_results/size_trimmed_adapterless_SV18263_0007_S19_R1_001_vs_genome.arf /datavol/ref/reformatted-mature-…
miRDeep2 started at 0:51:41
mkdir mirdeep_runs/run_09_05_2020_t_00_51_41
#Starting miRDeep2
#testing input files
started: 0:51:42
sanity_check_mature_ref.pl /datavol/ref/reformatted-mature-ssa.fasta
#testing input files
ended: 0:51:42
total:0h:0m:0s
sanity_check_reads_ready_file.pl /datavol/data/analysis/working_may8_20_nofastqc//miRDeep_results/size_trimmed_adapterless_SV18263_0007_S19_R1_001.fa
started: 0:51:42
ended: 0:51:46
total:0h:0m:4s
started: 0:51:46
sanity_check_genome.pl /datavol/ref/trimmed_omykiss_genome.fa
ended: 0:52:12
total:0h:0m:26s
started: 0:52:12
sanity_check_mapping_file.pl /datavol/data/analysis/working_may8_20_nofastqc//miRDeep_results/size_trimmed_adapterless_SV18263_0007_S19_R1_001_vs_genome.arf
ended: 0:52:13
total:0h:0m:1s
started: 0:52:13
sanity_check_mature_ref.pl /datavol/ref/reformatted-hairpin-ssa.fasta
ended: 0:52:13
total:0h:0m:0s
started: 0:52:13
Quantitation of expressed miRNAs in data
quantifier.pl -p /datavol/ref/reformatted-hairpin-ssa.fasta -m /datavol/ref/reformatted-mature-ssa.fasta -r /datavol/data/analysis/working_may8_20_nofastqc//miRDeep_results/size_trimmed_adapterless_SV18263_0007_S19_R1_001.fa -y 09_05_2020_t_00_51_41 -k -d -P
#Quantitation of known miRNAs in data
getting samples and corresponding read numbers
Converting input files
building bowtie index
mapping mature sequences against index
mapping read sequences against index
Mapping statistics
#desc	total	mapped	unmapped	%mapped	%unmapped
total: 16193856	658813	15535043	4.068	95.932
seq: 16193856	658813	15535043	4.068	95.932
analyzing data
Expressed miRNAs are written to expression_analyses/expression_analyses_09_05_2020_t_00_51_41/miRNA_expressed.csv
not expressed miRNAs are written to expression_analyses/expression_analyses_09_05_2020_t_00_51_41/miRNA_not_expressed.csv
Creating miRBase.mrd file
make_html2.pl -q expression_analyses/expression_analyses_09_05_2020_t_00_51_41/miRBase.mrd -k reformatted-mature-ssa.fasta -y 09_05_2020_t_00_51_41 -d -o -i expression_analyses/expression_analyses_09_05_2020_t_00_51_41/reformatted-mature-ssa.fasta_mapped.arf -M miRNAs_expressed_all_samples_09_05_2020_t_00_51_41.csv -P
miRNAs_expressed_all_samples_09_05_2020_t_00_51_41.csv file with miRNA expression values
parsing miRBase.mrd file finished
ended: 0:52:25
total:0h:0m:12s
started: 0:52:25
rna2dna.pl /datavol/ref/reformatted-mature-ssa.fasta > mirdeep_runs/run_09_05_2020_t_00_51_41/tmp/reformatted-mature-ssa.fasta
rna2dna.pl /datavol/ref/reformatted-hairpin-ssa.fasta > mirdeep_runs/run_09_05_2020_t_00_51_41/tmp/reformatted-hairpin-ssa.fasta
ended: 0:52:25
total:0h:0m:0s
#parsing genome mappings
parse_mappings.pl /datavol/data/analysis/working_may8_20_nofastqc//miRDeep_results/size_trimmed_adapterless_SV18263_0007_S19_R1_001_vs_genome.arf -a 0 -b 18 -c 25 -i 5 > mirdeep_runs/run_09_05_2020_t_00_51_41/tmp/size_trimmed_adapterless_SV18263_0007_S19_R1_001_vs_genome.arf_parsed.arf
started: 0:52:25
#parsing genome mappings
ended: 0:52:30
total:0h:0m:5s
#excising precursors
started: 0:52:30
excise_precursors_iterative_final.pl /datavol/ref/trimmed_omykiss_genome.fa mirdeep_runs/run_09_05_2020_t_00_51_41/tmp/size_trimmed_adapterless_SV18263_0007_S19_R1_001_vs_genome.arf_parsed.arf mirdeep_runs/run_09_05_2020_t_00_51_41/tmp/precursors.fa mirdeep_runs/run_09_05_2020_t_00_51_41/tmp/precursors.coords 50000
#excising precursors
1	266350
2	35478
ended: 0:52:59
total:0h:0m:29s
#preparing signature
prepare_signature.pl /datavol/data/analysis/working_may8_20_nofastqc//miRDeep_results/size_trimmed_adapterless_SV18263_0007_S19_R1_001.fa mirdeep_runs/run_09_05_2020_t_00_51_41/tmp/precursors.fa 1 -a mirdeep_runs/run_09_05_2020_t_00_51_41/tmp/reformatted-mature-ssa.fasta -o mirdeep_runs/run_09_05_2020_t_00_51_41/tmp/signature.arf 2>>error_09_05_2020_t_00_51_41.log
started: 0:52:59
#preparing signature
ended: 0:53:23
total:0h:0m:24s
#folding precursors
started: 0:53:23
#folding precursors
RNAfold < mirdeep_runs/run_09_05_2020_t_00_51_41/tmp/precursors.fa -noPS > mirdeep_runs/run_09_05_2020_t_00_51_41/tmp/precursors.str
ended: 0:58:00
total:0h:4m:37s
#running miRDeep core algorithm
started: 0:58:00
miRDeep2_core_algorithm.pl mirdeep_runs/run_09_05_2020_t_00_51_41/tmp/signature.arf mirdeep_runs/run_09_05_2020_t_00_51_41/tmp/precursors.str -v -50 -l 21 > mirdeep_runs/run_09_05_2020_t_00_51_41/output.mrd
#running miRDeep core algorithm
Negative repeat count does nothing at /datavol/mirDeep/mirdeep2-f44a112775f0c7ef7f2fd3bdfabdbfd5f9d052d1/bin/miRDeep2_core_algorithm.pl line 1458, <FILENAME> line 602407.
ended: 0:58:16
total:0h:0m:16s
#running permuted controls
started: 0:58:16
echo 'miRDeep2_core_algorithm.pl mirdeep_runs/run_09_05_2020_t_00_51_41/tmp/signature.arf mirdeep_runs/run_09_05_2020_t_00_51_41/tmp/precursors.str -v -50 > mirdeep_runs/run_09_05_2020_t_00_51_41/output.mrd' > mirdeep_runs/run_09_05_2020_t_00_51_41/tmp/command_line
#running permuted controls
perform_controls.pl mirdeep_runs/run_09_05_2020_t_00_51_41/tmp/command_line mirdeep_runs/run_09_05_2020_t_00_51_41/tmp/precursors.str 100 -a > mirdeep_runs/run_09_05_2020_t_00_51_41/tmp/output_permuted.mrd 2>>error_09_05_2020_t_00_51_41.log
ended: 1:26:18
total:0h:28m:2s
#doing survey of accuracy
survey.pl mirdeep_runs/run_09_05_2020_t_00_51_41/output.mrd -a mirdeep_runs/run_09_05_2020_t_00_51_41/tmp/output_permuted.mrd -b mirdeep_runs/run_09_05_2020_t_00_51_41/tmp/reformatted-mature-ssa.fasta -c mirdeep_runs/run_09_05_2020_t_00_51_41/tmp/signature.arf -d 2 > mirdeep_runs/run_09_05_2020_t_00_51_41/survey.csv
started: 1:26:18
#doing survey of accuracy
ended: 1:26:25
total:0h:0m:7s
#producing graphic results
started: 1:26:25
make_html.pl -f mirdeep_runs/run_09_05_2020_t_00_51_41/output.mrd -k mirdeep_runs/run_09_05_2020_t_00_51_41/tmp/reformatted-mature-ssa.fasta -p mirdeep_runs/run_09_05_2020_t_00_51_41/tmp/precursors.coords -s mirdeep_runs/run_09_05_2020_t_00_51_41/survey.csv -c -e -q expression_analyses/expression_analyses_09_05_2020_t_00_51_41/miRBase.mrd -x expression_analyses/expression_analyses_09_05_2020_t_00…
#producing graphic results
No organism specified by switch -t [organism] so UCSC browser BLAT will not be used.
To get a list of possible species names type make_html.pl -u
Specify organism Reads are coming from by -t [organism] to get links in html file
parsing input file finished
checking Rfam for hits to precursors
Build bowtie index of Rfam entries
Mapping mature,star and loop sequences against index
# reads processed: 6976
# reads with at least one reported alignment: 35 (0.50%)
# reads that failed to align: 6941 (99.50%)
Reported 1147 alignments to 1 output stream(s)
parsing miRBase.mrd file finished
ended: 1:26:26
total:0h:0m:1s
fasta and bed files have been created in subfolder mirna_results_09_05_2020_t_00_51_41
rmtree(mirdeep_runs/run_09_05_2020_t_00_51_41/tmp)
miRDeep runtime:
started: 0:51:41
ended: 1:26:26
total:0h:34m:45s
miRDeep runtime:
started: 0:51:41
ended: 1:26:26
total:0h:34m:45s
miRDeep :: File:/datavol/data/analysis//size_trimmed_adapterless_SV18263_0022_S12_R1_001.fastq
Log file for this run is in mapper_logs and called mapper.log_27660
Mapping statistics
#desc	total	mapped	unmapped	%mapped	%unmapped
total: 20311171	9547889	10763282	47.008	52.992
seq: 20311171	9547889	10763282	47.008	52.992
#####################################
# #
# miRDeep2.0.1.2 #
# #
# last change: 22/01/2019 #
# #
#####################################
miRDeep2 started at 1:36:51
#Starting miRDeep2
/datavol/mirDeep/mirdeep2-f44a112775f0c7ef7f2fd3bdfabdbfd5f9d052d1/bin/miRDeep2.pl /datavol/data/analysis/working_may8_20_nofastqc//miRDeep_results/size_trimmed_adapterless_SV18263_0022_S12_R1_001.fa /datavol/ref/trimmed_omykiss_genome.fa /datavol/data/analysis/working_may8_20_nofastqc//miRDeep_results/size_trimmed_adapterless_SV18263_0022_S12_R1_001_vs_genome.arf /datavol/ref/reformatted-mature-…
miRDeep2 started at 1:36:51
mkdir mirdeep_runs/run_09_05_2020_t_01_36_51
#Starting miRDeep2
#testing input files
started: 1:36:52
sanity_check_mature_ref.pl /datavol/ref/reformatted-mature-ssa.fasta
#testing input files
ended: 1:36:52
total:0h:0m:0s
sanity_check_reads_ready_file.pl /datavol/data/analysis/working_may8_20_nofastqc//miRDeep_results/size_trimmed_adapterless_SV18263_0022_S12_R1_001.fa
started: 1:36:52
ended: 1:36:54
total:0h:0m:2s
started: 1:36:54
sanity_check_genome.pl /datavol/ref/trimmed_omykiss_genome.fa
ended: 1:37:21
total:0h:0m:27s
started: 1:37:21
sanity_check_mapping_file.pl /datavol/data/analysis/working_may8_20_nofastqc//miRDeep_results/size_trimmed_adapterless_SV18263_0022_S12_R1_001_vs_genome.arf
ended: 1:37:21
total:0h:0m:0s
started: 1:37:21
sanity_check_mature_ref.pl /datavol/ref/reformatted-hairpin-ssa.fasta
ended: 1:37:21
total:0h:0m:0s
started: 1:37:21
Quantitation of expressed miRNAs in data
quantifier.pl -p /datavol/ref/reformatted-hairpin-ssa.fasta -m /datavol/ref/reformatted-mature-ssa.fasta -r /datavol/data/analysis/working_may8_20_nofastqc//miRDeep_results/size_trimmed_adapterless_SV18263_0022_S12_R1_001.fa -y 09_05_2020_t_01_36_51 -k -d -P
#Quantitation of known miRNAs in data
getting samples and corresponding read numbers
Converting input files
building bowtie index
mapping mature sequences against index
mapping read sequences against index
Mapping statistics
#desc	total	mapped	unmapped	%mapped	%unmapped
total: 20304867	12367443	7937424	60.909	39.091
seq: 20304867	12367443	7937424	60.909	39.091
analyzing data
Expressed miRNAs are written to expression_analyses/expression_analyses_09_05_2020_t_01_36_51/miRNA_expressed.csv
not expressed miRNAs are written to expression_analyses/expression_analyses_09_05_2020_t_01_36_51/miRNA_not_expressed.csv
Creating miRBase.mrd file
make_html2.pl -q expression_analyses/expression_analyses_09_05_2020_t_01_36_51/miRBase.mrd -k reformatted-mature-ssa.fasta -y 09_05_2020_t_01_36_51 -d -o -i expression_analyses/expression_analyses_09_05_2020_t_01_36_51/reformatted-mature-ssa.fasta_mapped.arf -M miRNAs_expressed_all_samples_09_05_2020_t_01_36_51.csv -P
miRNAs_expressed_all_samples_09_05_2020_t_01_36_51.csv file with miRNA expression values
parsing miRBase.mrd file finished
ended: 1:37:31
total:0h:0m:10s
started: 1:37:31
rna2dna.pl /datavol/ref/reformatted-mature-ssa.fasta > mirdeep_runs/run_09_05_2020_t_01_36_51/tmp/reformatted-mature-ssa.fasta
rna2dna.pl /datavol/ref/reformatted-hairpin-ssa.fasta > mirdeep_runs/run_09_05_2020_t_01_36_51/tmp/reformatted-hairpin-ssa.fasta
ended: 1:37:31
total:0h:0m:0s
#parsing genome mappings
parse_mappings.pl /datavol/data/analysis/working_may8_20_nofastqc//miRDeep_results/size_trimmed_adapterless_SV18263_0022_S12_R1_001_vs_genome.arf -a 0 -b 18 -c 25 -i 5 > mirdeep_runs/run_09_05_2020_t_01_36_51/tmp/size_trimmed_adapterless_SV18263_0022_S12_R1_001_vs_genome.arf_parsed.arf
started: 1:37:31
#parsing genome mappings
ended: 1:37:32
total:0h:0m:1s
#excising precursors
started: 1:37:32
excise_precursors_iterative_final.pl /datavol/ref/trimmed_omykiss_genome.fa mirdeep_runs/run_09_05_2020_t_01_36_51/tmp/size_trimmed_adapterless_SV18263_0022_S12_R1_001_vs_genome.arf_parsed.arf mirdeep_runs/run_09_05_2020_t_01_36_51/tmp/precursors.fa mirdeep_runs/run_09_05_2020_t_01_36_51/tmp/precursors.coords 50000
#excising precursors
1	50956
2	43708
ended: 1:37:49
total:0h:0m:17s
#preparing signature
prepare_signature.pl /datavol/data/analysis/working_may8_20_nofastqc//miRDeep_results/size_trimmed_adapterless_SV18263_0022_S12_R1_001.fa mirdeep_runs/run_09_05_2020_t_01_36_51/tmp/precursors.fa 1 -a mirdeep_runs/run_09_05_2020_t_01_36_51/tmp/reformatted-mature-ssa.fasta -o mirdeep_runs/run_09_05_2020_t_01_36_51/tmp/signature.arf 2>>error_09_05_2020_t_01_36_51.log
started: 1:37:49
#preparing signature
ended: 1:38:07
total:0h:0m:18s
#folding precursors
started: 1:38:07
#folding precursors
RNAfold < mirdeep_runs/run_09_05_2020_t_01_36_51/tmp/precursors.fa -noPS > mirdeep_runs/run_09_05_2020_t_01_36_51/tmp/precursors.str
ended: 1:43:44
total:0h:5m:37s
#running miRDeep core algorithm
started: 1:43:45
miRDeep2_core_algorithm.pl mirdeep_runs/run_09_05_2020_t_01_36_51/tmp/signature.arf mirdeep_runs/run_09_05_2020_t_01_36_51/tmp/precursors.str -v -50 -l 21 > mirdeep_runs/run_09_05_2020_t_01_36_51/output.mrd
#running miRDeep core algorithm
ended: 1:44:01
total:0h:0m:16s
#running permuted controls
started: 1:44:01
echo 'miRDeep2_core_algorithm.pl mirdeep_runs/run_09_05_2020_t_01_36_51/tmp/signature.arf mirdeep_runs/run_09_05_2020_t_01_36_51/tmp/precursors.str -v -50 > mirdeep_runs/run_09_05_2020_t_01_36_51/output.mrd' > mirdeep_runs/run_09_05_2020_t_01_36_51/tmp/command_line
#running permuted controls
perform_controls.pl mirdeep_runs/run_09_05_2020_t_01_36_51/tmp/command_line mirdeep_runs/run_09_05_2020_t_01_36_51/tmp/precursors.str 100 -a > mirdeep_runs/run_09_05_2020_t_01_36_51/tmp/output_permuted.mrd 2>>error_09_05_2020_t_01_36_51.log
ended: 2:11:19
total:0h:27m:18s
#doing survey of accuracy
survey.pl mirdeep_runs/run_09_05_2020_t_01_36_51/output.mrd -a mirdeep_runs/run_09_05_2020_t_01_36_51/tmp/output_permuted.mrd -b mirdeep_runs/run_09_05_2020_t_01_36_51/tmp/reformatted-mature-ssa.fasta -c mirdeep_runs/run_09_05_2020_t_01_36_51/tmp/signature.arf -d 2 > mirdeep_runs/run_09_05_2020_t_01_36_51/survey.csv
started: 2:11:19
#doing survey of accuracy
ended: 2:11:33
total:0h:0m:14s
#producing graphic results
started: 2:11:33
make_html.pl -f mirdeep_runs/run_09_05_2020_t_01_36_51/output.mrd -k mirdeep_runs/run_09_05_2020_t_01_36_51/tmp/reformatted-mature-ssa.fasta -p mirdeep_runs/run_09_05_2020_t_01_36_51/tmp/precursors.coords -s mirdeep_runs/run_09_05_2020_t_01_36_51/survey.csv -c -e -q expression_analyses/expression_analyses_09_05_2020_t_01_36_51/miRBase.mrd -x expression_analyses/expression_analyses_09_05_2020_t_01…
#producing graphic results
No organism specified by switch -t [organism] so UCSC browser BLAT will not be used.
To get a list of possible species names type make_html.pl -u
Specify organism Reads are coming from by -t [organism] to get links in html file
parsing input file finished
checking Rfam for hits to precursors
Build bowtie index of Rfam entries
Mapping mature,star and loop sequences against index
# reads processed: 20716
# reads with at least one reported alignment: 133 (0.64%)
# reads that failed to align: 20583 (99.36%)
Reported 3829 alignments to 1 output stream(s)
parsing miRBase.mrd file finished
ended: 2:11:35
total:0h:0m:2s
fasta and bed files have been created in subfolder mirna_results_09_05_2020_t_01_36_51
rmtree(mirdeep_runs/run_09_05_2020_t_01_36_51/tmp)
miRDeep runtime:
started: 1:36:51
ended: 2:11:35
total:0h:34m:44s
miRDeep runtime:
started: 1:36:51
ended: 2:11:35
total:0h:34m:44s
miRDeep :: File:/datavol/data/analysis//size_trimmed_adapterless_SV18263_0023_S13_R1_001.fastq
Log file for this run is in mapper_logs and called mapper.log_29303
Mapping statistics
#desc	total	mapped	unmapped	%mapped	%unmapped
total: 16030961	5497523	10533438	34.293	65.707
seq: 16030961	5497523	10533438	34.293	65.707
#####################################
# #
# miRDeep2.0.1.2 #
# #
# last change: 22/01/2019 #
# #
#####################################
miRDeep2 started at 2:20:01
#Starting miRDeep2
/datavol/mirDeep/mirdeep2-f44a112775f0c7ef7f2fd3bdfabdbfd5f9d052d1/bin/miRDeep2.pl /datavol/data/analysis/working_may8_20_nofastqc//miRDeep_results/size_trimmed_adapterless_SV18263_0023_S13_R1_001.fa /datavol/ref/trimmed_omykiss_genome.fa /datavol/data/analysis/working_may8_20_nofastqc//miRDeep_results/size_trimmed_adapterless_SV18263_0023_S13_R1_001_vs_genome.arf /datavol/ref/reformatted-mature-…
miRDeep2 started at 2:20:01
mkdir mirdeep_runs/run_09_05_2020_t_02_20_01
#Starting miRDeep2
#testing input files
started: 2:20:02
sanity_check_mature_ref.pl /datavol/ref/reformatted-mature-ssa.fasta
#testing input files
ended: 2:20:02
total:0h:0m:0s
sanity_check_reads_ready_file.pl /datavol/data/analysis/working_may8_20_nofastqc//miRDeep_results/size_trimmed_adapterless_SV18263_0023_S13_R1_001.fa
started: 2:20:02
ended: 2:20:04
total:0h:0m:2s
started: 2:20:04
sanity_check_genome.pl /datavol/ref/trimmed_omykiss_genome.fa
ended: 2:20:31
total:0h:0m:27s
started: 2:20:31
sanity_check_mapping_file.pl /datavol/data/analysis/working_may8_20_nofastqc//miRDeep_results/size_trimmed_adapterless_SV18263_0023_S13_R1_001_vs_genome.arf
ended: 2:20:32
total:0h:0m:1s
started: 2:20:32
sanity_check_mature_ref.pl /datavol/ref/reformatted-hairpin-ssa.fasta
ended: 2:20:32
total:0h:0m:0s
started: 2:20:32
Quantitation of expressed miRNAs in data
quantifier.pl -p /datavol/ref/reformatted-hairpin-ssa.fasta -m /datavol/ref/reformatted-mature-ssa.fasta -r /datavol/data/analysis/working_may8_20_nofastqc//miRDeep_results/size_trimmed_adapterless_SV18263_0023_S13_R1_001.fa -y 09_05_2020_t_02_20_01 -k -d -P
#Quantitation of known miRNAs in data
getting samples and corresponding read numbers
Converting input files
building bowtie index
mapping mature sequences against index
mapping read sequences against index
Mapping statistics
#desc	total	mapped	unmapped	%mapped	%unmapped
total: 16026129	6481083	9545046	40.441	59.559
seq: 16026129	6481083	9545046	40.441	59.559
analyzing data
Expressed miRNAs are written to expression_analyses/expression_analyses_09_05_2020_t_02_20_01/miRNA_expressed.csv
not expressed miRNAs are written to expression_analyses/expression_analyses_09_05_2020_t_02_20_01/miRNA_not_expressed.csv
Creating miRBase.mrd file
make_html2.pl -q expression_analyses/expression_analyses_09_05_2020_t_02_20_01/miRBase.mrd -k reformatted-mature-ssa.fasta -y 09_05_2020_t_02_20_01 -d -o -i expression_analyses/expression_analyses_09_05_2020_t_02_20_01/reformatted-mature-ssa.fasta_mapped.arf -M miRNAs_expressed_all_samples_09_05_2020_t_02_20_01.csv -P
miRNAs_expressed_all_samples_09_05_2020_t_02_20_01.csv file with miRNA expression values
parsing miRBase.mrd file finished
ended: 2:20:42
total:0h:0m:10s
started: 2:20:42
rna2dna.pl /datavol/ref/reformatted-mature-ssa.fasta > mirdeep_runs/run_09_05_2020_t_02_20_01/tmp/reformatted-mature-ssa.fasta
rna2dna.pl /datavol/ref/reformatted-hairpin-ssa.fasta > mirdeep_runs/run_09_05_2020_t_02_20_01/tmp/reformatted-hairpin-ssa.fasta
ended: 2:20:42
total:0h:0m:0s
#parsing genome mappings
parse_mappings.pl /datavol/data/analysis/working_may8_20_nofastqc//miRDeep_results/size_trimmed_adapterless_SV18263_0023_S13_R1_001_vs_genome.arf -a 0 -b 18 -c 25 -i 5 > mirdeep_runs/run_09_05_2020_t_02_20_01/tmp/size_trimmed_adapterless_SV18263_0023_S13_R1_001_vs_genome.arf_parsed.arf
started: 2:20:42
#parsing genome mappings
ended: 2:20:43
total:0h:0m:1s
#excising precursors
started: 2:20:43
excise_precursors_iterative_final.pl /datavol/ref/trimmed_omykiss_genome.fa mirdeep_runs/run_09_05_2020_t_02_20_01/tmp/size_trimmed_adapterless_SV18263_0023_S13_R1_001_vs_genome.arf_parsed.arf mirdeep_runs/run_09_05_2020_t_02_20_01/tmp/precursors.fa mirdeep_runs/run_09_05_2020_t_02_20_01/tmp/precursors.coords 50000
#excising precursors
1	41086
ended: 2:21:00
total:0h:0m:17s
#preparing signature
prepare_signature.pl /datavol/data/analysis/working_may8_20_nofastqc//miRDeep_results/size_trimmed_adapterless_SV18263_0023_S13_R1_001.fa mirdeep_runs/run_09_05_2020_t_02_20_01/tmp/precursors.fa 1 -a mirdeep_runs/run_09_05_2020_t_02_20_01/tmp/reformatted-mature-ssa.fasta -o mirdeep_runs/run_09_05_2020_t_02_20_01/tmp/signature.arf 2>>error_09_05_2020_t_02_20_01.log
started: 2:21:00
#preparing signature
ended: 2:21:22
total:0h:0m:22s
#folding precursors
started: 2:21:22
#folding precursors
RNAfold < mirdeep_runs/run_09_05_2020_t_02_20_01/tmp/precursors.fa -noPS > mirdeep_runs/run_09_05_2020_t_02_20_01/tmp/precursors.str
ended: 2:26:40
total:0h:5m:18s
#running miRDeep core algorithm
started: 2:26:40
miRDeep2_core_algorithm.pl mirdeep_runs/run_09_05_2020_t_02_20_01/tmp/signature.arf mirdeep_runs/run_09_05_2020_t_02_20_01/tmp/precursors.str -v -50 -l 21 > mirdeep_runs/run_09_05_2020_t_02_20_01/output.mrd
#running miRDeep core algorithm
Negative repeat count does nothing at /datavol/mirDeep/mirdeep2-f44a112775f0c7ef7f2fd3bdfabdbfd5f9d052d1/bin/miRDeep2_core_algorithm.pl line 1445, <FILENAME> line 501591.
ended: 2:26:59
total:0h:0m:19s
#running permuted controls
started: 2:26:59
echo 'miRDeep2_core_algorithm.pl mirdeep_runs/run_09_05_2020_t_02_20_01/tmp/signature.arf mirdeep_runs/run_09_05_2020_t_02_20_01/tmp/precursors.str -v -50 > mirdeep_runs/run_09_05_2020_t_02_20_01/output.mrd' > mirdeep_runs/run_09_05_2020_t_02_20_01/tmp/command_line
#running permuted controls
perform_controls.pl mirdeep_runs/run_09_05_2020_t_02_20_01/tmp/command_line mirdeep_runs/run_09_05_2020_t_02_20_01/tmp/precursors.str 100 -a > mirdeep_runs/run_09_05_2020_t_02_20_01/tmp/output_permuted.mrd 2>>error_09_05_2020_t_02_20_01.log
ended: 2:56:21
total:0h:29m:22s
#doing survey of accuracy
survey.pl mirdeep_runs/run_09_05_2020_t_02_20_01/output.mrd -a mirdeep_runs/run_09_05_2020_t_02_20_01/tmp/output_permuted.mrd -b mirdeep_runs/run_09_05_2020_t_02_20_01/tmp/reformatted-mature-ssa.fasta -c mirdeep_runs/run_09_05_2020_t_02_20_01/tmp/signature.arf -d 1 > mirdeep_runs/run_09_05_2020_t_02_20_01/survey.csv
started: 2:56:21
#doing survey of accuracy
ended: 2:56:33
total:0h:0m:12s
#producing graphic results
started: 2:56:33
make_html.pl -f mirdeep_runs/run_09_05_2020_t_02_20_01/output.mrd -k mirdeep_runs/run_09_05_2020_t_02_20_01/tmp/reformatted-mature-ssa.fasta -p mirdeep_runs/run_09_05_2020_t_02_20_01/tmp/precursors.coords -s mirdeep_runs/run_09_05_2020_t_02_20_01/survey.csv -c -e -q expression_analyses/expression_analyses_09_05_2020_t_02_20_01/miRBase.mrd -x expression_analyses/expression_analyses_09_05_2020_t_02…
#producing graphic results
No organism specified by switch -t [organism] so UCSC browser BLAT will not be used.
To get a list of possible species names type make_html.pl -u
Specify organism Reads are coming from by -t [organism] to get links in html file
parsing input file finished
checking Rfam for hits to precursors
Build bowtie index of Rfam entries
Mapping mature,star and loop sequences against index
# reads processed: 15945
# reads with at least one reported alignment: 169 (1.06%)
# reads that failed to align: 15776 (98.94%)
Reported 2652 alignments to 1 output stream(s)
parsing miRBase.mrd file finished
ended: 2:56:35
total:0h:0m:2s
fasta and bed files have been created in subfolder mirna_results_09_05_2020_t_02_20_01
rmtree(mirdeep_runs/run_09_05_2020_t_02_20_01/tmp)
miRDeep runtime:
started: 2:20:01
ended: 2:56:35
total:0h:36m:34s
miRDeep runtime:
started: 2:20:01
ended: 2:56:35
total:0h:36m:34s
miRDeep :: File:/datavol/data/analysis//size_trimmed_adapterless_SV18263_0024_S14_R1_001.fastq
Log file for this run is in mapper_logs and called mapper.log_30913
Mapping statistics
#desc	total	mapped	unmapped	%mapped	%unmapped
total: 16529597	3929808	12599789	23.774	76.226
seq: 16529597	3929808	12599789	23.774	76.226
#####################################
# #
# miRDeep2.0.1.2 #
# #
# last change: 22/01/2019 #
# #
#####################################
miRDeep2 started at 3:5:22
#Starting miRDeep2
/datavol/mirDeep/mirdeep2-f44a112775f0c7ef7f2fd3bdfabdbfd5f9d052d1/bin/miRDeep2.pl /datavol/data/analysis/working_may8_20_nofastqc//miRDeep_results/size_trimmed_adapterless_SV18263_0024_S14_R1_001.fa /datavol/ref/trimmed_omykiss_genome.fa /datavol/data/analysis/working_may8_20_nofastqc//miRDeep_results/size_trimmed_adapterless_SV18263_0024_S14_R1_001_vs_genome.arf /datavol/ref/reformatted-mature-…
miRDeep2 started at 3:5:22
mkdir mirdeep_runs/run_09_05_2020_t_03_05_22
#Starting miRDeep2
#testing input files
started: 3:5:23
sanity_check_mature_ref.pl /datavol/ref/reformatted-mature-ssa.fasta
#testing input files
ended: 3:5:23
total:0h:0m:0s
sanity_check_reads_ready_file.pl /datavol/data/analysis/working_may8_20_nofastqc//miRDeep_results/size_trimmed_adapterless_SV18263_0024_S14_R1_001.fa
started: 3:5:23
ended: 3:5:25
total:0h:0m:2s
started: 3:5:25
sanity_check_genome.pl /datavol/ref/trimmed_omykiss_genome.fa
ended: 3:5:52
total:0h:0m:27s
started: 3:5:52
sanity_check_mapping_file.pl /datavol/data/analysis/working_may8_20_nofastqc//miRDeep_results/size_trimmed_adapterless_SV18263_0024_S14_R1_001_vs_genome.arf
ended: 3:5:52
total:0h:0m:0s
started: 3:5:52
sanity_check_mature_ref.pl /datavol/ref/reformatted-hairpin-ssa.fasta
ended: 3:5:52
total:0h:0m:0s
started: 3:5:52
Quantitation of expressed miRNAs in data
quantifier.pl -p /datavol/ref/reformatted-hairpin-ssa.fasta -m /datavol/ref/reformatted-mature-ssa.fasta -r /datavol/data/analysis/working_may8_20_nofastqc//miRDeep_results/size_trimmed_adapterless_SV18263_0024_S14_R1_001.fa -y 09_05_2020_t_03_05_22 -k -d -P
#Quantitation of known miRNAs in data
getting samples and corresponding read numbers
Converting input files
building bowtie index
mapping mature sequences against index
mapping read sequences against index
Mapping statistics
#desc	total	mapped	unmapped	%mapped	%unmapped
total: 16524350	5041936	11482414	30.512	69.488
seq: 16524350	5041936	11482414	30.512	69.488
analyzing data
Expressed miRNAs are written to expression_analyses/expression_analyses_09_05_2020_t_03_05_22/miRNA_expressed.csv
not expressed miRNAs are written to expression_analyses/expression_analyses_09_05_2020_t_03_05_22/miRNA_not_expressed.csv
Creating miRBase.mrd file
make_html2.pl -q expression_analyses/expression_analyses_09_05_2020_t_03_05_22/miRBase.mrd -k reformatted-mature-ssa.fasta -y 09_05_2020_t_03_05_22 -d -o -i expression_analyses/expression_analyses_09_05_2020_t_03_05_22/reformatted-mature-ssa.fasta_mapped.arf -M miRNAs_expressed_all_samples_09_05_2020_t_03_05_22.csv -P
miRNAs_expressed_all_samples_09_05_2020_t_03_05_22.csv file with miRNA expression values
parsing miRBase.mrd file finished
ended: 3:6:02
total:0h:0m:10s
started: 3:6:02
rna2dna.pl /datavol/ref/reformatted-mature-ssa.fasta > mirdeep_runs/run_09_05_2020_t_03_05_22/tmp/reformatted-mature-ssa.fasta
rna2dna.pl /datavol/ref/reformatted-hairpin-ssa.fasta > mirdeep_runs/run_09_05_2020_t_03_05_22/tmp/reformatted-hairpin-ssa.fasta
ended: 3:6:02
total:0h:0m:0s
#parsing genome mappings
parse_mappings.pl /datavol/data/analysis/working_may8_20_nofastqc//miRDeep_results/size_trimmed_adapterless_SV18263_0024_S14_R1_001_vs_genome.arf -a 0 -b 18 -c 25 -i 5 > mirdeep_runs/run_09_05_2020_t_03_05_22/tmp/size_trimmed_adapterless_SV18263_0024_S14_R1_001_vs_genome.arf_parsed.arf
started: 3:6:02
#parsing genome mappings
ended: 3:6:03
total:0h:0m:1s
#excising precursors
started: 3:6:03
excise_precursors_iterative_final.pl /datavol/ref/trimmed_omykiss_genome.fa mirdeep_runs/run_09_05_2020_t_03_05_22/tmp/size_trimmed_adapterless_SV18263_0024_S14_R1_001_vs_genome.arf_parsed.arf mirdeep_runs/run_09_05_2020_t_03_05_22/tmp/precursors.fa mirdeep_runs/run_09_05_2020_t_03_05_22/tmp/precursors.coords 50000
#excising precursors
1	43584
ended: 3:6:20
total:0h:0m:17s
#preparing signature
prepare_signature.pl /datavol/data/analysis/working_may8_20_nofastqc//miRDeep_results/size_trimmed_adapterless_SV18263_0024_S14_R1_001.fa mirdeep_runs/run_09_05_2020_t_03_05_22/tmp/precursors.fa 1 -a mirdeep_runs/run_09_05_2020_t_03_05_22/tmp/reformatted-mature-ssa.fasta -o mirdeep_runs/run_09_05_2020_t_03_05_22/tmp/signature.arf 2>>error_09_05_2020_t_03_05_22.log
started: 3:6:20
#preparing signature
ended: 3:6:42
total:0h:0m:22s
#folding precursors
started: 3:6:42
#folding precursors
RNAfold < mirdeep_runs/run_09_05_2020_t_03_05_22/tmp/precursors.fa -noPS > mirdeep_runs/run_09_05_2020_t_03_05_22/tmp/precursors.str
ended: 3:12:17
total:0h:5m:35s
#running miRDeep core algorithm
started: 3:12:18
miRDeep2_core_algorithm.pl mirdeep_runs/run_09_05_2020_t_03_05_22/tmp/signature.arf mirdeep_runs/run_09_05_2020_t_03_05_22/tmp/precursors.str -v -50 -l 20 > mirdeep_runs/run_09_05_2020_t_03_05_22/output.mrd
#running miRDeep core algorithm
ended: 3:12:38
total:0h:0m:20s
#running permuted controls
started: 3:12:38
echo 'miRDeep2_core_algorithm.pl mirdeep_runs/run_09_05_2020_t_03_05_22/tmp/signature.arf mirdeep_runs/run_09_05_2020_t_03_05_22/tmp/precursors.str -v -50 > mirdeep_runs/run_09_05_2020_t_03_05_22/output.mrd' > mirdeep_runs/run_09_05_2020_t_03_05_22/tmp/command_line
#running permuted controls
perform_controls.pl mirdeep_runs/run_09_05_2020_t_03_05_22/tmp/command_line mirdeep_runs/run_09_05_2020_t_03_05_22/tmp/precursors.str 100 -a > mirdeep_runs/run_09_05_2020_t_03_05_22/tmp/output_permuted.mrd 2>>error_09_05_2020_t_03_05_22.log
ended: 3:42:46
total:0h:30m:8s
#doing survey of accuracy
survey.pl mirdeep_runs/run_09_05_2020_t_03_05_22/output.mrd -a mirdeep_runs/run_09_05_2020_t_03_05_22/tmp/output_permuted.mrd -b mirdeep_runs/run_09_05_2020_t_03_05_22/tmp/reformatted-mature-ssa.fasta -c mirdeep_runs/run_09_05_2020_t_03_05_22/tmp/signature.arf -d 1 > mirdeep_runs/run_09_05_2020_t_03_05_22/survey.csv
started: 3:42:46
#doing survey of accuracy
ended: 3:42:59
total:0h:0m:13s
#producing graphic results
started: 3:42:59
make_html.pl -f mirdeep_runs/run_09_05_2020_t_03_05_22/output.mrd -k mirdeep_runs/run_09_05_2020_t_03_05_22/tmp/reformatted-mature-ssa.fasta -p mirdeep_runs/run_09_05_2020_t_03_05_22/tmp/precursors.coords -s mirdeep_runs/run_09_05_2020_t_03_05_22/survey.csv -c -e -q expression_analyses/expression_analyses_09_05_2020_t_03_05_22/miRBase.mrd -x expression_analyses/expression_analyses_09_05_2020_t_03…
#producing graphic results
No organism specified by switch -t [organism] so UCSC browser BLAT will not be used.
To get a list of possible species names type make_html.pl -u
Specify organism Reads are coming from by -t [organism] to get links in html file
parsing input file finished
checking Rfam for hits to precursors
Build bowtie index of Rfam entries
Mapping mature,star and loop sequences against index
# reads processed: 18461
# reads with at least one reported alignment: 191 (1.03%)
# reads that failed to align: 18270 (98.97%)
Reported 3594 alignments to 1 output stream(s)
parsing miRBase.mrd file finished
ended: 3:43:01
total:0h:0m:2s
fasta and bed files have been created in subfolder mirna_results_09_05_2020_t_03_05_22
rmtree(mirdeep_runs/run_09_05_2020_t_03_05_22/tmp)
miRDeep runtime:
started: 3:5:22
ended: 3:43:01
total:0h:37m:39s
miRDeep runtime:
started: 3:5:22
ended: 3:43:01
total:0h:37m:39s
miRDeep :: File:/datavol/data/analysis//size_trimmed_adapterless_SV18263_0009_S21_R1_001.fastq
Log file for this run is in mapper_logs and called mapper.log_32529
Mapping statistics
#desc	total	mapped	unmapped	%mapped	%unmapped
total: 11342860	3942601	7400259	34.758	65.242
seq: 11342860	3942601	7400259	34.758	65.242
#####################################
# #
# miRDeep2.0.1.2 #
# #
# last change: 22/01/2019 #
# #
#####################################
miRDeep2 started at 3:50:10
#Starting miRDeep2
/datavol/mirDeep/mirdeep2-f44a112775f0c7ef7f2fd3bdfabdbfd5f9d052d1/bin/miRDeep2.pl /datavol/data/analysis/working_may8_20_nofastqc//miRDeep_results/size_trimmed_adapterless_SV18263_0009_S21_R1_001.fa /datavol/ref/trimmed_omykiss_genome.fa /datavol/data/analysis/working_may8_20_nofastqc//miRDeep_results/size_trimmed_adapterless_SV18263_0009_S21_R1_001_vs_genome.arf /datavol/ref/reformatted-mature-…
miRDeep2 started at 3:50:10
mkdir mirdeep_runs/run_09_05_2020_t_03_50_10
#Starting miRDeep2
#testing input files
started: 3:50:13
sanity_check_mature_ref.pl /datavol/ref/reformatted-mature-ssa.fasta
#testing input files
ended: 3:50:13
total:0h:0m:0s
sanity_check_reads_ready_file.pl /datavol/data/analysis/working_may8_20_nofastqc//miRDeep_results/size_trimmed_adapterless_SV18263_0009_S21_R1_001.fa
started: 3:50:13
ended: 3:50:23
total:0h:0m:10s
started: 3:50:23
sanity_check_genome.pl /datavol/ref/trimmed_omykiss_genome.fa
ended: 3:50:51
total:0h:0m:28s
started: 3:50:51
sanity_check_mapping_file.pl /datavol/data/analysis/working_may8_20_nofastqc//miRDeep_results/size_trimmed_adapterless_SV18263_0009_S21_R1_001_vs_genome.arf
ended: 3:50:53
total:0h:0m:2s
started: 3:50:53
sanity_check_mature_ref.pl /datavol/ref/reformatted-hairpin-ssa.fasta
ended: 3:50:53
total:0h:0m:0s
started: 3:50:53
Quantitation of expressed miRNAs in data
quantifier.pl -p /datavol/ref/reformatted-hairpin-ssa.fasta -m /datavol/ref/reformatted-mature-ssa.fasta -r /datavol/data/analysis/working_may8_20_nofastqc//miRDeep_results/size_trimmed_adapterless_SV18263_0009_S21_R1_001.fa -y 09_05_2020_t_03_50_10 -k -d -P
#Quantitation of known miRNAs in data
getting samples and corresponding read numbers
Converting input files
building bowtie index
mapping mature sequences against index
mapping read sequences against index
Mapping statistics
#desc	total	mapped	unmapped	%mapped	%unmapped
total: 11339699	1435781	9903918	12.662	87.338
seq: 11339699	1435781	9903918	12.662	87.338
analyzing data
Expressed miRNAs are written to expression_analyses/expression_analyses_09_05_2020_t_03_50_10/miRNA_expressed.csv
not expressed miRNAs are written to expression_analyses/expression_analyses_09_05_2020_t_03_50_10/miRNA_not_expressed.csv
Creating miRBase.mrd file
make_html2.pl -q expression_analyses/expression_analyses_09_05_2020_t_03_50_10/miRBase.mrd -k reformatted-mature-ssa.fasta -y 09_05_2020_t_03_50_10 -d -o -i expression_analyses/expression_analyses_09_05_2020_t_03_50_10/reformatted-mature-ssa.fasta_mapped.arf -M miRNAs_expressed_all_samples_09_05_2020_t_03_50_10.csv -P
miRNAs_expressed_all_samples_09_05_2020_t_03_50_10.csv file with miRNA expression values
parsing miRBase.mrd file finished
ended: 3:51:17
total:0h:0m:24s
started: 3:51:17
rna2dna.pl /datavol/ref/reformatted-mature-ssa.fasta > mirdeep_runs/run_09_05_2020_t_03_50_10/tmp/reformatted-mature-ssa.fasta
rna2dna.pl /datavol/ref/reformatted-hairpin-ssa.fasta > mirdeep_runs/run_09_05_2020_t_03_50_10/tmp/reformatted-hairpin-ssa.fasta
ended: 3:51:17
total:0h:0m:0s
#parsing genome mappings
parse_mappings.pl /datavol/data/analysis/working_may8_20_nofastqc//miRDeep_results/size_trimmed_adapterless_SV18263_0009_S21_R1_001_vs_genome.arf -a 0 -b 18 -c 25 -i 5 > mirdeep_runs/run_09_05_2020_t_03_50_10/tmp/size_trimmed_adapterless_SV18263_0009_S21_R1_001_vs_genome.arf_parsed.arf
started: 3:51:17
#parsing genome mappings
ended: 3:51:39
total:0h:0m:22s
#excising precursors
started: 3:51:39
excise_precursors_iterative_final.pl /datavol/ref/trimmed_omykiss_genome.fa mirdeep_runs/run_09_05_2020_t_03_50_10/tmp/size_trimmed_adapterless_SV18263_0009_S21_R1_001_vs_genome.arf_parsed.arf mirdeep_runs/run_09_05_2020_t_03_50_10/tmp/precursors.fa mirdeep_runs/run_09_05_2020_t_03_50_10/tmp/precursors.coords 50000
#excising precursors
1	889606
2	557492
3	300362
4	149242
5	77738
6	46184
ended: 3:53:29
total:0h:1m:50s
#preparing signature
prepare_signature.pl /datavol/data/analysis/working_may8_20_nofastqc//miRDeep_results/size_trimmed_adapterless_SV18263_0009_S21_R1_001.fa mirdeep_runs/run_09_05_2020_t_03_50_10/tmp/precursors.fa 1 -a mirdeep_runs/run_09_05_2020_t_03_50_10/tmp/reformatted-mature-ssa.fasta -o mirdeep_runs/run_09_05_2020_t_03_50_10/tmp/signature.arf 2>>error_09_05_2020_t_03_50_10.log
started: 3:53:29
#preparing signature
ended: 3:54:16
total:0h:0m:47s
#folding precursors
started: 3:54:16
#folding precursors
RNAfold < mirdeep_runs/run_09_05_2020_t_03_50_10/tmp/precursors.fa -noPS > mirdeep_runs/run_09_05_2020_t_03_50_10/tmp/precursors.str
ended: 4:0:04
total:0h:5m:48s
#running miRDeep core algorithm
started: 4:0:05
miRDeep2_core_algorithm.pl mirdeep_runs/run_09_05_2020_t_03_50_10/tmp/signature.arf mirdeep_runs/run_09_05_2020_t_03_50_10/tmp/precursors.str -v -50 -l 20 > mirdeep_runs/run_09_05_2020_t_03_50_10/output.mrd
#running miRDeep core algorithm
Negative repeat count does nothing at /datavol/mirDeep/mirdeep2-f44a112775f0c7ef7f2fd3bdfabdbfd5f9d052d1/bin/miRDeep2_core_algorithm.pl line 1458, <FILENAME> line 397711.
Negative repeat count does nothing at /datavol/mirDeep/mirdeep2-f44a112775f0c7ef7f2fd3bdfabdbfd5f9d052d1/bin/miRDeep2_core_algorithm.pl line 1458, <FILENAME> line 558388.
Negative repeat count does nothing at /datavol/mirDeep/mirdeep2-f44a112775f0c7ef7f2fd3bdfabdbfd5f9d052d1/bin/miRDeep2_core_algorithm.pl line 1458, <FILENAME> line 904927.
ended: 4:0:31
total:0h:0m:26s
#running permuted controls
started: 4:0:31
echo 'miRDeep2_core_algorithm.pl mirdeep_runs/run_09_05_2020_t_03_50_10/tmp/signature.arf mirdeep_runs/run_09_05_2020_t_03_50_10/tmp/precursors.str -v -50 > mirdeep_runs/run_09_05_2020_t_03_50_10/output.mrd' > mirdeep_runs/run_09_05_2020_t_03_50_10/tmp/command_line
#running permuted controls
perform_controls.pl mirdeep_runs/run_09_05_2020_t_03_50_10/tmp/command_line mirdeep_runs/run_09_05_2020_t_03_50_10/tmp/precursors.str 100 -a > mirdeep_runs/run_09_05_2020_t_03_50_10/tmp/output_permuted.mrd 2>>error_09_05_2020_t_03_50_10.log
ended: 4:44:15
total:0h:43m:44s
#doing survey of accuracy
survey.pl mirdeep_runs/run_09_05_2020_t_03_50_10/output.mrd -a mirdeep_runs/run_09_05_2020_t_03_50_10/tmp/output_permuted.mrd -b mirdeep_runs/run_09_05_2020_t_03_50_10/tmp/reformatted-mature-ssa.fasta -c mirdeep_runs/run_09_05_2020_t_03_50_10/tmp/signature.arf -d 6 > mirdeep_runs/run_09_05_2020_t_03_50_10/survey.csv
started: 4:44:15
#doing survey of accuracy
ended: 4:44:22
total:0h:0m:7s
#producing graphic results
started: 4:44:22
make_html.pl -f mirdeep_runs/run_09_05_2020_t_03_50_10/output.mrd -k mirdeep_runs/run_09_05_2020_t_03_50_10/tmp/reformatted-mature-ssa.fasta -p mirdeep_runs/run_09_05_2020_t_03_50_10/tmp/precursors.coords -s mirdeep_runs/run_09_05_2020_t_03_50_10/survey.csv -c -e -q expression_analyses/expression_analyses_09_05_2020_t_03_50_10/miRBase.mrd -x expression_analyses/expression_analyses_09_05_2020_t_03…
#producing graphic results
No organism specified by switch -t [organism] so UCSC browser BLAT will not be used.
To get a list of possible species names type make_html.pl -u
Specify organism Reads are coming from by -t [organism] to get links in html file
parsing input file finished
checking Rfam for hits to precursors
Build bowtie index of Rfam entries
Mapping mature,star and loop sequences against index
# reads processed: 5854
# reads with at least one reported alignment: 44 (0.75%)
# reads that failed to align: 5810 (99.25%)
Reported 203 alignments to 1 output stream(s)
parsing miRBase.mrd file finished
ended: 4:44:23
total:0h:0m:1s
fasta and bed files have been created in subfolder mirna_results_09_05_2020_t_03_50_10
rmtree(mirdeep_runs/run_09_05_2020_t_03_50_10/tmp)
miRDeep runtime:
started: 3:50:10
ended: 4:44:23
total:0h:54m:13s
miRDeep runtime:
started: 3:50:10
ended: 4:44:23
total:0h:54m:13s
miRDeep :: File:/datavol/data/analysis//size_trimmed_adapterless_SV18263_0018_S30_R1_001.fastq
Log file for this run is in mapper_logs and called mapper.log_1514
[truncated: 726 more rows]

## Sheet: Log file
The log file produced by miARma-Seq during the alignment, annotation, and read counting of the small RNA-Seq reads to the rainbow trout (Oncorhynchus mykiss) and Atlantic salmon (Salmo salar) microRNA.
miRDeep :: [Fri May 8 18:47:42 2020] Executing mkdir -p /datavol/data/analysis/working_may8_20_nofastqc//miRDeep_results/ ;export PERL5LIB=/home/miARma/miARma//lib/Perl/; mapper.pl /datavol/data/analysis//size_trimmed_adapterless_SV18263_0020_S10_R1_001.fastq -e -h -i -j -n -m -k TGGAATTCTCGGGTGCCAAGG -o 8 -p /datavol/ref/bowtie1_index_omykiss/trimmed_omykiss -s /datavol/data/analysis/working_may…
miRDeep :: [Fri May 8 18:47:42 2020] Executing mkdir -p /datavol/data/analysis/working_may8_20_nofastqc//miRDeep_results/ ; export PERL5LIB=/home/miARma/miARma//lib/Perl/;miRDeep2.pl /datavol/data/analysis/working_may8_20_nofastqc//miRDeep_results/size_trimmed_adapterless_SV18263_0020_S10_R1_001.fa /datavol/ref/trimmed_omykiss_genome.fa /datavol/data/analysis/working_may8_20_nofastqc//miRDeep_res…
miRDeep :: [Fri May 8 19:31:29 2020] mv result_*.csv /datavol/data/analysis/working_may8_20_nofastqc///miRDeep_results//size_trimmed_adapterless_SV18263_0020_S10_R1_001.xls && rm -rf /home/miARma/miARma//dir_* /home/miARma/miARma//*.bed /home/miARma/miARma//*.html /home/miARma/miARma//mirna_results_* /home/miARma/miARma//expression_analyses /home/miARma/miARma//mapper.log /home/miARma/miARma//bow…
miRDeep :: [Fri May 8 19:31:29 2020] Executing mkdir -p /datavol/data/analysis/working_may8_20_nofastqc//miRDeep_results/ ;export PERL5LIB=/home/miARma/miARma//lib/Perl/; mapper.pl /datavol/data/analysis//size_trimmed_adapterless_SV18263_0012_S24_R1_001.fastq -e -h -i -j -n -m -k TGGAATTCTCGGGTGCCAAGG -o 8 -p /datavol/ref/bowtie1_index_omykiss/trimmed_omykiss -s /datavol/data/analysis/working_may…
miRDeep :: [Fri May 8 19:31:29 2020] Executing mkdir -p /datavol/data/analysis/working_may8_20_nofastqc//miRDeep_results/ ; export PERL5LIB=/home/miARma/miARma//lib/Perl/;miRDeep2.pl /datavol/data/analysis/working_may8_20_nofastqc//miRDeep_results/size_trimmed_adapterless_SV18263_0012_S24_R1_001.fa /datavol/ref/trimmed_omykiss_genome.fa /datavol/data/analysis/working_may8_20_nofastqc//miRDeep_res…
miRDeep :: [Fri May 8 20:12:37 2020] mv result_*.csv /datavol/data/analysis/working_may8_20_nofastqc///miRDeep_results//size_trimmed_adapterless_SV18263_0012_S24_R1_001.xls && rm -rf /home/miARma/miARma//dir_* /home/miARma/miARma//*.bed /home/miARma/miARma//*.html /home/miARma/miARma//mirna_results_* /home/miARma/miARma//expression_analyses /home/miARma/miARma//mapper.log /home/miARma/miARma//bow…
miRDeep :: [Fri May 8 20:12:37 2020] Executing mkdir -p /datavol/data/analysis/working_may8_20_nofastqc//miRDeep_results/ ;export PERL5LIB=/home/miARma/miARma//lib/Perl/; mapper.pl /datavol/data/analysis//.output.fastq -e -h -i -j -n -m -k TGGAATTCTCGGGTGCCAAGG -o 8 -p /datavol/ref/bowtie1_index_omykiss/trimmed_omykiss -s /datavol/data/analysis/working_may8_20_nofastqc//miRDeep_results/.output.fa…
miRDeep :: [Fri May 8 20:12:37 2020] Executing mkdir -p /datavol/data/analysis/working_may8_20_nofastqc//miRDeep_results/ ; export PERL5LIB=/home/miARma/miARma//lib/Perl/;miRDeep2.pl /datavol/data/analysis/working_may8_20_nofastqc//miRDeep_results/.output.fa /datavol/ref/trimmed_omykiss_genome.fa /datavol/data/analysis/working_may8_20_nofastqc//miRDeep_results/.output_vs_genome.arf /datavol/ref/r…
miRDeep :: [Fri May 8 20:14:01 2020] mv result_*.csv /datavol/data/analysis/working_may8_20_nofastqc///miRDeep_results//.output.xls && rm -rf /home/miARma/miARma//dir_* /home/miARma/miARma//*.bed /home/miARma/miARma//*.html /home/miARma/miARma//mirna_results_* /home/miARma/miARma//expression_analyses /home/miARma/miARma//mapper.log /home/miARma/miARma//bowtie.log /home/miARma/miARma//error_* /hom…
miRDeep :: [Fri May 8 20:14:01 2020] Executing mkdir -p /datavol/data/analysis/working_may8_20_nofastqc//miRDeep_results/ ;export PERL5LIB=/home/miARma/miARma//lib/Perl/; mapper.pl /datavol/data/analysis//size_trimmed_adapterless_SV18263_0010_S22_R1_001.fastq -e -h -i -j -n -m -k TGGAATTCTCGGGTGCCAAGG -o 8 -p /datavol/ref/bowtie1_index_omykiss/trimmed_omykiss -s /datavol/data/analysis/working_may…
miRDeep :: [Fri May 8 20:14:01 2020] Executing mkdir -p /datavol/data/analysis/working_may8_20_nofastqc//miRDeep_results/ ; export PERL5LIB=/home/miARma/miARma//lib/Perl/;miRDeep2.pl /datavol/data/analysis/working_may8_20_nofastqc//miRDeep_results/size_trimmed_adapterless_SV18263_0010_S22_R1_001.fa /datavol/ref/trimmed_omykiss_genome.fa /datavol/data/analysis/working_may8_20_nofastqc//miRDeep_res…
miRDeep :: [Fri May 8 21:12:06 2020] mv result_*.csv /datavol/data/analysis/working_may8_20_nofastqc///miRDeep_results//size_trimmed_adapterless_SV18263_0010_S22_R1_001.xls && rm -rf /home/miARma/miARma//dir_* /home/miARma/miARma//*.bed /home/miARma/miARma//*.html /home/miARma/miARma//mirna_results_* /home/miARma/miARma//expression_analyses /home/miARma/miARma//mapper.log /home/miARma/miARma//bow…
miRDeep :: [Fri May 8 21:12:06 2020] Executing mkdir -p /datavol/data/analysis/working_may8_20_nofastqc//miRDeep_results/ ;export PERL5LIB=/home/miARma/miARma//lib/Perl/; mapper.pl /datavol/data/analysis//size_trimmed_adapterless_SV18263_0021_S11_R1_001.fastq -e -h -i -j -n -m -k TGGAATTCTCGGGTGCCAAGG -o 8 -p /datavol/ref/bowtie1_index_omykiss/trimmed_omykiss -s /datavol/data/analysis/working_may…
miRDeep :: [Fri May 8 21:12:06 2020] Executing mkdir -p /datavol/data/analysis/working_may8_20_nofastqc//miRDeep_results/ ; export PERL5LIB=/home/miARma/miARma//lib/Perl/;miRDeep2.pl /datavol/data/analysis/working_may8_20_nofastqc//miRDeep_results/size_trimmed_adapterless_SV18263_0021_S11_R1_001.fa /datavol/ref/trimmed_omykiss_genome.fa /datavol/data/analysis/working_may8_20_nofastqc//miRDeep_res…
miRDeep :: [Fri May 8 22:02:28 2020] mv result_*.csv /datavol/data/analysis/working_may8_20_nofastqc///miRDeep_results//size_trimmed_adapterless_SV18263_0021_S11_R1_001.xls && rm -rf /home/miARma/miARma//dir_* /home/miARma/miARma//*.bed /home/miARma/miARma//*.html /home/miARma/miARma//mirna_results_* /home/miARma/miARma//expression_analyses /home/miARma/miARma//mapper.log /home/miARma/miARma//bow…
miRDeep :: [Fri May 8 22:02:28 2020] Executing mkdir -p /datavol/data/analysis/working_may8_20_nofastqc//miRDeep_results/ ;export PERL5LIB=/home/miARma/miARma//lib/Perl/; mapper.pl /datavol/data/analysis//size_trimmed_adapterless_SV18263_0015_S27_R1_001.fastq -e -h -i -j -n -m -k TGGAATTCTCGGGTGCCAAGG -o 8 -p /datavol/ref/bowtie1_index_omykiss/trimmed_omykiss -s /datavol/data/analysis/working_may…
miRDeep :: [Fri May 8 22:02:28 2020] Executing mkdir -p /datavol/data/analysis/working_may8_20_nofastqc//miRDeep_results/ ; export PERL5LIB=/home/miARma/miARma//lib/Perl/;miRDeep2.pl /datavol/data/analysis/working_may8_20_nofastqc//miRDeep_results/size_trimmed_adapterless_SV18263_0015_S27_R1_001.fa /datavol/ref/trimmed_omykiss_genome.fa /datavol/data/analysis/working_may8_20_nofastqc//miRDeep_res…
miRDeep :: [Fri May 8 22:46:28 2020] mv result_*.csv /datavol/data/analysis/working_may8_20_nofastqc///miRDeep_results//size_trimmed_adapterless_SV18263_0015_S27_R1_001.xls && rm -rf /home/miARma/miARma//dir_* /home/miARma/miARma//*.bed /home/miARma/miARma//*.html /home/miARma/miARma//mirna_results_* /home/miARma/miARma//expression_analyses /home/miARma/miARma//mapper.log /home/miARma/miARma//bow…
miRDeep :: [Fri May 8 22:46:28 2020] Executing mkdir -p /datavol/data/analysis/working_may8_20_nofastqc//miRDeep_results/ ;export PERL5LIB=/home/miARma/miARma//lib/Perl/; mapper.pl /datavol/data/analysis//size_trimmed_adapterless_SV18263_0013_S25_R1_001.fastq -e -h -i -j -n -m -k TGGAATTCTCGGGTGCCAAGG -o 8 -p /datavol/ref/bowtie1_index_omykiss/trimmed_omykiss -s /datavol/data/analysis/working_may…
miRDeep :: [Fri May 8 22:46:28 2020] Executing mkdir -p /datavol/data/analysis/working_may8_20_nofastqc//miRDeep_results/ ; export PERL5LIB=/home/miARma/miARma//lib/Perl/;miRDeep2.pl /datavol/data/analysis/working_may8_20_nofastqc//miRDeep_results/size_trimmed_adapterless_SV18263_0013_S25_R1_001.fa /datavol/ref/trimmed_omykiss_genome.fa /datavol/data/analysis/working_may8_20_nofastqc//miRDeep_res…
miRDeep :: [Fri May 8 23:24:38 2020] mv result_*.csv /datavol/data/analysis/working_may8_20_nofastqc///miRDeep_results//size_trimmed_adapterless_SV18263_0013_S25_R1_001.xls && rm -rf /home/miARma/miARma//dir_* /home/miARma/miARma//*.bed /home/miARma/miARma//*.html /home/miARma/miARma//mirna_results_* /home/miARma/miARma//expression_analyses /home/miARma/miARma//mapper.log /home/miARma/miARma//bow…
miRDeep :: [Fri May 8 23:24:38 2020] Executing mkdir -p /datavol/data/analysis/working_may8_20_nofastqc//miRDeep_results/ ;export PERL5LIB=/home/miARma/miARma//lib/Perl/; mapper.pl /datavol/data/analysis//size_trimmed_adapterless_SV18263_0019_S9_R1_001.fastq -e -h -i -j -n -m -k TGGAATTCTCGGGTGCCAAGG -o 8 -p /datavol/ref/bowtie1_index_omykiss/trimmed_omykiss -s /datavol/data/analysis/working_may8…
miRDeep :: [Fri May 8 23:24:38 2020] Executing mkdir -p /datavol/data/analysis/working_may8_20_nofastqc//miRDeep_results/ ; export PERL5LIB=/home/miARma/miARma//lib/Perl/;miRDeep2.pl /datavol/data/analysis/working_may8_20_nofastqc//miRDeep_results/size_trimmed_adapterless_SV18263_0019_S9_R1_001.fa /datavol/ref/trimmed_omykiss_genome.fa /datavol/data/analysis/working_may8_20_nofastqc//miRDeep_resu…
miRDeep :: [Fri May 8 23:58:05 2020] mv result_*.csv /datavol/data/analysis/working_may8_20_nofastqc///miRDeep_results//size_trimmed_adapterless_SV18263_0019_S9_R1_001.xls && rm -rf /home/miARma/miARma//dir_* /home/miARma/miARma//*.bed /home/miARma/miARma//*.html /home/miARma/miARma//mirna_results_* /home/miARma/miARma//expression_analyses /home/miARma/miARma//mapper.log /home/miARma/miARma//bowt…
miRDeep :: [Fri May 8 23:58:05 2020] Executing mkdir -p /datavol/data/analysis/working_may8_20_nofastqc//miRDeep_results/ ;export PERL5LIB=/home/miARma/miARma//lib/Perl/; mapper.pl /datavol/data/analysis//size_trimmed_adapterless_SV18263_0014_S26_R1_001.fastq -e -h -i -j -n -m -k TGGAATTCTCGGGTGCCAAGG -o 8 -p /datavol/ref/bowtie1_index_omykiss/trimmed_omykiss -s /datavol/data/analysis/working_may…
miRDeep :: [Fri May 8 23:58:05 2020] Executing mkdir -p /datavol/data/analysis/working_may8_20_nofastqc//miRDeep_results/ ; export PERL5LIB=/home/miARma/miARma//lib/Perl/;miRDeep2.pl /datavol/data/analysis/working_may8_20_nofastqc//miRDeep_results/size_trimmed_adapterless_SV18263_0014_S26_R1_001.fa /datavol/ref/trimmed_omykiss_genome.fa /datavol/data/analysis/working_may8_20_nofastqc//miRDeep_res…
miRDeep :: [Sat May 9 00:42:36 2020] mv result_*.csv /datavol/data/analysis/working_may8_20_nofastqc///miRDeep_results//size_trimmed_adapterless_SV18263_0014_S26_R1_001.xls && rm -rf /home/miARma/miARma//dir_* /home/miARma/miARma//*.bed /home/miARma/miARma//*.html /home/miARma/miARma//mirna_results_* /home/miARma/miARma//expression_analyses /home/miARma/miARma//mapper.log /home/miARma/miARma//bow…
miRDeep :: [Sat May 9 00:42:36 2020] Executing mkdir -p /datavol/data/analysis/working_may8_20_nofastqc//miRDeep_results/ ;export PERL5LIB=/home/miARma/miARma//lib/Perl/; mapper.pl /datavol/data/analysis//size_trimmed_adapterless_SV18263_0007_S19_R1_001.fastq -e -h -i -j -n -m -k TGGAATTCTCGGGTGCCAAGG -o 8 -p /datavol/ref/bowtie1_index_omykiss/trimmed_omykiss -s /datavol/data/analysis/working_may…
miRDeep :: [Sat May 9 00:42:36 2020] Executing mkdir -p /datavol/data/analysis/working_may8_20_nofastqc//miRDeep_results/ ; export PERL5LIB=/home/miARma/miARma//lib/Perl/;miRDeep2.pl /datavol/data/analysis/working_may8_20_nofastqc//miRDeep_results/size_trimmed_adapterless_SV18263_0007_S19_R1_001.fa /datavol/ref/trimmed_omykiss_genome.fa /datavol/data/analysis/working_may8_20_nofastqc//miRDeep_res…
miRDeep :: [Sat May 9 01:26:26 2020] mv result_*.csv /datavol/data/analysis/working_may8_20_nofastqc///miRDeep_results//size_trimmed_adapterless_SV18263_0007_S19_R1_001.xls && rm -rf /home/miARma/miARma//dir_* /home/miARma/miARma//*.bed /home/miARma/miARma//*.html /home/miARma/miARma//mirna_results_* /home/miARma/miARma//expression_analyses /home/miARma/miARma//mapper.log /home/miARma/miARma//bow…
miRDeep :: [Sat May 9 01:26:26 2020] Executing mkdir -p /datavol/data/analysis/working_may8_20_nofastqc//miRDeep_results/ ;export PERL5LIB=/home/miARma/miARma//lib/Perl/; mapper.pl /datavol/data/analysis//size_trimmed_adapterless_SV18263_0022_S12_R1_001.fastq -e -h -i -j -n -m -k TGGAATTCTCGGGTGCCAAGG -o 8 -p /datavol/ref/bowtie1_index_omykiss/trimmed_omykiss -s /datavol/data/analysis/working_may…
miRDeep :: [Sat May 9 01:26:26 2020] Executing mkdir -p /datavol/data/analysis/working_may8_20_nofastqc//miRDeep_results/ ; export PERL5LIB=/home/miARma/miARma//lib/Perl/;miRDeep2.pl /datavol/data/analysis/working_may8_20_nofastqc//miRDeep_results/size_trimmed_adapterless_SV18263_0022_S12_R1_001.fa /datavol/ref/trimmed_omykiss_genome.fa /datavol/data/analysis/working_may8_20_nofastqc//miRDeep_res…
miRDeep :: [Sat May 9 02:11:36 2020] mv result_*.csv /datavol/data/analysis/working_may8_20_nofastqc///miRDeep_results//size_trimmed_adapterless_SV18263_0022_S12_R1_001.xls && rm -rf /home/miARma/miARma//dir_* /home/miARma/miARma//*.bed /home/miARma/miARma//*.html /home/miARma/miARma//mirna_results_* /home/miARma/miARma//expression_analyses /home/miARma/miARma//mapper.log /home/miARma/miARma//bow…
miRDeep :: [Sat May 9 02:11:36 2020] Executing mkdir -p /datavol/data/analysis/working_may8_20_nofastqc//miRDeep_results/ ;export PERL5LIB=/home/miARma/miARma//lib/Perl/; mapper.pl /datavol/data/analysis//size_trimmed_adapterless_SV18263_0023_S13_R1_001.fastq -e -h -i -j -n -m -k TGGAATTCTCGGGTGCCAAGG -o 8 -p /datavol/ref/bowtie1_index_omykiss/trimmed_omykiss -s /datavol/data/analysis/working_may…
miRDeep :: [Sat May 9 02:11:36 2020] Executing mkdir -p /datavol/data/analysis/working_may8_20_nofastqc//miRDeep_results/ ; export PERL5LIB=/home/miARma/miARma//lib/Perl/;miRDeep2.pl /datavol/data/analysis/working_may8_20_nofastqc//miRDeep_results/size_trimmed_adapterless_SV18263_0023_S13_R1_001.fa /datavol/ref/trimmed_omykiss_genome.fa /datavol/data/analysis/working_may8_20_nofastqc//miRDeep_res…
miRDeep :: [Sat May 9 02:56:35 2020] mv result_*.csv /datavol/data/analysis/working_may8_20_nofastqc///miRDeep_results//size_trimmed_adapterless_SV18263_0023_S13_R1_001.xls && rm -rf /home/miARma/miARma//dir_* /home/miARma/miARma//*.bed /home/miARma/miARma//*.html /home/miARma/miARma//mirna_results_* /home/miARma/miARma//expression_analyses /home/miARma/miARma//mapper.log /home/miARma/miARma//bow…
miRDeep :: [Sat May 9 02:56:35 2020] Executing mkdir -p /datavol/data/analysis/working_may8_20_nofastqc//miRDeep_results/ ;export PERL5LIB=/home/miARma/miARma//lib/Perl/; mapper.pl /datavol/data/analysis//size_trimmed_adapterless_SV18263_0024_S14_R1_001.fastq -e -h -i -j -n -m -k TGGAATTCTCGGGTGCCAAGG -o 8 -p /datavol/ref/bowtie1_index_omykiss/trimmed_omykiss -s /datavol/data/analysis/working_may…
miRDeep :: [Sat May 9 02:56:35 2020] Executing mkdir -p /datavol/data/analysis/working_may8_20_nofastqc//miRDeep_results/ ; export PERL5LIB=/home/miARma/miARma//lib/Perl/;miRDeep2.pl /datavol/data/analysis/working_may8_20_nofastqc//miRDeep_results/size_trimmed_adapterless_SV18263_0024_S14_R1_001.fa /datavol/ref/trimmed_omykiss_genome.fa /datavol/data/analysis/working_may8_20_nofastqc//miRDeep_res…
miRDeep :: [Sat May 9 03:43:01 2020] mv result_*.csv /datavol/data/analysis/working_may8_20_nofastqc///miRDeep_results//size_trimmed_adapterless_SV18263_0024_S14_R1_001.xls && rm -rf /home/miARma/miARma//dir_* /home/miARma/miARma//*.bed /home/miARma/miARma//*.html /home/miARma/miARma//mirna_results_* /home/miARma/miARma//expression_analyses /home/miARma/miARma//mapper.log /home/miARma/miARma//bow…
miRDeep :: [Sat May 9 03:43:01 2020] Executing mkdir -p /datavol/data/analysis/working_may8_20_nofastqc//miRDeep_results/ ;export PERL5LIB=/home/miARma/miARma//lib/Perl/; mapper.pl /datavol/data/analysis//size_trimmed_adapterless_SV18263_0009_S21_R1_001.fastq -e -h -i -j -n -m -k TGGAATTCTCGGGTGCCAAGG -o 8 -p /datavol/ref/bowtie1_index_omykiss/trimmed_omykiss -s /datavol/data/analysis/working_may…
miRDeep :: [Sat May 9 03:43:01 2020] Executing mkdir -p /datavol/data/analysis/working_may8_20_nofastqc//miRDeep_results/ ; export PERL5LIB=/home/miARma/miARma//lib/Perl/;miRDeep2.pl /datavol/data/analysis/working_may8_20_nofastqc//miRDeep_results/size_trimmed_adapterless_SV18263_0009_S21_R1_001.fa /datavol/ref/trimmed_omykiss_genome.fa /datavol/data/analysis/working_may8_20_nofastqc//miRDeep_res…
miRDeep :: [Sat May 9 04:44:23 2020] mv result_*.csv /datavol/data/analysis/working_may8_20_nofastqc///miRDeep_results//size_trimmed_adapterless_SV18263_0009_S21_R1_001.xls && rm -rf /home/miARma/miARma//dir_* /home/miARma/miARma//*.bed /home/miARma/miARma//*.html /home/miARma/miARma//mirna_results_* /home/miARma/miARma//expression_analyses /home/miARma/miARma//mapper.log /home/miARma/miARma//bow…
miRDeep :: [Sat May 9 04:44:24 2020] Executing mkdir -p /datavol/data/analysis/working_may8_20_nofastqc//miRDeep_results/ ;export PERL5LIB=/home/miARma/miARma//lib/Perl/; mapper.pl /datavol/data/analysis//size_trimmed_adapterless_SV18263_0018_S30_R1_001.fastq -e -h -i -j -n -m -k TGGAATTCTCGGGTGCCAAGG -o 8 -p /datavol/ref/bowtie1_index_omykiss/trimmed_omykiss -s /datavol/data/analysis/working_may…
miRDeep :: [Sat May 9 04:44:24 2020] Executing mkdir -p /datavol/data/analysis/working_may8_20_nofastqc//miRDeep_results/ ; export PERL5LIB=/home/miARma/miARma//lib/Perl/;miRDeep2.pl /datavol/data/analysis/working_may8_20_nofastqc//miRDeep_results/size_trimmed_adapterless_SV18263_0018_S30_R1_001.fa /datavol/ref/trimmed_omykiss_genome.fa /datavol/data/analysis/working_may8_20_nofastqc//miRDeep_res…
miRDeep :: [Sat May 9 05:40:18 2020] mv result_*.csv /datavol/data/analysis/working_may8_20_nofastqc///miRDeep_results//size_trimmed_adapterless_SV18263_0018_S30_R1_001.xls && rm -rf /home/miARma/miARma//dir_* /home/miARma/miARma//*.bed /home/miARma/miARma//*.html /home/miARma/miARma//mirna_results_* /home/miARma/miARma//expression_analyses /home/miARma/miARma//mapper.log /home/miARma/miARma//bow…
miRDeep :: [Sat May 9 05:40:18 2020] Executing mkdir -p /datavol/data/analysis/working_may8_20_nofastqc//miRDeep_results/ ;export PERL5LIB=/home/miARma/miARma//lib/Perl/; mapper.pl /datavol/data/analysis//size_trimmed_adapterless_SV18263_0017_S29_R1_001.fastq -e -h -i -j -n -m -k TGGAATTCTCGGGTGCCAAGG -o 8 -p /datavol/ref/bowtie1_index_omykiss/trimmed_omykiss -s /datavol/data/analysis/working_may…
miRDeep :: [Sat May 9 05:40:18 2020] Executing mkdir -p /datavol/data/analysis/working_may8_20_nofastqc//miRDeep_results/ ; export PERL5LIB=/home/miARma/miARma//lib/Perl/;miRDeep2.pl /datavol/data/analysis/working_may8_20_nofastqc//miRDeep_results/size_trimmed_adapterless_SV18263_0017_S29_R1_001.fa /datavol/ref/trimmed_omykiss_genome.fa /datavol/data/analysis/working_may8_20_nofastqc//miRDeep_res…
miRDeep :: [Sat May 9 06:15:07 2020] mv result_*.csv /datavol/data/analysis/working_may8_20_nofastqc///miRDeep_results//size_trimmed_adapterless_SV18263_0017_S29_R1_001.xls && rm -rf /home/miARma/miARma//dir_* /home/miARma/miARma//*.bed /home/miARma/miARma//*.html /home/miARma/miARma//mirna_results_* /home/miARma/miARma//expression_analyses /home/miARma/miARma//mapper.log /home/miARma/miARma//bow…
miRDeep :: [Sat May 9 06:15:07 2020] Executing mkdir -p /datavol/data/analysis/working_may8_20_nofastqc//miRDeep_results/ ;export PERL5LIB=/home/miARma/miARma//lib/Perl/; mapper.pl /datavol/data/analysis//size_trimmed_adapterless_SV18263_0011_S23_R1_001.fastq -e -h -i -j -n -m -k TGGAATTCTCGGGTGCCAAGG -o 8 -p /datavol/ref/bowtie1_index_omykiss/trimmed_omykiss -s /datavol/data/analysis/working_may…
miRDeep :: [Sat May 9 06:15:07 2020] Executing mkdir -p /datavol/data/analysis/working_may8_20_nofastqc//miRDeep_results/ ; export PERL5LIB=/home/miARma/miARma//lib/Perl/;miRDeep2.pl /datavol/data/analysis/working_may8_20_nofastqc//miRDeep_results/size_trimmed_adapterless_SV18263_0011_S23_R1_001.fa /datavol/ref/trimmed_omykiss_genome.fa /datavol/data/analysis/working_may8_20_nofastqc//miRDeep_res…
miRDeep :: [Sat May 9 07:09:12 2020] mv result_*.csv /datavol/data/analysis/working_may8_20_nofastqc///miRDeep_results//size_trimmed_adapterless_SV18263_0011_S23_R1_001.xls && rm -rf /home/miARma/miARma//dir_* /home/miARma/miARma//*.bed /home/miARma/miARma//*.html /home/miARma/miARma//mirna_results_* /home/miARma/miARma//expression_analyses /home/miARma/miARma//mapper.log /home/miARma/miARma//bow…
miRDeep :: [Sat May 9 07:09:13 2020] Executing mkdir -p /datavol/data/analysis/working_may8_20_nofastqc//miRDeep_results/ ;export PERL5LIB=/home/miARma/miARma//lib/Perl/; mapper.pl /datavol/data/analysis//size_trimmed_adapterless_SV18263_0008_S20_R1_001.fastq -e -h -i -j -n -m -k TGGAATTCTCGGGTGCCAAGG -o 8 -p /datavol/ref/bowtie1_index_omykiss/trimmed_omykiss -s /datavol/data/analysis/working_may…
miRDeep :: [Sat May 9 07:09:13 2020] Executing mkdir -p /datavol/data/analysis/working_may8_20_nofastqc//miRDeep_results/ ; export PERL5LIB=/home/miARma/miARma//lib/Perl/;miRDeep2.pl /datavol/data/analysis/working_may8_20_nofastqc//miRDeep_results/size_trimmed_adapterless_SV18263_0008_S20_R1_001.fa /datavol/ref/trimmed_omykiss_genome.fa /datavol/data/analysis/working_may8_20_nofastqc//miRDeep_res…
miRDeep :: [Sat May 9 08:12:27 2020] mv result_*.csv /datavol/data/analysis/working_may8_20_nofastqc///miRDeep_results//size_trimmed_adapterless_SV18263_0008_S20_R1_001.xls && rm -rf /home/miARma/miARma//dir_* /home/miARma/miARma//*.bed /home/miARma/miARma//*.html /home/miARma/miARma//mirna_results_* /home/miARma/miARma//expression_analyses /home/miARma/miARma//mapper.log /home/miARma/miARma//bow…
miRDeep :: [Sat May 9 08:12:27 2020] Executing mkdir -p /datavol/data/analysis/working_may8_20_nofastqc//miRDeep_results/ ;export PERL5LIB=/home/miARma/miARma//lib/Perl/; mapper.pl /datavol/data/analysis//size_trimmed_adapterless_SV18263_0016_S28_R1_001.fastq -e -h -i -j -n -m -k TGGAATTCTCGGGTGCCAAGG -o 8 -p /datavol/ref/bowtie1_index_omykiss/trimmed_omykiss -s /datavol/data/analysis/working_may…
miRDeep :: [Sat May 9 08:12:27 2020] Executing mkdir -p /datavol/data/analysis/working_may8_20_nofastqc//miRDeep_results/ ; export PERL5LIB=/home/miARma/miARma//lib/Perl/;miRDeep2.pl /datavol/data/analysis/working_may8_20_nofastqc//miRDeep_results/size_trimmed_adapterless_SV18263_0016_S28_R1_001.fa /datavol/ref/trimmed_omykiss_genome.fa /datavol/data/analysis/working_may8_20_nofastqc//miRDeep_res…
miRDeep :: [Sat May 9 08:59:13 2020] mv result_*.csv /datavol/data/analysis/working_may8_20_nofastqc///miRDeep_results//size_trimmed_adapterless_SV18263_0016_S28_R1_001.xls && rm -rf /home/miARma/miARma//dir_* /home/miARma/miARma//*.bed /home/miARma/miARma//*.html /home/miARma/miARma//mirna_results_* /home/miARma/miARma//expression_analyses /home/miARma/miARma//mapper.log /home/miARma/miARma//bow…
miRDeep :: [Sat May 9 08:59:13 2020] Known and novel miRNA count-file created (/datavol/data/analysis/working_may8_20_nofastqc//miRDeep_results/size_trimmed_adapterless_SV18263_0008_S20_R1_001.tab)
miRDeep :: [Sat May 9 08:59:13 2020] Known and novel miRNA count-file created (/datavol/data/analysis/working_may8_20_nofastqc//miRDeep_results/size_trimmed_adapterless_SV18263_0024_S14_R1_001.tab)
miRDeep :: [Sat May 9 08:59:13 2020] Known and novel miRNA count-file created (/datavol/data/analysis/working_may8_20_nofastqc//miRDeep_results/size_trimmed_adapterless_SV18263_0011_S23_R1_001.tab)
miRDeep :: [Sat May 9 08:59:13 2020] Known and novel miRNA count-file created (/datavol/data/analysis/working_may8_20_nofastqc//miRDeep_results/size_trimmed_adapterless_SV18263_0013_S25_R1_001.tab)
miRDeep :: [Sat May 9 08:59:13 2020] Known and novel miRNA count-file created (/datavol/data/analysis/working_may8_20_nofastqc//miRDeep_results/.output.tab)
miRDeep :: [Sat May 9 08:59:13 2020] Known and novel miRNA count-file created (/datavol/data/analysis/working_may8_20_nofastqc//miRDeep_results/size_trimmed_adapterless_SV18263_0015_S27_R1_001.tab)
miRDeep :: [Sat May 9 08:59:13 2020] Known and novel miRNA count-file created (/datavol/data/analysis/working_may8_20_nofastqc//miRDeep_results/size_trimmed_adapterless_SV18263_0016_S28_R1_001.tab)
miRDeep :: [Sat May 9 08:59:13 2020] Known and novel miRNA count-file created (/datavol/data/analysis/working_may8_20_nofastqc//miRDeep_results/size_trimmed_adapterless_SV18263_0012_S24_R1_001.tab)
miRDeep :: [Sat May 9 08:59:13 2020] Known and novel miRNA count-file created (/datavol/data/analysis/working_may8_20_nofastqc//miRDeep_results/size_trimmed_adapterless_SV18263_0019_S9_R1_001.tab)
miRDeep :: [Sat May 9 08:59:13 2020] Known and novel miRNA count-file created (/datavol/data/analysis/working_may8_20_nofastqc//miRDeep_results/size_trimmed_adapterless_SV18263_0010_S22_R1_001.tab)
miRDeep :: [Sat May 9 08:59:13 2020] Known and novel miRNA count-file created (/datavol/data/analysis/working_may8_20_nofastqc//miRDeep_results/size_trimmed_adapterless_SV18263_0023_S13_R1_001.tab)
miRDeep :: [Sat May 9 08:59:13 2020] Known and novel miRNA count-file created (/datavol/data/analysis/working_may8_20_nofastqc//miRDeep_results/size_trimmed_adapterless_SV18263_0009_S21_R1_001.tab)
miRDeep :: [Sat May 9 08:59:13 2020] Known and novel miRNA count-file created (/datavol/data/analysis/working_may8_20_nofastqc//miRDeep_results/size_trimmed_adapterless_SV18263_0007_S19_R1_001.tab)
miRDeep :: [Sat May 9 08:59:13 2020] Known and novel miRNA count-file created (/datavol/data/analysis/working_may8_20_nofastqc//miRDeep_results/size_trimmed_adapterless_SV18263_0022_S12_R1_001.tab)
miRDeep :: [Sat May 9 08:59:13 2020] Known and novel miRNA count-file created (/datavol/data/analysis/working_may8_20_nofastqc//miRDeep_results/size_trimmed_adapterless_SV18263_0020_S10_R1_001.tab)
miRDeep :: [Sat May 9 08:59:13 2020] Known and novel miRNA count-file created (/datavol/data/analysis/working_may8_20_nofastqc//miRDeep_results/size_trimmed_adapterless_SV18263_0021_S11_R1_001.tab)
miRDeep :: [Sat May 9 08:59:13 2020] Known and novel miRNA count-file created (/datavol/data/analysis/working_may8_20_nofastqc//miRDeep_results/size_trimmed_adapterless_SV18263_0014_S26_R1_001.tab)
miRDeep :: [Sat May 9 08:59:13 2020] Known and novel miRNA count-file created (/datavol/data/analysis/working_may8_20_nofastqc//miRDeep_results/size_trimmed_adapterless_SV18263_0017_S29_R1_001.tab)
miRDeep :: [Sat May 9 08:59:13 2020] Known and novel miRNA count-file created (/datavol/data/analysis/working_may8_20_nofastqc//miRDeep_results/size_trimmed_adapterless_SV18263_0018_S30_R1_001.tab)
LOG :: Reading /datavol/data/analysis/working_may8_20_nofastqc//miRDeep_results/.output.tab
LOG :: Reading /datavol/data/analysis/working_may8_20_nofastqc//miRDeep_results/size_trimmed_adapterless_SV18263_0007_S19_R1_001.tab
LOG :: Reading /datavol/data/analysis/working_may8_20_nofastqc//miRDeep_results/size_trimmed_adapterless_SV18263_0008_S20_R1_001.tab
LOG :: Reading /datavol/data/analysis/working_may8_20_nofastqc//miRDeep_results/size_trimmed_adapterless_SV18263_0009_S21_R1_001.tab
LOG :: Reading /datavol/data/analysis/working_may8_20_nofastqc//miRDeep_results/size_trimmed_adapterless_SV18263_0010_S22_R1_001.tab
LOG :: Reading /datavol/data/analysis/working_may8_20_nofastqc//miRDeep_results/size_trimmed_adapterless_SV18263_0011_S23_R1_001.tab
LOG :: Reading /datavol/data/analysis/working_may8_20_nofastqc//miRDeep_results/size_trimmed_adapterless_SV18263_0012_S24_R1_001.tab
LOG :: Reading /datavol/data/analysis/working_may8_20_nofastqc//miRDeep_results/size_trimmed_adapterless_SV18263_0013_S25_R1_001.tab
LOG :: Reading /datavol/data/analysis/working_may8_20_nofastqc//miRDeep_results/size_trimmed_adapterless_SV18263_0014_S26_R1_001.tab
LOG :: Reading /datavol/data/analysis/working_may8_20_nofastqc//miRDeep_results/size_trimmed_adapterless_SV18263_0015_S27_R1_001.tab
LOG :: Reading /datavol/data/analysis/working_may8_20_nofastqc//miRDeep_results/size_trimmed_adapterless_SV18263_0016_S28_R1_001.tab
LOG :: Reading /datavol/data/analysis/working_may8_20_nofastqc//miRDeep_results/size_trimmed_adapterless_SV18263_0017_S29_R1_001.tab
LOG :: Reading /datavol/data/analysis/working_may8_20_nofastqc//miRDeep_results/size_trimmed_adapterless_SV18263_0018_S30_R1_001.tab
LOG :: Reading /datavol/data/analysis/working_may8_20_nofastqc//miRDeep_results/size_trimmed_adapterless_SV18263_0019_S9_R1_001.tab
LOG :: Reading /datavol/data/analysis/working_may8_20_nofastqc//miRDeep_results/size_trimmed_adapterless_SV18263_0020_S10_R1_001.tab
LOG :: Reading /datavol/data/analysis/working_may8_20_nofastqc//miRDeep_results/size_trimmed_adapterless_SV18263_0021_S11_R1_001.tab
LOG :: Reading /datavol/data/analysis/working_may8_20_nofastqc//miRDeep_results/size_trimmed_adapterless_SV18263_0022_S12_R1_001.tab
LOG :: Reading /datavol/data/analysis/working_may8_20_nofastqc//miRDeep_results/size_trimmed_adapterless_SV18263_0023_S13_R1_001.tab
LOG :: Reading /datavol/data/analysis/working_may8_20_nofastqc//miRDeep_results/size_trimmed_adapterless_SV18263_0024_S14_R1_001.tab
miRDeep :: [Sat May 9 08:59:13 2020] Please check the folder: /datavol/data/analysis/working_may8_20_nofastqc///DeNovo_ReadCount/.
QC_EdgeR :: [Sat May 9 08:59:13 2020] Executing		source("/home/miARma/miARma//lib/CbBio/RNASeq/R-Scripts/QC_EdgeR.R")
		setwd("/datavol/data/analysis/working_may8_20_nofastqc/DeNovo_ReadCount")
		resultsfiles<-QC_EdgeR(projectdir="/datavol/data/analysis/working_may8_20_nofastqc",dir="/datavol/data/analysis/working_may8_20_nofastqc/DeNovo_ReadCount", file="miRNAs.tab", targetfile="/datavol/ref/target.txt", label="air_stressor_may8_20_miRNAs.tab", filter="yes", cpmvalue=1, repthreshold=3, normethod="TMM")
QC_EdgeR :: [Sat May 9 08:59:18 2020] The file /datavol/data/analysis/working_may8_20_nofastqc/air_stressor_may8_20_miRNAs.tab_QC_Report.pdf has been generated

## Sheet: Heat maps_edgeR
Heatmaps for each sample type (plasma, mucus, water) using edgeR analysis. The R code and package versions used to produce these is pasted below the figures. The six samples are labeled by treatment (blue = control, peach = stressed). These values are based on the counts per million (cpm) of each sequence, log transformed, and then samples were clustered based on euclidean distance. Whether the s…

## Sheet: Heat maps_DESeq2
Heatmaps for each sample type (plasma, mucus, water) using DESeq2 analysis. The R code and package versions used to produce these is pasted below the figures. The six samples are labeled by treatment (blue = control, peach = stressed). Each sample type has a subset of miRNA presented (matched to number of miRNA presented by edgeR heatmaps). These values are based on the counts of each sequence, l…

## Sheet: qPCR_results
RT-qPCR results for plasma (red background), mucus (green background), and water (blue background) samples. Relative quantities were calculated using the BioRad Maestro software. Plasma samples were normalized to a common miRNA input amount of 3 ng. Mucus samples were normalized to a common miRNA input amount of 140 ng and to cel-miR-39 spike-in expression. Water samples were normalized to the ng…
Plasma miR-16b with common miRNA amount input
	Target	Biological Group Sample	Control	Relative Quantity
	ssa-16b-5p	Control_Plasma 1		0.56756
	ssa-16b-5p	Control_Plasma 2		1.53862
	ssa-16b-5p	Control_Plasma 3		1.14514
	ssa-16b-5p	Stressed_Plasma 1		5.01598
	ssa-16b-5p	Stressed_Plasma 2		0.92113
	ssa-16b-5p	Stressed_Plasma 3		0.61522
Mucus miR-30b with common miRNA amount input
	Target	Biological Group Sample	Control	Relative Quantity
	cel-miR-39	Control_Mucus 1		0.28115
	cel-miR-39	Control_Mucus 2		1.29284
	cel-miR-39	Control_Mucus 3		2.75113
	cel-miR-39	Stressed_Mucus 1		0.84216
	cel-miR-39	Stressed_Mucus 2		0.7764
	cel-miR-39	Stressed_Mucus 3		0.51168									Amount of total volume of RNA extract that contained cel-39
	ssa-miR-30b-5p	Control_Mucus 1		0.33441									0.0132827
	ssa-miR-30b-5p	Control_Mucus 2		1.19659
	ssa-miR-30b-5p	Control_Mucus 3		2.49903
	ssa-miR-30b-5p	Stressed_Mucus 1		0.87339
	ssa-miR-30b-5p	Stressed_Mucus 2		0.58977
	ssa-miR-30b-5p	Stressed_Mucus 3		0.03228
							cel-39 corrected to input volume			Normalized miR-30b expression
Control	Stressed			Input volumes of extracted RNA	Input volume of spike-in		Control	Stressed		Control	Stressed
0.33441	0.87339		Control_Mucus 1	0.904	0.0120076		23.4144	51.5468		0.0142823	0.0169436
1.19659	0.58977		Control_Mucus 2	2.93	0.0389184		33.2192	45.9527		0.036021	0.0128343
2.49903	0.03228		Control_Mucus 3	2.8	0.0371917		73.9717	3.40002		0.0337836	0.00949407
			Stressed_Mucus 1	1.23	0.0163378
			Stressed_Mucus 2	1.272	0.0168956					ttest
			Stressed_Mucus 3	11.33	0.150493					p	0.0538833
Sample	Treatment	Rep	avg miRNA conc (ng/uL)	uL miRNA input	ng miRNA input
Water	Control	1	6.415	12	76.98
Water	Stressed	1	8.07	12	96.84
Water	Control	2	16.4	12	196.8
Water	Stressed	2	4.67	12	56.04
Water	Control	3	13.65	12	163.8
Water	Stressed	3	9.435	12	113.22
ssa-miR-30b-5p
	Target	Biological Group Sample	Control	Relative Quantity
	ssa-miR-30b-5p	Control_Water 1		0.126
	ssa-miR-30b-5p	Control_Water 2		0.13928
	ssa-miR-30b-5p	Control_Water 3		0.04594
	ssa-miR-30b-5p	Stressed_Water 1		0.41173
	ssa-miR-30b-5p	Stressed_Water 2		0.22231
	ssa-miR-30b-5p	Stressed_Water 3		0.30065
Un-normalized				Normalized
Control	Stressed			Control	Stressed
0.126	0.41173			0.00163679	0.00425165
0.13928	0.22231			0.000707724	0.00396699
0.04594	0.30065			0.000280464	0.00265545
			Average
				ttest
				p	0.00613936
ssa-miR-26a-5p
	Target	Biological Group Sample	Control	Relative Quantity
	ssa-miR-26a-5p	Stressed_Water 1		2.21709
	ssa-miR-26a-5p	Stressed_Water 2		1.65851
	ssa-miR-26a-5p	Stressed_Water 3		0.27196
Un-normalized				Normalized
Control	Stressed			Control	Stressed
0	2.21709			0	0.0228944
0	1.65851			0	0.0295951
0	0.27196			0	0.00240205

## Sheet: miRanda results 16b-5p
The complete results produced by executing the command line version of miRanda with ssa-miR-16b-5p on Atlantic salmon (Salmo salar) 3'UTRs (untranslated regions). Each line indicates another predicted gene target. Each target is assigned a score and energy to indicate how likely the miRNA is to target the 3'UTR. Information about where the match between the miRNA (query) and the 3'UTR (subject) i…
miRNA	Target	Score	Energy-Kcal/Mol	Query-Aln(start)	Query-Aln(end)	Subject-Al(Start)	Subject-Al(End)	Al-Len	Subject-Identity	Query-Identity
>ssa-miR-16b-5p	lcl|NC_027300.1_mrna_NM_001139777.1_3637	144	-14.31	2	13	1118	1139	11	0.7273	0.9091
>ssa-miR-16b-5p	lcl|NC_027300.1_mrna_NM_001140249.1_4934	148	-15.72	2	18	778	800	17	0.7647	0.8824
>ssa-miR-16b-5p	lcl|NC_027300.1_mrna_NM_001140270.1_5931	141	-12.76	2	20	2277	2297	18	0.7222	0.7778
>ssa-miR-16b-5p	lcl|NC_027300.1_mrna_NM_001140270.1_5931	145	-18.65	3	20	1553	1576	19	0.7368	0.8947
>ssa-miR-16b-5p	lcl|NC_027300.1_mrna_NM_001140340.1_767	140	-13.1	2	9	333	354	7	1	1
>ssa-miR-16b-5p	lcl|NC_027300.1_mrna_NM_001140466.1_5502	146	-17.73	2	21	502	522	19	0.6842	0.8421
>ssa-miR-16b-5p	lcl|NC_027300.1_mrna_NM_001140569.1_2418	154	-14.53	2	21	62	82	19	0.6842	0.7895
>ssa-miR-16b-5p	lcl|NC_027300.1_mrna_NM_001141460.1_2315	142	-17.34	2	20	63	88	22	0.6364	0.7727
>ssa-miR-16b-5p	lcl|NC_027300.1_mrna_NM_001141569.1_836	146	-17.31	2	19	53	74	17	0.7059	0.8235
>ssa-miR-16b-5p	lcl|NC_027300.1_mrna_NM_001141709.1_2392	152	-22.24	3	21	39	60	18	0.7222	0.8889
>ssa-miR-16b-5p	lcl|NC_027300.1_mrna_NM_001141739.1_3643	143	-13.61	2	14	263	283	12	0.8333	0.8333
>ssa-miR-16b-5p	lcl|NC_027300.1_mrna_NM_001141777.1_1270	150	-20.63	2	20	1466	1488	19	0.7368	0.8421
>ssa-miR-16b-5p	lcl|NC_027300.1_mrna_NM_001141878.1_5967	142	-16.16	2	21	20	40	19	0.6316	0.8421
>ssa-miR-16b-5p	lcl|NC_027300.1_mrna_NM_001146605.1_2373	149	-16.85	2	14	244	265	12	0.8333	0.8333
>ssa-miR-16b-5p	lcl|NC_027300.1_mrna_NM_001165286.1_6066	142	-13.07	2	19	152	173	17	0.6471	0.8235
>ssa-miR-16b-5p	lcl|NC_027300.1_mrna_NM_001173578.1_2899	140	-11.23	2	21	2755	2776	19	0.7368	0.7895
>ssa-miR-16b-5p	lcl|NC_027300.1_mrna_NM_001173578.1_2899	168	-23.87	2	21	1499	1520	19	0.6842	0.8947
>ssa-miR-16b-5p	lcl|NC_027300.1_mrna_NM_001173593.1_3640	140	-17.02	2	9	996	1017	7	1	1
>ssa-miR-16b-5p	lcl|NC_027300.1_mrna_NM_001173593.1_3640	156	-20.26	2	21	3184	3205	19	0.6842	0.7368
>ssa-miR-16b-5p	lcl|NC_027300.1_mrna_NM_001173606.1_5658	155	-16.74	2	17	2716	2738	16	0.75	0.875
>ssa-miR-16b-5p	lcl|NC_027300.1_mrna_NM_001173649.1_2667	140	-11.79	2	17	1453	1474	15	0.7333	0.8
>ssa-miR-16b-5p	lcl|NC_027300.1_mrna_NM_001173664.1_1033	141	-17.53	2	19	1355	1383	24	0.5833	0.6667
>ssa-miR-16b-5p	lcl|NC_027300.1_mrna_NM_001173664.1_1033	145	-20.02	2	10	195	216	8	1	1
>ssa-miR-16b-5p	lcl|NC_027300.1_mrna_NM_001173709.1_4406	146	-16.29	2	21	1853	1877	22	0.6818	0.8182
>ssa-miR-16b-5p	lcl|NC_027300.1_mrna_NM_001173750.1_4892	144	-18.62	3	21	396	417	18	0.7222	0.7778
>ssa-miR-16b-5p	lcl|NC_027300.1_mrna_NM_001173821.1_1770	140	-18.03	2	9	350	371	7	1	1
>ssa-miR-16b-5p	lcl|NC_027300.1_mrna_NM_001173840.1_6213	148	-15.15	2	21	11	30	19	0.6842	0.7895
>ssa-miR-16b-5p	lcl|NC_027300.1_mrna_NM_001173919.1_5672	153	-14.16	2	19	1049	1072	19	0.6842	0.7895
>ssa-miR-16b-5p	lcl|NC_027300.1_mrna_NM_001279057.1_2430	142	-16.08	2	11	1036	1057	9	0.8889	0.8889
>ssa-miR-16b-5p	lcl|NC_027300.1_mrna_XM_014122844.1_383	145	-13.53	2	21	195	219	22	0.7273	0.8182
>ssa-miR-16b-5p	lcl|NC_027300.1_mrna_XM_014122906.1_4111	140	-15.28	2	18	6485	6507	17	0.7059	0.8235
>ssa-miR-16b-5p	lcl|NC_027300.1_mrna_XM_014122914.1_4108	140	-15.28	2	18	6485	6507	17	0.7059	0.8235
>ssa-miR-16b-5p	lcl|NC_027300.1_mrna_XM_014122921.1_4112	140	-15.28	2	18	6485	6507	17	0.7059	0.8235
>ssa-miR-16b-5p	lcl|NC_027300.1_mrna_XM_014122931.1_4113	140	-15.28	2	18	6503	6525	17	0.7059	0.8235
>ssa-miR-16b-5p	lcl|NC_027300.1_mrna_XM_014122942.1_4110	140	-15.28	2	18	6485	6507	17	0.7059	0.8235
>ssa-miR-16b-5p	lcl|NC_027300.1_mrna_XM_014122948.1_361	144	-14.06	2	21	1563	1582	19	0.6842	0.7368
>ssa-miR-16b-5p	lcl|NC_027300.1_mrna_XM_014122954.1_4109	140	-15.28	2	18	6482	6504	17	0.7059	0.8235
>ssa-miR-16b-5p	lcl|NC_027300.1_mrna_XM_014122964.1_4107	140	-15.28	2	18	6482	6504	17	0.7059	0.8235
>ssa-miR-16b-5p	lcl|NC_027300.1_mrna_XM_014122972.1_4106	140	-15.28	2	18	6440	6462	17	0.7059	0.8235
>ssa-miR-16b-5p	lcl|NC_027300.1_mrna_XM_014122980.1_4105	140	-15.28	2	18	6440	6462	17	0.7059	0.8235
>ssa-miR-16b-5p	lcl|NC_027300.1_mrna_XM_014123039.1_364	144	-14.06	2	21	1563	1582	19	0.6842	0.7368
>ssa-miR-16b-5p	lcl|NC_027300.1_mrna_XM_014123127.1_363	144	-14.06	2	21	1563	1582	19	0.6842	0.7368
>ssa-miR-16b-5p	lcl|NC_027300.1_mrna_XM_014123206.1_365	144	-14.06	2	21	1563	1582	19	0.6842	0.7368
>ssa-miR-16b-5p	lcl|NC_027300.1_mrna_XM_014123280.1_362	144	-14.06	2	21	1563	1582	19	0.6842	0.7368
>ssa-miR-16b-5p	lcl|NC_027300.1_mrna_XM_014123352.1_366	144	-14.06	2	21	1563	1582	19	0.6842	0.7368
>ssa-miR-16b-5p	lcl|NC_027300.1_mrna_XM_014123458.1_4148	147	-15.43	2	21	474	498	22	0.6818	0.7727
>ssa-miR-16b-5p	lcl|NC_027300.1_mrna_XM_014123458.1_4148	151	-15.58	2	18	113	136	18	0.7222	0.8333
>ssa-miR-16b-5p	lcl|NC_027300.1_mrna_XM_014123466.1_4149	147	-15.43	2	21	474	498	22	0.6818	0.7727
>ssa-miR-16b-5p	lcl|NC_027300.1_mrna_XM_014123466.1_4149	151	-15.58	2	18	113	136	18	0.7222	0.8333
>ssa-miR-16b-5p	lcl|NC_027300.1_mrna_XM_014124614.1_4407	146	-16.29	2	21	1897	1921	22	0.6818	0.8182
>ssa-miR-16b-5p	lcl|NC_027300.1_mrna_XM_014124623.1_4408	146	-16.29	2	21	1897	1921	22	0.6818	0.8182
>ssa-miR-16b-5p	lcl|NC_027300.1_mrna_XM_014124632.1_4405	146	-16.29	2	21	1897	1921	22	0.6818	0.8182
>ssa-miR-16b-5p	lcl|NC_027300.1_mrna_XM_014124945.1_4262	150	-17.17	2	19	957	978	17	0.6471	0.7647
>ssa-miR-16b-5p	lcl|NC_027300.1_mrna_XM_014124951.1_4264	150	-17.17	2	19	957	978	17	0.6471	0.7647
>ssa-miR-16b-5p	lcl|NC_027300.1_mrna_XM_014124959.1_4266	150	-17.17	2	19	957	978	17	0.6471	0.7647
>ssa-miR-16b-5p	lcl|NC_027300.1_mrna_XM_014124967.1_4267	150	-17.17	2	19	957	978	17	0.6471	0.7647
>ssa-miR-16b-5p	lcl|NC_027300.1_mrna_XM_014124977.1_4263	150	-17.17	2	19	957	978	17	0.6471	0.7647
>ssa-miR-16b-5p	lcl|NC_027300.1_mrna_XM_014124986.1_4265	150	-17.17	2	19	957	978	17	0.6471	0.7647
>ssa-miR-16b-5p	lcl|NC_027300.1_mrna_XM_014125081.1_4281	141	-11.19	2	12	3605	3625	10	0.9	0.9
>ssa-miR-16b-5p	lcl|NC_027300.1_mrna_XM_014125086.1_4290	141	-11.19	2	12	3505	3525	10	0.9	0.9
>ssa-miR-16b-5p	lcl|NC_027300.1_mrna_XM_014125181.1_4292	141	-11.19	2	12	3212	3232	10	0.9	0.9
>ssa-miR-16b-5p	lcl|NC_027300.1_mrna_XM_014125307.1_4308	147	-17.29	3	20	180	201	17	0.7647	0.8235
>ssa-miR-16b-5p	lcl|NC_027300.1_mrna_XM_014125317.1_4307	147	-17.29	3	20	180	201	17	0.7647	0.8235
>ssa-miR-16b-5p	lcl|NC_027300.1_mrna_XM_014125327.1_4309	147	-17.29	3	20	180	201	17	0.7647	0.8235
>ssa-miR-16b-5p	lcl|NC_027300.1_mrna_XM_014125351.1_4311	171	-19.17	2	20	4300	4321	18	0.8333	0.8333
>ssa-miR-16b-5p	lcl|NC_027300.1_mrna_XM_014125544.1_4335	158	-24.16	2	21	949	969	19	0.7368	0.7895
>ssa-miR-16b-5p	lcl|NC_027300.1_mrna_XM_014125565.1_4344	155	-18.19	2	21	144	167	21	0.7143	0.7143
>ssa-miR-16b-5p	lcl|NC_027300.1_mrna_XM_014125565.1_4344	159	-17.86	2	21	2639	2664	23	0.6522	0.7826
>ssa-miR-16b-5p	lcl|NC_027300.1_mrna_XM_014125864.1_4379	146	-19.74	2	21	883	903	19	0.6316	0.7368
>ssa-miR-16b-5p	lcl|NC_027300.1_mrna_XM_014125864.1_4379	146	-23.4	2	21	2130	2150	19	0.6316	0.8947
>ssa-miR-16b-5p	lcl|NC_027300.1_mrna_XM_014125864.1_4379	147	-12.85	2	21	825	847	20	0.6	0.75
>ssa-miR-16b-5p	lcl|NC_027300.1_mrna_XM_014125864.1_4379	150	-18.83	2	20	4309	4331	19	0.7368	0.8421
>ssa-miR-16b-5p	lcl|NC_027300.1_mrna_XM_014125864.1_4379	155	-22.37	2	12	3717	3738	10	1	1
>ssa-miR-16b-5p	lcl|NC_027300.1_mrna_XM_014125864.1_4379	158	-21.77	2	21	199	219	19	0.7368	0.7895
>ssa-miR-16b-5p	lcl|NC_027300.1_mrna_XM_014126271.1_4442	140	-12.42	2	9	1032	1053	7	1	1
>ssa-miR-16b-5p	lcl|NC_027300.1_mrna_XM_014126271.1_4442	145	-11.03	2	18	1089	1110	16	0.6875	0.875
>ssa-miR-16b-5p	lcl|NC_027300.1_mrna_XM_014126282.1_4441	140	-12.42	2	9	1032	1053	7	1	1
>ssa-miR-16b-5p	lcl|NC_027300.1_mrna_XM_014126282.1_4441	145	-11.03	2	18	1089	1110	16	0.6875	0.875
>ssa-miR-16b-5p	lcl|NC_027300.1_mrna_XM_014126290.1_4443	140	-12.42	2	9	1032	1053	7	1	1
>ssa-miR-16b-5p	lcl|NC_027300.1_mrna_XM_014126290.1_4443	145	-11.03	2	18	1089	1110	16	0.6875	0.875
>ssa-miR-16b-5p	lcl|NC_027300.1_mrna_XM_014126409.1_4459	140	-11.4	2	9	3288	3309	7	1	1
>ssa-miR-16b-5p	lcl|NC_027300.1_mrna_XM_014126409.1_4459	149	-12.97	2	18	211	232	16	0.6875	0.75
>ssa-miR-16b-5p	lcl|NC_027300.1_mrna_XM_014126425.1_4462	141	-19.16	3	21	71	92	19	0.7368	0.8421
>ssa-miR-16b-5p	lcl|NC_027300.1_mrna_XM_014126425.1_4462	149	-13.65	2	18	110	131	16	0.6875	0.75
>ssa-miR-16b-5p	lcl|NC_027300.1_mrna_XM_014126439.1_4461	141	-19.16	3	21	55	76	19	0.7368	0.8421
>ssa-miR-16b-5p	lcl|NC_027300.1_mrna_XM_014126588.1_4480	140	-14.54	2	21	1754	1775	19	0.5789	0.7895
>ssa-miR-16b-5p	lcl|NC_027300.1_mrna_XM_014126596.1_4481	140	-14.54	2	21	1749	1770	19	0.5789	0.7895
>ssa-miR-16b-5p	lcl|NC_027300.1_mrna_XM_014126604.1_4479	140	-14.54	2	21	1677	1698	19	0.5789	0.7895
>ssa-miR-16b-5p	lcl|NC_027300.1_mrna_XM_014126612.1_4478	140	-14.54	2	21	1751	1772	19	0.5789	0.7895
>ssa-miR-16b-5p	lcl|NC_027300.1_mrna_XM_014126619.1_4476	140	-14.54	2	21	1748	1769	19	0.5789	0.7895
>ssa-miR-16b-5p	lcl|NC_027300.1_mrna_XM_014126622.1_4477	140	-14.54	2	21	1674	1695	19	0.5789	0.7895
>ssa-miR-16b-5p	lcl|NC_027300.1_mrna_XM_014126631.1_4482	142	-15.8	2	19	928	949	17	0.7647	0.8824
>ssa-miR-16b-5p	lcl|NC_027300.1_mrna_XM_014126761.1_420	143	-14.74	2	14	726	746	12	0.75	0.9167
>ssa-miR-16b-5p	lcl|NC_027300.1_mrna_XM_014126785.1_4501	147	-12.55	2	17	250	273	17	0.7059	0.7647
>ssa-miR-16b-5p	lcl|NC_027300.1_mrna_XM_014126794.1_4498	147	-12.55	2	17	430	453	17	0.7059	0.7647
>ssa-miR-16b-5p	lcl|NC_027300.1_mrna_XM_014126803.1_4497	147	-12.55	2	17	198	221	17	0.7059	0.7647
>ssa-miR-16b-5p	lcl|NC_027300.1_mrna_XM_014126812.1_4502	147	-12.55	2	17	170	193	17	0.7059	0.7647
>ssa-miR-16b-5p	lcl|NC_027300.1_mrna_XM_014126823.1_4500	147	-12.55	2	17	434	457	17	0.7059	0.7647
>ssa-miR-16b-5p	lcl|NC_027300.1_mrna_XM_014126888.1_4509	147	-18.87	2	21	657	679	20	0.65	0.85
>ssa-miR-16b-5p	lcl|NC_027300.1_mrna_XM_014126895.1_4510	147	-18.87	2	21	657	679	20	0.65	0.85
>ssa-miR-16b-5p	lcl|NC_027300.1_mrna_XM_014127057.1_4534	155	-13.13	2	17	1013	1037	18	0.7778	0.7778
>ssa-miR-16b-5p	lcl|NC_027300.1_mrna_XM_014127066.1_4535	155	-13.13	2	17	1013	1037	18	0.7778	0.7778
>ssa-miR-16b-5p	lcl|NC_027300.1_mrna_XM_014127073.1_4537	155	-13.13	2	17	1013	1037	18	0.7778	0.7778
>ssa-miR-16b-5p	lcl|NC_027300.1_mrna_XM_014127079.1_4536	155	-13.13	2	17	1013	1037	18	0.7778	0.7778
>ssa-miR-16b-5p	lcl|NC_027300.1_mrna_XM_014127088.1_4538	155	-13.13	2	17	1013	1037	18	0.7778	0.7778
>ssa-miR-16b-5p	lcl|NC_027300.1_mrna_XM_014127096.1_4539	155	-13.13	2	17	1013	1037	18	0.7778	0.7778
>ssa-miR-16b-5p	lcl|NC_027300.1_mrna_XM_014127132.1_4540	144	-12.77	2	21	381	402	19	0.6316	0.7895
>ssa-miR-16b-5p	lcl|NC_027300.1_mrna_XM_014127159.1_4544	149	-18.61	2	21	405	426	20	0.7	0.9
>ssa-miR-16b-5p	lcl|NC_027300.1_mrna_XM_014127164.1_4545	149	-18.61	2	21	405	426	20	0.7	0.9
>ssa-miR-16b-5p	lcl|NC_027300.1_mrna_XM_014127170.1_4547	149	-18.61	2	21	405	426	20	0.7	0.9
>ssa-miR-16b-5p	lcl|NC_027300.1_mrna_XM_014127179.1_4546	149	-18.61	2	21	405	426	20	0.7	0.9
>ssa-miR-16b-5p	lcl|NC_027300.1_mrna_XM_014127259.1_4558	143	-13.01	2	20	393	414	18	0.6111	0.6667
>ssa-miR-16b-5p	lcl|NC_027300.1_mrna_XM_014127264.1_4559	143	-13.01	2	20	393	414	18	0.6111	0.6667
>ssa-miR-16b-5p	lcl|NC_027300.1_mrna_XM_014127272.1_4560	143	-13.01	2	20	393	414	18	0.6111	0.6667
>ssa-miR-16b-5p	lcl|NC_027300.1_mrna_XM_014127512.1_4593	144	-13.12	2	17	2681	2702	15	0.7333	0.8667
>ssa-miR-16b-5p	lcl|NC_027300.1_mrna_XM_014127512.1_4593	157	-14.02	2	18	1	18	16	0.75	0.8125
>ssa-miR-16b-5p	lcl|NC_027300.1_mrna_XM_014127564.1_4600	142	-15.59	2	20	1142	1165	20	0.65	0.8
>ssa-miR-16b-5p	lcl|NC_027300.1_mrna_XM_014127564.1_4600	144	-18.25	2	21	1325	1346	19	0.5789	0.6842
>ssa-miR-16b-5p	lcl|NC_027300.1_mrna_XM_014127660.1_4609	151	-19.71	2	17	1658	1682	18	0.7222	0.7778
>ssa-miR-16b-5p	lcl|NC_027300.1_mrna_XM_014127660.1_4609	160	-17.09	2	18	1054	1076	17	0.7647	0.8824
>ssa-miR-16b-5p	lcl|NC_027300.1_mrna_XM_014127667.1_4608	151	-19.71	2	17	2505	2529	18	0.7222	0.7778
>ssa-miR-16b-5p	lcl|NC_027300.1_mrna_XM_014127667.1_4608	160	-17.09	2	18	1901	1923	17	0.7647	0.8824
>ssa-miR-16b-5p	lcl|NC_027300.1_mrna_XM_014127976.1_434	142	-14.37	2	20	442	467	22	0.6818	0.7273
>ssa-miR-16b-5p	lcl|NC_027300.1_mrna_XM_014127976.1_434	150	-19.55	2	11	2216	2237	9	1	1
>ssa-miR-16b-5p	lcl|NC_027300.1_mrna_XM_014128036.1_4636	152	-15.41	2	19	625	645	17	0.7059	0.8235
>ssa-miR-16b-5p	lcl|NC_027300.1_mrna_XM_014128057.1_435	150	-19.55	2	11	1640	1661	9	1	1
>ssa-miR-16b-5p	lcl|NC_027300.1_mrna_XM_014128250.1_4656	146	-10.6	2	15	1994	2015	13	0.7692	0.7692
>ssa-miR-16b-5p	lcl|NC_027300.1_mrna_XM_014128684.1_4891	144	-18.62	3	21	396	417	18	0.7222	0.7778
>ssa-miR-16b-5p	lcl|NC_027300.1_mrna_XM_014128705.1_4998	143	-13.63	2	20	1649	1670	18	0.6111	0.8333
>ssa-miR-16b-5p	lcl|NC_027300.1_mrna_XM_014128705.1_4998	143	-16.88	2	21	1611	1634	21	0.619	0.8095
>ssa-miR-16b-5p	lcl|NC_027300.1_mrna_XM_014128716.1_4999	143	-13.63	2	20	1649	1670	18	0.6111	0.8333
>ssa-miR-16b-5p	lcl|NC_027300.1_mrna_XM_014128716.1_4999	143	-16.88	2	21	1611	1634	21	0.619	0.8095
>ssa-miR-16b-5p	lcl|NC_027300.1_mrna_XM_014128748.1_4669	140	-14.26	2	9	156	177	7	1	1
>ssa-miR-16b-5p	lcl|NC_027300.1_mrna_XM_014128748.1_4669	143	-15.83	2	17	1125	1147	16	0.6875	0.75
>ssa-miR-16b-5p	lcl|NC_027300.1_mrna_XM_014129048.1_443	140	-15.91	3	21	994	1015	18	0.7222	0.7222
>ssa-miR-16b-5p	lcl|NC_027300.1_mrna_XM_014129093.1_4699	147	-14.84	2	21	1697	1719	20	0.65	0.7
>ssa-miR-16b-5p	lcl|NC_027300.1_mrna_XM_014129132.1_4700	147	-14.84	2	21	1697	1719	20	0.65	0.7
>ssa-miR-16b-5p	lcl|NC_027300.1_mrna_XM_014129176.1_448	144	-18.79	2	21	225	246	19	0.6316	0.7895
>ssa-miR-16b-5p	lcl|NC_027300.1_mrna_XM_014129228.1_4714	142	-21.27	2	20	2046	2068	19	0.6842	0.7895
>ssa-miR-16b-5p	lcl|NC_027300.1_mrna_XM_014129228.1_4714	143	-15.62	2	18	1052	1072	16	0.75	0.875
>ssa-miR-16b-5p	lcl|NC_027300.1_mrna_XM_014129246.1_449	144	-18.79	2	21	225	246	19	0.6316	0.7895
>ssa-miR-16b-5p	lcl|NC_027300.1_mrna_XM_014129309.1_4725	147	-15.11	2	18	948	968	16	0.6875	0.8125
>ssa-miR-16b-5p	lcl|NC_027300.1_mrna_XM_014129309.1_4725	147	-20.21	2	21	908	930	20	0.6	0.75
>ssa-miR-16b-5p	lcl|NC_027300.1_mrna_XM_014129491.1_4744	140	-14.81	2	9	515	536	7	1	1
>ssa-miR-16b-5p	lcl|NC_027300.1_mrna_XM_014129529.1_4750	148	-14.82	2	21	641	662	19	0.6842	0.7895
>ssa-miR-16b-5p	lcl|NC_027300.1_mrna_XM_014129529.1_4750	162	-17.99	2	20	2970	2992	19	0.7368	0.8421
>ssa-miR-16b-5p	lcl|NC_027300.1_mrna_XM_014129536.1_4749	148	-14.82	2	21	674	695	19	0.6842	0.7895
>ssa-miR-16b-5p	lcl|NC_027300.1_mrna_XM_014129536.1_4749	162	-17.99	2	20	3003	3025	19	0.7368	0.8421
>ssa-miR-16b-5p	lcl|NC_027300.1_mrna_XM_014129540.1_4748	148	-14.82	2	21	809	830	19	0.6842	0.7895
>ssa-miR-16b-5p	lcl|NC_027300.1_mrna_XM_014129540.1_4748	162	-17.99	2	20	3138	3160	19	0.7368	0.8421
>ssa-miR-16b-5p	lcl|NC_027300.1_mrna_XM_014129546.1_4747	148	-14.82	2	21	662	683	19	0.6842	0.7895
>ssa-miR-16b-5p	lcl|NC_027300.1_mrna_XM_014129546.1_4747	162	-17.99	2	20	2991	3013	19	0.7368	0.8421
>ssa-miR-16b-5p	lcl|NC_027300.1_mrna_XM_014129609.1_4755	153	-14.2	2	20	1818	1838	18	0.7222	0.7778
>ssa-miR-16b-5p	lcl|NC_027300.1_mrna_XM_014129728.1_4770	155	-17.41	2	21	994	1016	20	0.75	0.85
>ssa-miR-16b-5p	lcl|NC_027300.1_mrna_XM_014129735.1_4771	155	-17.41	2	21	994	1016	20	0.75	0.85
>ssa-miR-16b-5p	lcl|NC_027300.1_mrna_XM_014129742.1_4773	155	-17.41	2	21	994	1016	20	0.75	0.85
>ssa-miR-16b-5p	lcl|NC_027300.1_mrna_XM_014129748.1_4772	155	-17.41	2	21	994	1016	20	0.75	0.85
>ssa-miR-16b-5p	lcl|NC_027300.1_mrna_XM_014129752.1_4769	155	-17.41	2	21	994	1016	20	0.75	0.85
>ssa-miR-16b-5p	lcl|NC_027300.1_mrna_XM_014129761.1_4767	155	-17.41	2	21	994	1016	20	0.75	0.85
>ssa-miR-16b-5p	lcl|NC_027300.1_mrna_XM_014129771.1_4774	155	-17.41	2	21	994	1016	20	0.75	0.85
>ssa-miR-16b-5p	lcl|NC_027300.1_mrna_XM_014129781.1_4768	155	-17.41	2	21	994	1016	20	0.75	0.85
>ssa-miR-16b-5p	lcl|NC_027300.1_mrna_XM_014129934.1_4794	153	-17.9	2	18	561	582	16	0.8125	0.875
>ssa-miR-16b-5p	lcl|NC_027300.1_mrna_XM_014130433.1_4886	150	-16.1	2	21	2747	2771	22	0.6818	0.7273
>ssa-miR-16b-5p	lcl|NC_027300.1_mrna_XM_014130443.1_4888	150	-16.1	2	21	2744	2768	22	0.6818	0.7273
>ssa-miR-16b-5p	lcl|NC_027300.1_mrna_XM_014130587.1_4874	141	-19.08	2	21	145	166	20	0.7	0.8
>ssa-miR-16b-5p	lcl|NC_027300.1_mrna_XM_014130587.1_4874	155	-14.3	2	16	352	373	14	0.7857	0.8571
>ssa-miR-16b-5p	lcl|NC_027300.1_mrna_XM_014130595.1_4875	141	-19.08	2	21	145	166	20	0.7	0.8
>ssa-miR-16b-5p	lcl|NC_027300.1_mrna_XM_014130595.1_4875	155	-14.3	2	16	352	373	14	0.7857	0.8571
>ssa-miR-16b-5p	lcl|NC_027300.1_mrna_XM_014130687.1_4912	143	-17.24	2	12	74	95	10	0.8	0.9
>ssa-miR-16b-5p	lcl|NC_027300.1_mrna_XM_014130695.1_4910	143	-17.24	2	12	74	95	10	0.8	0.9
>ssa-miR-16b-5p	lcl|NC_027300.1_mrna_XM_014130702.1_4911	143	-17.24	2	12	74	95	10	0.8	0.9
>ssa-miR-16b-5p	lcl|NC_027300.1_mrna_XM_014130741.1_4918	140	-12.77	2	17	557	578	15	0.8667	0.8667
>ssa-miR-16b-5p	lcl|NC_027300.1_mrna_XM_014130741.1_4918	149	-17.89	2	19	146	168	18	0.6667	0.7778
>ssa-miR-16b-5p	lcl|NC_027300.1_mrna_XM_014130746.1_4919	140	-12.77	2	17	557	578	15	0.8667	0.8667
>ssa-miR-16b-5p	lcl|NC_027300.1_mrna_XM_014130746.1_4919	149	-17.89	2	19	146	168	18	0.6667	0.7778
>ssa-miR-16b-5p	lcl|NC_027300.1_mrna_XM_014130754.1_4916	140	-12.77	2	17	557	578	15	0.8667	0.8667
>ssa-miR-16b-5p	lcl|NC_027300.1_mrna_XM_014130754.1_4916	149	-17.89	2	19	146	168	18	0.6667	0.7778
>ssa-miR-16b-5p	lcl|NC_027300.1_mrna_XM_014130763.1_4920	140	-12.77	2	17	557	578	15	0.8667	0.8667
>ssa-miR-16b-5p	lcl|NC_027300.1_mrna_XM_014130763.1_4920	149	-17.89	2	19	146	168	18	0.6667	0.7778
>ssa-miR-16b-5p	lcl|NC_027300.1_mrna_XM_014130773.1_4924	140	-12.77	2	17	557	578	15	0.8667	0.8667
>ssa-miR-16b-5p	lcl|NC_027300.1_mrna_XM_014130773.1_4924	149	-17.89	2	19	146	168	18	0.6667	0.7778
>ssa-miR-16b-5p	lcl|NC_027300.1_mrna_XM_014130782.1_4922	140	-12.77	2	17	557	578	15	0.8667	0.8667
>ssa-miR-16b-5p	lcl|NC_027300.1_mrna_XM_014130782.1_4922	149	-17.89	2	19	146	168	18	0.6667	0.7778
>ssa-miR-16b-5p	lcl|NC_027300.1_mrna_XM_014130788.1_4917	140	-12.77	2	17	557	578	15	0.8667	0.8667
>ssa-miR-16b-5p	lcl|NC_027300.1_mrna_XM_014130788.1_4917	149	-17.89	2	19	146	168	18	0.6667	0.7778
>ssa-miR-16b-5p	lcl|NC_027300.1_mrna_XM_014130796.1_4926	140	-12.77	2	17	557	578	15	0.8667	0.8667
>ssa-miR-16b-5p	lcl|NC_027300.1_mrna_XM_014130796.1_4926	149	-17.89	2	19	146	168	18	0.6667	0.7778
>ssa-miR-16b-5p	lcl|NC_027300.1_mrna_XM_014130802.1_4925	140	-12.77	2	17	557	578	15	0.8667	0.8667
>ssa-miR-16b-5p	lcl|NC_027300.1_mrna_XM_014130802.1_4925	149	-17.89	2	19	146	168	18	0.6667	0.7778
>ssa-miR-16b-5p	lcl|NC_027300.1_mrna_XM_014130805.1_4921	140	-12.77	2	17	557	578	15	0.8667	0.8667
>ssa-miR-16b-5p	lcl|NC_027300.1_mrna_XM_014130805.1_4921	149	-17.89	2	19	146	168	18	0.6667	0.7778
>ssa-miR-16b-5p	lcl|NC_027300.1_mrna_XM_014130812.1_4923	140	-12.77	2	17	557	578	15	0.8667	0.8667
>ssa-miR-16b-5p	lcl|NC_027300.1_mrna_XM_014130812.1_4923	149	-17.89	2	19	146	168	18	0.6667	0.7778
>ssa-miR-16b-5p	lcl|NC_027300.1_mrna_XM_014130821.1_4927	140	-12.77	2	17	557	578	15	0.8667	0.8667
>ssa-miR-16b-5p	lcl|NC_027300.1_mrna_XM_014130821.1_4927	149	-17.89	2	19	146	168	18	0.6667	0.7778
>ssa-miR-16b-5p	lcl|NC_027300.1_mrna_XM_014130894.1_4937	147	-15.1	2	21	211	233	20	0.6	0.75
>ssa-miR-16b-5p	lcl|NC_027300.1_mrna_XM_014130904.1_4938	147	-15.1	2	21	211	233	20	0.6	0.75
>ssa-miR-16b-5p	lcl|NC_027300.1_mrna_XM_014130914.1_4939	147	-15.1	2	21	211	233	20	0.6	0.75
>ssa-miR-16b-5p	lcl|NC_027300.1_mrna_XM_014131009.1_465	147	-20.14	2	12	1141	1162	10	0.8	1
>ssa-miR-16b-5p	lcl|NC_027300.1_mrna_XM_014131045.1_4958	144	-14.96	2	20	373	396	21	0.6667	0.7143
>ssa-miR-16b-5p	lcl|NC_027300.1_mrna_XM_014131133.1_4966	140	-10.37	2	18	3040	3062	17	0.6471	0.8824
>ssa-miR-16b-5p	lcl|NC_027300.1_mrna_XM_014131133.1_4966	144	-14.31	2	21	1713	1734	19	0.5789	0.8421
>ssa-miR-16b-5p	lcl|NC_027300.1_mrna_XM_014131133.1_4966	174	-18.42	2	20	1607	1629	19	0.8421	0.8947
>ssa-miR-16b-5p	lcl|NC_027300.1_mrna_XM_014131165.1_4969	151	-22.91	2	21	501	525	22	0.6364	0.7273
>ssa-miR-16b-5p	lcl|NC_027300.1_mrna_XM_014131280.1_4982	140	-12.94	2	21	285	306	19	0.7368	0.7895
>ssa-miR-16b-5p	lcl|NC_027300.1_mrna_XM_014131353.1_4990	142	-15.18	2	19	1243	1264	17	0.5882	0.7059
>ssa-miR-16b-5p	lcl|NC_027300.1_mrna_XM_014131361.1_4991	142	-15.18	2	19	1243	1264	17	0.5882	0.7059
>ssa-miR-16b-5p	lcl|NC_027300.1_mrna_XM_014131384.1_4994	153	-21.01	2	20	363	383	18	0.7222	0.7778
>ssa-miR-16b-5p	lcl|NC_027300.1_mrna_XM_014131397.1_4992	157	-16.01	2	20	399	419	18	0.7222	0.8333
>ssa-miR-16b-5p	lcl|NC_027300.1_mrna_XM_014131594.1_5017	153	-14.33	2	21	474	495	20	0.7	0.8
>ssa-miR-16b-5p	lcl|NC_027300.1_mrna_XM_014131606.1_5020	146	-14.89	2	20	798	820	19	0.6842	0.8421
>ssa-miR-16b-5p	lcl|NC_027300.1_mrna_XM_014131614.1_5021	146	-14.89	2	20	798	820	19	0.6842	0.8421
>ssa-miR-16b-5p	lcl|NC_027300.1_mrna_XM_014131623.1_5023	146	-14.89	2	20	798	820	19	0.6842	0.8421
>ssa-miR-16b-5p	lcl|NC_027300.1_mrna_XM_014131630.1_5022	146	-14.89	2	20	798	820	19	0.6842	0.8421
>ssa-miR-16b-5p	lcl|NC_027300.1_mrna_XM_014131645.1_5035	144	-22.84	3	21	2672	2693	18	0.7222	0.7778
>ssa-miR-16b-5p	lcl|NC_027300.1_mrna_XM_014131645.1_5035	146	-17.01	2	11	1706	1727	9	0.8889	1
>ssa-miR-16b-5p	lcl|NC_027300.1_mrna_XM_014131654.1_5036	144	-22.84	3	21	2672	2693	18	0.7222	0.7778
>ssa-miR-16b-5p	lcl|NC_027300.1_mrna_XM_014131654.1_5036	146	-17.01	2	11	1706	1727	9	0.8889	1
>ssa-miR-16b-5p	lcl|NC_027300.1_mrna_XM_014131994.1_5074	147	-13.07	2	16	1325	1346	14	0.7143	0.7857
>ssa-miR-16b-5p	lcl|NC_027300.1_mrna_XM_014132004.1_5073	147	-13.07	2	16	1325	1346	14	0.7143	0.7857
>ssa-miR-16b-5p	lcl|NC_027300.1_mrna_XM_014132013.1_5072	147	-13.07	2	16	1325	1346	14	0.7143	0.7857
>ssa-miR-16b-5p	lcl|NC_027300.1_mrna_XM_014132021.1_5075	147	-13.07	2	16	1325	1346	14	0.7143	0.7857
>ssa-miR-16b-5p	lcl|NC_027300.1_mrna_XM_014132079.1_5080	143	-13.94	2	12	7048	7069	10	0.8	0.9
>ssa-miR-16b-5p	lcl|NC_027300.1_mrna_XM_014132158.1_5091	147	-13.76	2	20	905	926	18	0.6667	0.8333
>ssa-miR-16b-5p	lcl|NC_027300.1_mrna_XM_014132168.1_5090	147	-13.76	2	20	905	926	18	0.6667	0.8333
>ssa-miR-16b-5p	lcl|NC_027300.1_mrna_XM_014132172.1_5093	147	-13.76	2	20	905	926	18	0.6667	0.8333
>ssa-miR-16b-5p	lcl|NC_027300.1_mrna_XM_014132181.1_5092	147	-13.76	2	20	905	926	18	0.6667	0.8333
>ssa-miR-16b-5p	lcl|NC_027300.1_mrna_XM_014132218.1_5098	143	-12.65	2	20	581	602	18	0.6111	0.8333
>ssa-miR-16b-5p	lcl|NC_027300.1_mrna_XM_014132234.1_5103	149	-21.5	2	21	1199	1218	19	0.6316	0.7895
>ssa-miR-16b-5p	lcl|NC_027300.1_mrna_XM_014132234.1_5103	154	-16.93	2	21	184	204	19	0.6842	0.7895
>ssa-miR-16b-5p	lcl|NC_027300.1_mrna_XM_014132239.1_5100	149	-21.5	2	21	1166	1185	19	0.6316	0.7895
>ssa-miR-16b-5p	lcl|NC_027300.1_mrna_XM_014132239.1_5100	154	-16.93	2	21	184	204	19	0.6842	0.7895
>ssa-miR-16b-5p	lcl|NC_027300.1_mrna_XM_014132246.1_5102	149	-21.5	2	21	1199	1218	19	0.6316	0.7895
>ssa-miR-16b-5p	lcl|NC_027300.1_mrna_XM_014132246.1_5102	154	-16.93	2	21	184	204	19	0.6842	0.7895
>ssa-miR-16b-5p	lcl|NC_027300.1_mrna_XM_014132252.1_5101	149	-21.5	2	21	1199	1218	19	0.6316	0.7895
>ssa-miR-16b-5p	lcl|NC_027300.1_mrna_XM_014132252.1_5101	154	-16.93	2	21	184	204	19	0.6842	0.7895
>ssa-miR-16b-5p	lcl|NC_027300.1_mrna_XM_014132257.1_5105	144	-12.23	2	13	1492	1513	11	0.8182	0.8182
>ssa-miR-16b-5p	lcl|NC_027300.1_mrna_XM_014132257.1_5105	149	-21.5	2	21	1199	1218	19	0.6316	0.7895
>ssa-miR-16b-5p	lcl|NC_027300.1_mrna_XM_014132257.1_5105	154	-16.93	2	21	184	204	19	0.6842	0.7895
>ssa-miR-16b-5p	lcl|NC_027300.1_mrna_XM_014132264.1_5099	149	-21.5	2	21	1199	1218	19	0.6316	0.7895
>ssa-miR-16b-5p	lcl|NC_027300.1_mrna_XM_014132264.1_5099	154	-16.93	2	21	184	204	19	0.6842	0.7895
>ssa-miR-16b-5p	lcl|NC_027300.1_mrna_XM_014132274.1_5104	149	-21.5	2	21	1199	1218	19	0.6316	0.7895
>ssa-miR-16b-5p	lcl|NC_027300.1_mrna_XM_014132274.1_5104	154	-16.93	2	21	184	204	19	0.6842	0.7895
>ssa-miR-16b-5p	lcl|NC_027300.1_mrna_XM_014132693.1_5152	160	-19.67	2	21	914	933	19	0.7368	0.8947
>ssa-miR-16b-5p	lcl|NC_027300.1_mrna_XM_014132703.1_5156	160	-19.67	2	21	914	933	19	0.7368	0.8947
>ssa-miR-16b-5p	lcl|NC_027300.1_mrna_XM_014132706.1_5155	160	-19.67	2	21	914	933	19	0.7368	0.8947
>ssa-miR-16b-5p	lcl|NC_027300.1_mrna_XM_014132711.1_5154	160	-19.67	2	21	914	933	19	0.7368	0.8947
>ssa-miR-16b-5p	lcl|NC_027300.1_mrna_XM_014132715.1_5158	160	-19.67	2	21	914	933	19	0.7368	0.8947
>ssa-miR-16b-5p	lcl|NC_027300.1_mrna_XM_014132722.1_5153	160	-19.67	2	21	914	933	19	0.7368	0.8947
>ssa-miR-16b-5p	lcl|NC_027300.1_mrna_XM_014132727.1_5157	160	-19.67	2	21	914	933	19	0.7368	0.8947
>ssa-miR-16b-5p	lcl|NC_027300.1_mrna_XM_014132733.1_5159	160	-19.67	2	21	914	933	19	0.7368	0.8947
>ssa-miR-16b-5p	lcl|NC_027300.1_mrna_XM_014132735.1_5160	160	-19.67	2	21	914	933	19	0.7368	0.8947
>ssa-miR-16b-5p	lcl|NC_027300.1_mrna_XM_014132742.1_5161	160	-19.67	2	21	914	933	19	0.7368	0.8947
>ssa-miR-16b-5p	lcl|NC_027300.1_mrna_XM_014132843.1_479	140	-12.82	2	9	1045	1066	7	1	1
>ssa-miR-16b-5p	lcl|NC_027300.1_mrna_XM_014132951.1_489	154	-14.17	2	21	80	100	19	0.6842	0.7895
>ssa-miR-16b-5p	lcl|NC_027300.1_mrna_XM_014132993.1_5192	143	-15.65	2	20	7478	7499	18	0.6667	0.7778
>ssa-miR-16b-5p	lcl|NC_027300.1_mrna_XM_014132993.1_5192	152	-15.12	2	21	6744	6765	19	0.6316	0.7368
>ssa-miR-16b-5p	lcl|NC_027300.1_mrna_XM_014133001.1_5189	143	-15.65	2	20	7475	7496	18	0.6667	0.7778
>ssa-miR-16b-5p	lcl|NC_027300.1_mrna_XM_014133001.1_5189	152	-15.12	2	21	6741	6762	19	0.6316	0.7368
>ssa-miR-16b-5p	lcl|NC_027300.1_mrna_XM_014133008.1_5194	143	-15.65	2	20	7475	7496	18	0.6667	0.7778
>ssa-miR-16b-5p	lcl|NC_027300.1_mrna_XM_014133008.1_5194	152	-15.12	2	21	6741	6762	19	0.6316	0.7368
>ssa-miR-16b-5p	lcl|NC_027300.1_mrna_XM_014133017.1_5190	143	-15.65	2	20	7475	7496	18	0.6667	0.7778
>ssa-miR-16b-5p	lcl|NC_027300.1_mrna_XM_014133017.1_5190	152	-15.12	2	21	6741	6762	19	0.6316	0.7368
>ssa-miR-16b-5p	lcl|NC_027300.1_mrna_XM_014133027.1_5191	143	-15.65	2	20	7439	7460	18	0.6667	0.7778
>ssa-miR-16b-5p	lcl|NC_027300.1_mrna_XM_014133027.1_5191	152	-15.12	2	21	6705	6726	19	0.6316	0.7368
>ssa-miR-16b-5p	lcl|NC_027300.1_mrna_XM_014133037.1_5193	143	-15.65	2	20	7502	7523	18	0.6667	0.7778
>ssa-miR-16b-5p	lcl|NC_027300.1_mrna_XM_014133037.1_5193	152	-15.12	2	21	6744	6765	19	0.6316	0.7368
>ssa-miR-16b-5p	lcl|NC_027300.1_mrna_XM_014133042.1_5195	143	-15.65	2	20	7345	7366	18	0.6667	0.7778
>ssa-miR-16b-5p	lcl|NC_027300.1_mrna_XM_014133089.1_5203	141	-12.45	2	20	132	152	18	0.6667	0.8333
>ssa-miR-16b-5p	lcl|NC_027300.1_mrna_XM_014133089.1_5203	143	-15.28	2	12	5084	5105	10	0.8	0.9
>ssa-miR-16b-5p	lcl|NC_027300.1_mrna_XM_014133089.1_5203	143	-16.08	2	12	2813	2834	10	0.8	0.9
>ssa-miR-16b-5p	lcl|NC_027300.1_mrna_XM_014133089.1_5203	143	-17.38	2	21	3422	3440	19	0.6842	0.7368
>ssa-miR-16b-5p	lcl|NC_027300.1_mrna_XM_014133089.1_5203	144	-19.55	2	15	1316	1336	13	0.7692	0.8462
>ssa-miR-16b-5p	lcl|NC_027300.1_mrna_XM_014133096.1_5205	141	-12.45	2	20	132	152	18	0.6667	0.8333
>ssa-miR-16b-5p	lcl|NC_027300.1_mrna_XM_014133096.1_5205	143	-15.28	2	12	5084	5105	10	0.8	0.9
>ssa-miR-16b-5p	lcl|NC_027300.1_mrna_XM_014133096.1_5205	143	-16.08	2	12	2813	2834	10	0.8	0.9
>ssa-miR-16b-5p	lcl|NC_027300.1_mrna_XM_014133096.1_5205	143	-17.38	2	21	3422	3440	19	0.6842	0.7368
>ssa-miR-16b-5p	lcl|NC_027300.1_mrna_XM_014133096.1_5205	144	-19.55	2	15	1316	1336	13	0.7692	0.8462
>ssa-miR-16b-5p	lcl|NC_027300.1_mrna_XM_014133105.1_5204	141	-12.45	2	20	132	152	18	0.6667	0.8333
>ssa-miR-16b-5p	lcl|NC_027300.1_mrna_XM_014133105.1_5204	143	-15.28	2	12	5084	5105	10	0.8	0.9
>ssa-miR-16b-5p	lcl|NC_027300.1_mrna_XM_014133105.1_5204	143	-16.08	2	12	2813	2834	10	0.8	0.9
>ssa-miR-16b-5p	lcl|NC_027300.1_mrna_XM_014133105.1_5204	143	-17.38	2	21	3422	3440	19	0.6842	0.7368
>ssa-miR-16b-5p	lcl|NC_027300.1_mrna_XM_014133105.1_5204	144	-19.55	2	15	1316	1336	13	0.7692	0.8462
>ssa-miR-16b-5p	lcl|NC_027300.1_mrna_XM_014133114.1_5202	141	-12.45	2	20	132	152	18	0.6667	0.8333
>ssa-miR-16b-5p	lcl|NC_027300.1_mrna_XM_014133114.1_5202	143	-15.28	2	12	5084	5105	10	0.8	0.9
>ssa-miR-16b-5p	lcl|NC_027300.1_mrna_XM_014133114.1_5202	143	-16.08	2	12	2813	2834	10	0.8	0.9
>ssa-miR-16b-5p	lcl|NC_027300.1_mrna_XM_014133114.1_5202	143	-17.38	2	21	3422	3440	19	0.6842	0.7368
>ssa-miR-16b-5p	lcl|NC_027300.1_mrna_XM_014133114.1_5202	144	-19.55	2	15	1316	1336	13	0.7692	0.8462
>ssa-miR-16b-5p	lcl|NC_027300.1_mrna_XM_014133124.1_5201	141	-12.45	2	20	132	152	18	0.6667	0.8333
>ssa-miR-16b-5p	lcl|NC_027300.1_mrna_XM_014133124.1_5201	143	-15.28	2	12	5084	5105	10	0.8	0.9
>ssa-miR-16b-5p	lcl|NC_027300.1_mrna_XM_014133124.1_5201	143	-16.08	2	12	2813	2834	10	0.8	0.9
>ssa-miR-16b-5p	lcl|NC_027300.1_mrna_XM_014133124.1_5201	143	-17.38	2	21	3422	3440	19	0.6842	0.7368
>ssa-miR-16b-5p	lcl|NC_027300.1_mrna_XM_014133124.1_5201	144	-19.55	2	15	1316	1336	13	0.7692	0.8462
>ssa-miR-16b-5p	lcl|NC_027300.1_mrna_XM_014133194.1_5218	141	-14.61	2	19	402	425	19	0.5789	0.7368
>ssa-miR-16b-5p	lcl|NC_027300.1_mrna_XM_014133204.1_5217	141	-14.61	2	19	402	425	19	0.5789	0.7368
>ssa-miR-16b-5p	lcl|NC_027300.1_mrna_XM_014134240.1_5498	143	-19.48	2	21	8	31	21	0.5714	0.7143
>ssa-miR-16b-5p	lcl|NC_027300.1_mrna_XM_014134240.1_5498	147	-19.39	2	20	868	889	18	0.7222	0.7778
>ssa-miR-16b-5p	lcl|NC_027300.1_mrna_XM_014134246.1_5496	143	-19.48	2	21	8	31	21	0.5714	0.7143
>ssa-miR-16b-5p	lcl|NC_027300.1_mrna_XM_014134246.1_5496	147	-19.39	2	20	868	889	18	0.7222	0.7778
>ssa-miR-16b-5p	lcl|NC_027300.1_mrna_XM_014134254.1_5497	143	-19.48	2	21	8	31	21	0.5714	0.7143
>ssa-miR-16b-5p	lcl|NC_027300.1_mrna_XM_014134254.1_5497	147	-19.39	2	20	868	889	18	0.7222	0.7778
>ssa-miR-16b-5p	lcl|NC_027300.1_mrna_XM_014134263.1_5500	143	-19.48	2	21	8	31	21	0.5714	0.7143
>ssa-miR-16b-5p	lcl|NC_027300.1_mrna_XM_014134263.1_5500	147	-19.39	2	20	868	889	18	0.7222	0.7778
>ssa-miR-16b-5p	lcl|NC_027300.1_mrna_XM_014134272.1_5499	143	-19.48	2	21	8	31	21	0.5714	0.7143
>ssa-miR-16b-5p	lcl|NC_027300.1_mrna_XM_014134272.1_5499	147	-19.39	2	20	868	889	18	0.7222	0.7778
>ssa-miR-16b-5p	lcl|NC_027300.1_mrna_XM_014134322.1_5481	146	-21.29	2	12	4846	4868	11	0.9091	0.9091
>ssa-miR-16b-5p	lcl|NC_027300.1_mrna_XM_014134322.1_5481	156	-19.87	2	17	5618	5639	15	0.7333	0.8667
>ssa-miR-16b-5p	lcl|NC_027300.1_mrna_XM_014134332.1_5486	146	-21.29	2	12	4894	4916	11	0.9091	0.9091
>ssa-miR-16b-5p	lcl|NC_027300.1_mrna_XM_014134332.1_5486	149	-13.83	2	21	89	110	20	0.65	0.8
>ssa-miR-16b-5p	lcl|NC_027300.1_mrna_XM_014134332.1_5486	156	-19.87	2	17	5666	5687	15	0.7333	0.8667
>ssa-miR-16b-5p	lcl|NC_027300.1_mrna_XM_014134341.1_5480	146	-21.29	2	12	4539	4561	11	0.9091	0.9091
>ssa-miR-16b-5p	lcl|NC_027300.1_mrna_XM_014134341.1_5480	156	-19.87	2	17	5311	5332	15	0.7333	0.8667
>ssa-miR-16b-5p	lcl|NC_027300.1_mrna_XM_014134350.1_5483	146	-21.29	2	12	4823	4845	11	0.9091	0.9091
>ssa-miR-16b-5p	lcl|NC_027300.1_mrna_XM_014134350.1_5483	156	-19.87	2	17	5595	5616	15	0.7333	0.8667
>ssa-miR-16b-5p	lcl|NC_027300.1_mrna_XM_014134358.1_5482	146	-21.29	2	12	4820	4842	11	0.9091	0.9091
>ssa-miR-16b-5p	lcl|NC_027300.1_mrna_XM_014134358.1_5482	156	-19.87	2	17	5592	5613	15	0.7333	0.8667
>ssa-miR-16b-5p	lcl|NC_027300.1_mrna_XM_014134364.1_5484	146	-21.29	2	12	4711	4733	11	0.9091	0.9091
>ssa-miR-16b-5p	lcl|NC_027300.1_mrna_XM_014134364.1_5484	156	-19.87	2	17	5483	5504	15	0.7333	0.8667
>ssa-miR-16b-5p	lcl|NC_027300.1_mrna_XM_014134381.1_5485	146	-21.29	2	12	4663	4685	11	0.9091	0.9091
>ssa-miR-16b-5p	lcl|NC_027300.1_mrna_XM_014134381.1_5485	156	-19.87	2	17	5435	5456	15	0.7333	0.8667
>ssa-miR-16b-5p	lcl|NC_027300.1_mrna_XM_014134416.1_5467	148	-21.24	2	20	116	137	19	0.6842	0.7895
>ssa-miR-16b-5p	lcl|NC_027300.1_mrna_XM_014134423.1_5468	148	-21.24	2	20	116	137	19	0.6842	0.7895
>ssa-miR-16b-5p	lcl|NC_027300.1_mrna_XM_014134431.1_5466	148	-21.24	2	20	116	137	19	0.6842	0.7895
>ssa-miR-16b-5p	lcl|NC_027300.1_mrna_XM_014134441.1_5465	148	-21.24	2	20	116	137	19	0.6842	0.7895
>ssa-miR-16b-5p	lcl|NC_027300.1_mrna_XM_014134450.1_5464	148	-21.24	2	20	116	137	19	0.6842	0.7895
>ssa-miR-16b-5p	lcl|NC_027300.1_mrna_XM_014134609.1_5431	140	-10.39	2	9	3765	3786	7	1	1
>ssa-miR-16b-5p	lcl|NC_027300.1_mrna_XM_014134609.1_5431	147	-18.74	2	12	1790	1811	10	0.9	0.9
>ssa-miR-16b-5p	lcl|NC_027300.1_mrna_XM_014134609.1_5431	148	-15.71	2	18	2386	2408	17	0.6471	0.8235
>ssa-miR-16b-5p	lcl|NC_027300.1_mrna_XM_014134609.1_5431	151	-21.4	2	20	1295	1316	18	0.6667	0.7222
>ssa-miR-16b-5p	lcl|NC_027300.1_mrna_XM_014134609.1_5431	154	-16.78	2	21	2981	3005	22	0.6818	0.7727
>ssa-miR-16b-5p	lcl|NC_027300.1_mrna_XM_014134616.1_5425	140	-10.39	2	9	3762	3783	7	1	1
>ssa-miR-16b-5p	lcl|NC_027300.1_mrna_XM_014134616.1_5425	147	-18.74	2	12	1790	1811	10	0.9	0.9
>ssa-miR-16b-5p	lcl|NC_027300.1_mrna_XM_014134616.1_5425	148	-15.71	2	18	2383	2405	17	0.6471	0.8235
>ssa-miR-16b-5p	lcl|NC_027300.1_mrna_XM_014134616.1_5425	151	-21.4	2	20	1295	1316	18	0.6667	0.7222
>ssa-miR-16b-5p	lcl|NC_027300.1_mrna_XM_014134616.1_5425	154	-16.78	2	21	2978	3002	22	0.6818	0.7727
>ssa-miR-16b-5p	lcl|NC_027300.1_mrna_XM_014134624.1_5426	140	-10.39	2	9	3762	3783	7	1	1
>ssa-miR-16b-5p	lcl|NC_027300.1_mrna_XM_014134624.1_5426	147	-18.74	2	12	1790	1811	10	0.9	0.9
>ssa-miR-16b-5p	lcl|NC_027300.1_mrna_XM_014134624.1_5426	148	-15.71	2	18	2386	2408	17	0.6471	0.8235
>ssa-miR-16b-5p	lcl|NC_027300.1_mrna_XM_014134624.1_5426	151	-21.4	2	20	1295	1316	18	0.6667	0.7222
>ssa-miR-16b-5p	lcl|NC_027300.1_mrna_XM_014134624.1_5426	154	-16.78	2	21	2978	3002	22	0.6818	0.7727
>ssa-miR-16b-5p	lcl|NC_027300.1_mrna_XM_014134630.1_5424	140	-10.39	2	9	3759	3780	7	1	1
>ssa-miR-16b-5p	lcl|NC_027300.1_mrna_XM_014134630.1_5424	147	-18.74	2	12	1790	1811	10	0.9	0.9
>ssa-miR-16b-5p	lcl|NC_027300.1_mrna_XM_014134630.1_5424	148	-15.71	2	18	2383	2405	17	0.6471	0.8235
>ssa-miR-16b-5p	lcl|NC_027300.1_mrna_XM_014134630.1_5424	151	-21.4	2	20	1295	1316	18	0.6667	0.7222
>ssa-miR-16b-5p	lcl|NC_027300.1_mrna_XM_014134630.1_5424	154	-16.78	2	21	2975	2999	22	0.6818	0.7727
>ssa-miR-16b-5p	lcl|NC_027300.1_mrna_XM_014134639.1_5427	140	-10.39	2	9	3744	3765	7	1	1
>ssa-miR-16b-5p	lcl|NC_027300.1_mrna_XM_014134639.1_5427	147	-18.74	2	12	1790	1811	10	0.9	0.9
>ssa-miR-16b-5p	lcl|NC_027300.1_mrna_XM_014134639.1_5427	148	-15.71	2	18	2386	2408	17	0.6471	0.8235
>ssa-miR-16b-5p	lcl|NC_027300.1_mrna_XM_014134639.1_5427	151	-21.4	2	20	1295	1316	18	0.6667	0.7222
>ssa-miR-16b-5p	lcl|NC_027300.1_mrna_XM_014134639.1_5427	154	-16.78	2	21	2981	3005	22	0.6818	0.7727
>ssa-miR-16b-5p	lcl|NC_027300.1_mrna_XM_014134647.1_5430	140	-10.39	2	9	3765	3786	7	1	1
>ssa-miR-16b-5p	lcl|NC_027300.1_mrna_XM_014134647.1_5430	147	-18.74	2	12	1790	1811	10	0.9	0.9
>ssa-miR-16b-5p	lcl|NC_027300.1_mrna_XM_014134647.1_5430	148	-15.71	2	18	2386	2408	17	0.6471	0.8235
>ssa-miR-16b-5p	lcl|NC_027300.1_mrna_XM_014134647.1_5430	151	-21.4	2	20	1295	1316	18	0.6667	0.7222
>ssa-miR-16b-5p	lcl|NC_027300.1_mrna_XM_014134647.1_5430	154	-16.78	2	21	2981	3005	22	0.6818	0.7727
>ssa-miR-16b-5p	lcl|NC_027300.1_mrna_XM_014134657.1_5429	140	-10.39	2	9	3765	3786	7	1	1
>ssa-miR-16b-5p	lcl|NC_027300.1_mrna_XM_014134657.1_5429	147	-18.74	2	12	1790	1811	10	0.9	0.9
>ssa-miR-16b-5p	lcl|NC_027300.1_mrna_XM_014134657.1_5429	148	-15.71	2	18	2386	2408	17	0.6471	0.8235
>ssa-miR-16b-5p	lcl|NC_027300.1_mrna_XM_014134657.1_5429	151	-21.4	2	20	1295	1316	18	0.6667	0.7222
>ssa-miR-16b-5p	lcl|NC_027300.1_mrna_XM_014134657.1_5429	154	-16.78	2	21	2981	3005	22	0.6818	0.7727
>ssa-miR-16b-5p	lcl|NC_027300.1_mrna_XM_014134665.1_5423	140	-10.39	2	9	3666	3687	7	1	1
>ssa-miR-16b-5p	lcl|NC_027300.1_mrna_XM_014134665.1_5423	147	-18.74	2	12	1691	1712	10	0.9	0.9
>ssa-miR-16b-5p	lcl|NC_027300.1_mrna_XM_014134665.1_5423	148	-15.71	2	18	2287	2309	17	0.6471	0.8235
>ssa-miR-16b-5p	lcl|NC_027300.1_mrna_XM_014134665.1_5423	151	-21.4	2	20	1196	1217	18	0.6667	0.7222
>ssa-miR-16b-5p	lcl|NC_027300.1_mrna_XM_014134665.1_5423	154	-16.78	2	21	2882	2906	22	0.6818	0.7727
>ssa-miR-16b-5p	lcl|NC_027300.1_mrna_XM_014134674.1_5433	140	-10.39	2	9	3659	3680	7	1	1
>ssa-miR-16b-5p	lcl|NC_027300.1_mrna_XM_014134674.1_5433	147	-18.74	2	12	1690	1711	10	0.9	0.9
>ssa-miR-16b-5p	lcl|NC_027300.1_mrna_XM_014134674.1_5433	148	-15.71	2	18	2283	2305	17	0.6471	0.8235
>ssa-miR-16b-5p	lcl|NC_027300.1_mrna_XM_014134674.1_5433	151	-21.4	2	20	1195	1216	18	0.6667	0.7222
>ssa-miR-16b-5p	lcl|NC_027300.1_mrna_XM_014134674.1_5433	154	-16.78	2	21	2875	2899	22	0.6818	0.7727
>ssa-miR-16b-5p	lcl|NC_027300.1_mrna_XM_014134683.1_5428	140	-10.39	2	9	3765	3786	7	1	1
>ssa-miR-16b-5p	lcl|NC_027300.1_mrna_XM_014134683.1_5428	147	-18.74	2	12	1790	1811	10	0.9	0.9
>ssa-miR-16b-5p	lcl|NC_027300.1_mrna_XM_014134683.1_5428	148	-15.71	2	18	2386	2408	17	0.6471	0.8235
>ssa-miR-16b-5p	lcl|NC_027300.1_mrna_XM_014134683.1_5428	151	-21.4	2	20	1295	1316	18	0.6667	0.7222
>ssa-miR-16b-5p	lcl|NC_027300.1_mrna_XM_014134683.1_5428	154	-16.78	2	21	2981	3005	22	0.6818	0.7727
>ssa-miR-16b-5p	lcl|NC_027300.1_mrna_XM_014134692.1_5434	140	-10.39	2	9	3124	3145	7	1	1
>ssa-miR-16b-5p	lcl|NC_027300.1_mrna_XM_014134692.1_5434	147	-18.74	2	12	1149	1170	10	0.9	0.9
>ssa-miR-16b-5p	lcl|NC_027300.1_mrna_XM_014134692.1_5434	148	-15.71	2	18	1745	1767	17	0.6471	0.8235
>ssa-miR-16b-5p	lcl|NC_027300.1_mrna_XM_014134692.1_5434	151	-21.4	2	20	654	675	18	0.6667	0.7222
>ssa-miR-16b-5p	lcl|NC_027300.1_mrna_XM_014134692.1_5434	154	-16.78	2	21	2340	2364	22	0.6818	0.7727
>ssa-miR-16b-5p	lcl|NC_027300.1_mrna_XM_014134696.1_5435	140	-10.39	2	9	3083	3104	7	1	1
>ssa-miR-16b-5p	lcl|NC_027300.1_mrna_XM_014134696.1_5435	147	-18.74	2	12	1108	1129	10	0.9	0.9
>ssa-miR-16b-5p	lcl|NC_027300.1_mrna_XM_014134696.1_5435	148	-15.71	2	18	1704	1726	17	0.6471	0.8235
>ssa-miR-16b-5p	lcl|NC_027300.1_mrna_XM_014134696.1_5435	151	-21.4	2	20	613	634	18	0.6667	0.7222
>ssa-miR-16b-5p	lcl|NC_027300.1_mrna_XM_014134696.1_5435	154	-16.78	2	21	2299	2323	22	0.6818	0.7727
>ssa-miR-16b-5p	lcl|NC_027300.1_mrna_XM_014134704.1_5437	140	-10.39	2	9	3764	3785	7	1	1
>ssa-miR-16b-5p	lcl|NC_027300.1_mrna_XM_014134704.1_5437	147	-18.74	2	12	1789	1810	10	0.9	0.9
>ssa-miR-16b-5p	lcl|NC_027300.1_mrna_XM_014134704.1_5437	148	-15.71	2	18	2385	2407	17	0.6471	0.8235
>ssa-miR-16b-5p	lcl|NC_027300.1_mrna_XM_014134704.1_5437	151	-21.4	2	20	1294	1315	18	0.6667	0.7222
>ssa-miR-16b-5p	lcl|NC_027300.1_mrna_XM_014134704.1_5437	154	-16.78	2	21	2980	3004	22	0.6818	0.7727
>ssa-miR-16b-5p	lcl|NC_027300.1_mrna_XM_014134712.1_5438	140	-10.39	2	9	3764	3785	7	1	1
>ssa-miR-16b-5p	lcl|NC_027300.1_mrna_XM_014134712.1_5438	147	-18.74	2	12	1789	1810	10	0.9	0.9
>ssa-miR-16b-5p	lcl|NC_027300.1_mrna_XM_014134712.1_5438	148	-15.71	2	18	2385	2407	17	0.6471	0.8235
>ssa-miR-16b-5p	lcl|NC_027300.1_mrna_XM_014134712.1_5438	151	-21.4	2	20	1294	1315	18	0.6667	0.7222
>ssa-miR-16b-5p	lcl|NC_027300.1_mrna_XM_014134712.1_5438	154	-16.78	2	21	2980	3004	22	0.6818	0.7727
>ssa-miR-16b-5p	lcl|NC_027300.1_mrna_XM_014134721.1_5432	140	-10.39	2	9	3659	3680	7	1	1
>ssa-miR-16b-5p	lcl|NC_027300.1_mrna_XM_014134721.1_5432	147	-18.74	2	12	1690	1711	10	0.9	0.9
>ssa-miR-16b-5p	lcl|NC_027300.1_mrna_XM_014134721.1_5432	148	-15.71	2	18	2283	2305	17	0.6471	0.8235
>ssa-miR-16b-5p	lcl|NC_027300.1_mrna_XM_014134721.1_5432	151	-21.4	2	20	1195	1216	18	0.6667	0.7222
>ssa-miR-16b-5p	lcl|NC_027300.1_mrna_XM_014134721.1_5432	154	-16.78	2	21	2875	2899	22	0.6818	0.7727
>ssa-miR-16b-5p	lcl|NC_027300.1_mrna_XM_014134892.1_5399	143	-15.71	2	21	1700	1722	20	0.6	0.7
>ssa-miR-16b-5p	lcl|NC_027300.1_mrna_XM_014134907.1_5397	143	-15.71	2	21	1785	1807	20	0.6	0.7
>ssa-miR-16b-5p	lcl|NC_027300.1_mrna_XM_014134916.1_5398	143	-15.71	2	21	1750	1772	20	0.6	0.7
>ssa-miR-16b-5p	lcl|NC_027300.1_mrna_XM_014134956.1_5391	152	-18.14	2	19	461	484	19	0.6842	0.8421
>ssa-miR-16b-5p	lcl|NC_027300.1_mrna_XM_014134960.1_5392	152	-18.14	2	19	461	484	19	0.6842	0.8421
>ssa-miR-16b-5p	lcl|NC_027300.1_mrna_XM_014134968.1_5390	152	-18.14	2	19	461	484	19	0.6842	0.8421
>ssa-miR-16b-5p	lcl|NC_027300.1_mrna_XM_014134992.1_5386	142	-12.22	2	19	3566	3587	17	0.7059	0.7647
>ssa-miR-16b-5p	lcl|NC_027300.1_mrna_XM_014135007.1_5387	140	-14.23	2	9	3432	3453	7	1	1
>ssa-miR-16b-5p	lcl|NC_027300.1_mrna_XM_014135007.1_5387	145	-11.52	2	15	5795	5817	14	0.7857	0.7857
>ssa-miR-16b-5p	lcl|NC_027300.1_mrna_XM_014135101.1_5374	159	-21.76	2	21	665	687	20	0.65	0.85
>ssa-miR-16b-5p	lcl|NC_027300.1_mrna_XM_014135202.1_5359	144	-12.48	2	19	2507	2527	17	0.7647	0.8235
>ssa-miR-16b-5p	lcl|NC_027300.1_mrna_XM_014135211.1_5358	144	-12.48	2	19	2284	2304	17	0.7647	0.8235
>ssa-miR-16b-5p	lcl|NC_027300.1_mrna_XM_014135390.1_5320	144	-10.46	2	13	710	731	11	0.7273	0.9091
>ssa-miR-16b-5p	lcl|NC_027300.1_mrna_XM_014135419.1_5321	144	-10.46	2	13	505	526	11	0.7273	0.9091
>ssa-miR-16b-5p	lcl|NC_027300.1_mrna_XM_014135429.1_5327	144	-10.46	2	13	650	671	11	0.7273	0.9091
>ssa-miR-16b-5p	lcl|NC_027300.1_mrna_XM_014135455.1_5322	144	-10.46	2	13	623	644	11	0.7273	0.9091
>ssa-miR-16b-5p	lcl|NC_027300.1_mrna_XM_014135492.1_519	144	-17.22	3	21	229	250	18	0.7222	0.7778
>ssa-miR-16b-5p	lcl|NC_027300.1_mrna_XM_014135492.1_519	147	-15.3	2	21	1609	1632	21	0.619	0.7143
>ssa-miR-16b-5p	lcl|NC_027300.1_mrna_XM_014135554.1_518	144	-17.22	3	21	229	250	18	0.7222	0.7778
>ssa-miR-16b-5p	lcl|NC_027300.1_mrna_XM_014135554.1_518	147	-15.3	2	21	1582	1605	21	0.619	0.7143
>ssa-miR-16b-5p	lcl|NC_027300.1_mrna_XM_014135631.1_5306	151	-19.71	2	21	1288	1311	21	0.6667	0.8571
>ssa-miR-16b-5p	lcl|NC_027300.1_mrna_XM_014135641.1_5307	151	-19.71	2	21	1288	1311	21	0.6667	0.8571
>ssa-miR-16b-5p	lcl|NC_027300.1_mrna_XM_014135647.1_5308	151	-19.71	2	21	1288	1311	21	0.6667	0.8571
>ssa-miR-16b-5p	lcl|NC_027300.1_mrna_XM_014135905.1_5272	140	-19.53	2	9	1754	1775	7	1	1
>ssa-miR-16b-5p	lcl|NC_027300.1_mrna_XM_014135905.1_5272	146	-13.7	2	19	836	857	17	0.5882	0.7647
>ssa-miR-16b-5p	lcl|NC_027300.1_mrna_XM_014135905.1_5272	152	-15.03	2	21	4307	4328	19	0.6842	0.6842
>ssa-miR-16b-5p	lcl|NC_027300.1_mrna_XM_014135914.1_5267	140	-19.53	2	9	1755	1776	7	1	1
>ssa-miR-16b-5p	lcl|NC_027300.1_mrna_XM_014135914.1_5267	146	-13.7	2	19	837	858	17	0.5882	0.7647
>ssa-miR-16b-5p	lcl|NC_027300.1_mrna_XM_014135914.1_5267	152	-15.03	2	21	4308	4329	19	0.6842	0.6842
>ssa-miR-16b-5p	lcl|NC_027300.1_mrna_XM_014135924.1_5282	140	-19.53	2	9	1752	1773	7	1	1
>ssa-miR-16b-5p	lcl|NC_027300.1_mrna_XM_014135924.1_5282	146	-13.7	2	19	834	855	17	0.5882	0.7647
>ssa-miR-16b-5p	lcl|NC_027300.1_mrna_XM_014135924.1_5282	152	-15.03	2	21	4302	4323	19	0.6842	0.6842
>ssa-miR-16b-5p	lcl|NC_027300.1_mrna_XM_014135933.1_5271	140	-19.53	2	9	1754	1775	7	1	1
>ssa-miR-16b-5p	lcl|NC_027300.1_mrna_XM_014135933.1_5271	146	-13.7	2	19	836	857	17	0.5882	0.7647
>ssa-miR-16b-5p	lcl|NC_027300.1_mrna_XM_014135933.1_5271	152	-15.03	2	21	4304	4325	19	0.6842	0.6842
>ssa-miR-16b-5p	lcl|NC_027300.1_mrna_XM_014135941.1_5275	140	-19.53	2	9	1754	1775	7	1	1
>ssa-miR-16b-5p	lcl|NC_027300.1_mrna_XM_014135941.1_5275	146	-13.7	2	19	836	857	17	0.5882	0.7647
>ssa-miR-16b-5p	lcl|NC_027300.1_mrna_XM_014135941.1_5275	152	-15.03	2	21	4344	4365	19	0.6842	0.6842
>ssa-miR-16b-5p	lcl|NC_027300.1_mrna_XM_014135950.1_5274	140	-19.53	2	9	1754	1775	7	1	1
>ssa-miR-16b-5p	lcl|NC_027300.1_mrna_XM_014135950.1_5274	146	-13.7	2	19	836	857	17	0.5882	0.7647
>ssa-miR-16b-5p	lcl|NC_027300.1_mrna_XM_014135950.1_5274	152	-15.03	2	21	3397	3418	19	0.6842	0.6842
>ssa-miR-16b-5p	lcl|NC_027300.1_mrna_XM_014135960.1_5273	140	-19.53	2	9	1754	1775	7	1	1
>ssa-miR-16b-5p	lcl|NC_027300.1_mrna_XM_014135960.1_5273	146	-13.7	2	19	836	857	17	0.5882	0.7647
>ssa-miR-16b-5p	lcl|NC_027300.1_mrna_XM_014135968.1_5280	140	-19.53	2	9	1753	1774	7	1	1
>ssa-miR-16b-5p	lcl|NC_027300.1_mrna_XM_014135968.1_5280	146	-13.7	2	19	835	856	17	0.5882	0.7647
>ssa-miR-16b-5p	lcl|NC_027300.1_mrna_XM_014135976.1_5281	140	-19.53	2	9	1752	1773	7	1	1
>ssa-miR-16b-5p	lcl|NC_027300.1_mrna_XM_014135976.1_5281	146	-13.7	2	19	834	855	17	0.5882	0.7647
>ssa-miR-16b-5p	lcl|NC_027300.1_mrna_XM_014135976.1_5281	152	-15.03	2	21	4272	4293	19	0.6842	0.6842
>ssa-miR-16b-5p	lcl|NC_027300.1_mrna_XM_014135986.1_5278	140	-19.53	2	9	1753	1774	7	1	1
>ssa-miR-16b-5p	lcl|NC_027300.1_mrna_XM_014135986.1_5278	146	-13.7	2	19	835	856	17	0.5882	0.7647
>ssa-miR-16b-5p	lcl|NC_027300.1_mrna_XM_014135986.1_5278	152	-15.03	2	21	4270	4291	19	0.6842	0.6842
>ssa-miR-16b-5p	lcl|NC_027300.1_mrna_XM_014135995.1_5269	140	-19.53	2	9	1754	1775	7	1	1
>ssa-miR-16b-5p	lcl|NC_027300.1_mrna_XM_014135995.1_5269	146	-13.7	2	19	836	857	17	0.5882	0.7647
>ssa-miR-16b-5p	lcl|NC_027300.1_mrna_XM_014135995.1_5269	152	-15.03	2	21	4271	4292	19	0.6842	0.6842
>ssa-miR-16b-5p	lcl|NC_027300.1_mrna_XM_014136002.1_5283	140	-19.53	2	9	1751	1772	7	1	1
>ssa-miR-16b-5p	lcl|NC_027300.1_mrna_XM_014136002.1_5283	146	-13.7	2	19	833	854	17	0.5882	0.7647
>ssa-miR-16b-5p	lcl|NC_027300.1_mrna_XM_014136002.1_5283	152	-15.03	2	21	4265	4286	19	0.6842	0.6842
>ssa-miR-16b-5p	lcl|NC_027300.1_mrna_XM_014136010.1_5276	140	-19.53	2	9	1753	1774	7	1	1
>ssa-miR-16b-5p	lcl|NC_027300.1_mrna_XM_014136010.1_5276	146	-13.7	2	19	835	856	17	0.5882	0.7647
>ssa-miR-16b-5p	lcl|NC_027300.1_mrna_XM_014136010.1_5276	152	-15.03	2	21	4267	4288	19	0.6842	0.6842
>ssa-miR-16b-5p	lcl|NC_027300.1_mrna_XM_014136020.1_5277	140	-19.53	2	9	1753	1774	7	1	1
>ssa-miR-16b-5p	lcl|NC_027300.1_mrna_XM_014136020.1_5277	146	-13.7	2	19	835	856	17	0.5882	0.7647
>ssa-miR-16b-5p	lcl|NC_027300.1_mrna_XM_014136020.1_5277	152	-15.03	2	21	4258	4279	19	0.6842	0.6842
>ssa-miR-16b-5p	lcl|NC_027300.1_mrna_XM_014136029.1_5268	140	-19.53	2	9	1754	1775	7	1	1
>ssa-miR-16b-5p	lcl|NC_027300.1_mrna_XM_014136029.1_5268	146	-13.7	2	19	836	857	17	0.5882	0.7647
>ssa-miR-16b-5p	lcl|NC_027300.1_mrna_XM_014136029.1_5268	152	-15.03	2	21	4259	4280	19	0.6842	0.6842
>ssa-miR-16b-5p	lcl|NC_027300.1_mrna_XM_014136037.1_5270	140	-19.53	2	9	1754	1775	7	1	1
>ssa-miR-16b-5p	lcl|NC_027300.1_mrna_XM_014136037.1_5270	146	-13.7	2	19	836	857	17	0.5882	0.7647
>ssa-miR-16b-5p	lcl|NC_027300.1_mrna_XM_014136037.1_5270	152	-15.03	2	21	4308	4329	19	0.6842	0.6842
>ssa-miR-16b-5p	lcl|NC_027300.1_mrna_XM_014136047.1_5279	140	-19.53	2	9	1753	1774	7	1	1
>ssa-miR-16b-5p	lcl|NC_027300.1_mrna_XM_014136047.1_5279	146	-13.7	2	19	835	856	17	0.5882	0.7647
>ssa-miR-16b-5p	lcl|NC_027300.1_mrna_XM_014136047.1_5279	152	-15.03	2	21	4307	4328	19	0.6842	0.6842
>ssa-miR-16b-5p	lcl|NC_027300.1_mrna_XM_014136062.1_5285	141	-16.1	2	14	850	871	12	0.75	0.75
>ssa-miR-16b-5p	lcl|NC_027300.1_mrna_XM_014136062.1_5285	143	-17.37	2	16	429	450	14	0.7143	0.9286
>ssa-miR-16b-5p	lcl|NC_027300.1_mrna_XM_014136072.1_5287	141	-16.1	2	14	850	871	12	0.75	0.75
>ssa-miR-16b-5p	lcl|NC_027300.1_mrna_XM_014136072.1_5287	143	-17.37	2	16	429	450	14	0.7143	0.9286
>ssa-miR-16b-5p	lcl|NC_027300.1_mrna_XM_014136081.1_5286	141	-16.1	2	14	850	871	12	0.75	0.75
>ssa-miR-16b-5p	lcl|NC_027300.1_mrna_XM_014136081.1_5286	143	-17.37	2	16	429	450	14	0.7143	0.9286
>ssa-miR-16b-5p	lcl|NC_027300.1_mrna_XM_014136347.1_5548	147	-14.27	2	12	905	926	10	0.9	0.9
>ssa-miR-16b-5p	lcl|NC_027300.1_mrna_XM_014136491.1_5530	150	-20.58	3	20	1275	1298	19	0.7895	0.8421
>ssa-miR-16b-5p	lcl|NC_027300.1_mrna_XM_014136493.1_5531	150	-20.58	3	20	1290	1313	19	0.7895	0.8421
>ssa-miR-16b-5p	lcl|NC_027300.1_mrna_XM_014136494.1_537	160	-13.85	2	21	1798	1819	19	0.6842	0.7895
>ssa-miR-16b-5p	lcl|NC_027300.1_mrna_XM_014136546.1_5656	155	-16.74	2	17	2716	2738	16	0.75	0.875
>ssa-miR-16b-5p	lcl|NC_027300.1_mrna_XM_014136555.1_5653	155	-16.74	2	17	2716	2738	16	0.75	0.875
>ssa-miR-16b-5p	lcl|NC_027300.1_mrna_XM_014136562.1_5655	155	-16.74	2	17	2716	2738	16	0.75	0.875
>ssa-miR-16b-5p	lcl|NC_027300.1_mrna_XM_014136572.1_533	160	-13.85	2	21	1798	1819	19	0.6842	0.7895
>ssa-miR-16b-5p	lcl|NC_027300.1_mrna_XM_014136573.1_5654	155	-16.74	2	17	2716	2738	16	0.75	0.875
>ssa-miR-16b-5p	lcl|NC_027300.1_mrna_XM_014136578.1_5659	155	-16.74	2	17	2716	2738	16	0.75	0.875
>ssa-miR-16b-5p	lcl|NC_027300.1_mrna_XM_014136585.1_5657	155	-16.74	2	17	2716	2738	16	0.75	0.875
>ssa-miR-16b-5p	lcl|NC_027300.1_mrna_XM_014136619.1_5671	153	-14.16	2	19	967	990	19	0.6842	0.7895
>ssa-miR-16b-5p	lcl|NC_027300.1_mrna_XM_014136628.1_5670	153	-14.16	2	19	967	990	19	0.6842	0.7895
>ssa-miR-16b-5p	lcl|NC_027300.1_mrna_XM_014136656.1_532	160	-13.85	2	21	1798	1819	19	0.6842	0.7895
>ssa-miR-16b-5p	lcl|NC_027300.1_mrna_XM_014136739.1_540	160	-13.85	2	21	1798	1819	19	0.6842	0.7895
>ssa-miR-16b-5p	lcl|NC_027300.1_mrna_XM_014136801.1_541	160	-13.85	2	21	1798	1819	19	0.6842	0.7895
>ssa-miR-16b-5p	lcl|NC_027300.1_mrna_XM_014136894.1_535	160	-13.85	2	21	1798	1819	19	0.6842	0.7895
>ssa-miR-16b-5p	lcl|NC_027300.1_mrna_XM_014136944.1_5579	153	-20.11	2	19	1165	1188	19	0.7368	0.8947
>ssa-miR-16b-5p	lcl|NC_027300.1_mrna_XM_014136955.1_5580	153	-20.11	2	19	1165	1188	19	0.7368	0.8947
>ssa-miR-16b-5p	lcl|NC_027300.1_mrna_XM_014136965.1_5577	153	-20.11	2	19	1165	1188	19	0.7368	0.8947
>ssa-miR-16b-5p	lcl|NC_027300.1_mrna_XM_014136973.1_5578	153	-20.11	2	19	1165	1188	19	0.7368	0.8947
>ssa-miR-16b-5p	lcl|NC_027300.1_mrna_XM_014136984.1_5581	153	-20.11	2	19	1165	1188	19	0.7368	0.8947
>ssa-miR-16b-5p	lcl|NC_027300.1_mrna_XM_014136992.1_534	160	-13.85	2	21	1798	1819	19	0.6842	0.7895
>ssa-miR-16b-5p	lcl|NC_027300.1_mrna_XM_014137072.1_5599	150	-16.26	2	20	2768	2791	20	0.7	0.85
>ssa-miR-16b-5p	lcl|NC_027300.1_mrna_XM_014137072.1_5599	154	-19.32	2	21	1187	1210	21	0.6667	0.8095
>ssa-miR-16b-5p	lcl|NC_027300.1_mrna_XM_014137078.1_538	160	-13.85	2	21	1798	1819	19	0.6842	0.7895
>ssa-miR-16b-5p	lcl|NC_027300.1_mrna_XM_014137083.1_5600	150	-16.26	2	20	2768	2791	20	0.7	0.85
>ssa-miR-16b-5p	lcl|NC_027300.1_mrna_XM_014137083.1_5600	154	-19.32	2	21	1187	1210	21	0.6667	0.8095
>ssa-miR-16b-5p	lcl|NC_027300.1_mrna_XM_014137143.1_539	160	-13.85	2	21	1798	1819	19	0.6842	0.7895
>ssa-miR-16b-5p	lcl|NC_027300.1_mrna_XM_014137163.1_5601	142	-17.02	2	21	576	596	19	0.5789	0.8947
>ssa-miR-16b-5p	lcl|NC_027300.1_mrna_XM_014137171.1_5602	142	-17.02	2	21	576	596	19	0.5789	0.8947
>ssa-miR-16b-5p	lcl|NC_027300.1_mrna_XM_014137179.1_5603	142	-17.02	2	21	576	596	19	0.5789	0.8947
>ssa-miR-16b-5p	lcl|NC_027300.1_mrna_XM_014137200.1_5605	151	-13.05	2	20	230	248	18	0.7222	0.7778
>ssa-miR-16b-5p	lcl|NC_027300.1_mrna_XM_014137202.1_5606	151	-13.05	2	20	230	248	18	0.7222	0.7778
>ssa-miR-16b-5p	lcl|NC_027300.1_mrna_XM_014137205.1_5607	151	-13.05	2	20	230	248	18	0.7222	0.7778
>ssa-miR-16b-5p	lcl|NC_027300.1_mrna_XM_014137215.1_5608	151	-13.05	2	20	230	248	18	0.7222	0.7778
>ssa-miR-16b-5p	lcl|NC_027300.1_mrna_XM_014137223.1_5613	151	-13.05	2	20	230	248	18	0.7222	0.7778
>ssa-miR-16b-5p	lcl|NC_027300.1_mrna_XM_014137231.1_5609	151	-13.05	2	20	230	248	18	0.7222	0.7778
>ssa-miR-16b-5p	lcl|NC_027300.1_mrna_XM_014137237.1_5611	151	-13.05	2	20	230	248	18	0.7222	0.7778
>ssa-miR-16b-5p	lcl|NC_027300.1_mrna_XM_014137245.1_5610	151	-13.05	2	20	230	248	18	0.7222	0.7778
>ssa-miR-16b-5p	lcl|NC_027300.1_mrna_XM_014137256.1_5615	151	-13.05	2	20	230	248	18	0.7222	0.7778
>ssa-miR-16b-5p	lcl|NC_027300.1_mrna_XM_014137265.1_5612	151	-13.05	2	20	230	248	18	0.7222	0.7778
>ssa-miR-16b-5p	lcl|NC_027300.1_mrna_XM_014137509.1_5651	154	-16.22	2	21	2148	2168	19	0.6842	0.7895
>ssa-miR-16b-5p	lcl|NC_027300.1_mrna_XM_014137518.1_5652	154	-16.22	2	21	2148	2168	19	0.6842	0.7895
>ssa-miR-16b-5p	lcl|NC_027300.1_mrna_XM_014137997.1_5729	143	-13.19	2	20	893	914	18	0.6667	0.7778
>ssa-miR-16b-5p	lcl|NC_027300.1_mrna_XM_014138042.1_5722	145	-17.46	2	10	175	196	8	1	1
>ssa-miR-16b-5p	lcl|NC_027300.1_mrna_XM_014138045.1_5723	145	-17.46	2	10	175	196	8	1	1
>ssa-miR-16b-5p	lcl|NC_027300.1_mrna_XM_014138048.1_5721	145	-17.46	2	10	175	196	8	1	1
>ssa-miR-16b-5p	lcl|NC_027300.1_mrna_XM_014138055.1_5720	145	-17.46	2	10	175	196	8	1	1
>ssa-miR-16b-5p	lcl|NC_027300.1_mrna_XM_014138509.1_5749	153	-19.59	3	21	370	389	18	0.8333	0.8889
>ssa-miR-16b-5p	lcl|NC_027300.1_mrna_XM_014138639.1_5766	144	-14.47	2	17	1841	1862	15	0.7333	0.8667
>ssa-miR-16b-5p	lcl|NC_027300.1_mrna_XM_014138639.1_5766	147	-17.5	2	13	804	826	12	0.8333	0.9167
>ssa-miR-16b-5p	lcl|NC_027300.1_mrna_XM_014138833.1_5801	147	-14.27	2	16	1208	1229	14	0.7143	0.7857
>ssa-miR-16b-5p	lcl|NC_027300.1_mrna_XM_014138837.1_5800	147	-14.27	2	16	1191	1212	14	0.7143	0.7857
>ssa-miR-16b-5p	lcl|NC_027300.1_mrna_XM_014138843.1_5802	147	-14.27	2	16	1209	1230	14	0.7143	0.7857
>ssa-miR-16b-5p	lcl|NC_027300.1_mrna_XM_014138952.1_5777	143	-16.31	2	21	1631	1653	20	0.65	0.8
>ssa-miR-16b-5p	lcl|NC_027300.1_mrna_XM_014138957.1_5776	143	-16.31	2	21	1631	1653	20	0.65	0.8
>ssa-miR-16b-5p	lcl|NC_027300.1_mrna_XM_014138962.1_5778	143	-16.31	2	21	1631	1653	20	0.65	0.8
>ssa-miR-16b-5p	lcl|NC_027300.1_mrna_XM_014138999.1_5780	149	-13.38	2	21	288	307	19	0.6842	0.7368
>ssa-miR-16b-5p	lcl|NC_027300.1_mrna_XM_014139339.1_5849	148	-19.16	2	13	371	392	11	0.8182	0.9091
>ssa-miR-16b-5p	lcl|NC_027300.1_mrna_XM_014139349.1_5859	148	-19.16	2	13	371	392	11	0.8182	0.9091
>ssa-miR-16b-5p	lcl|NC_027300.1_mrna_XM_014139357.1_5857	148	-19.16	2	13	371	392	11	0.8182	0.9091
>ssa-miR-16b-5p	lcl|NC_027300.1_mrna_XM_014139376.1_5853	140	-15.14	3	21	1576	1597	18	0.6667	0.7778
>ssa-miR-16b-5p	lcl|NC_027300.1_mrna_XM_014139384.1_5850	148	-19.16	2	13	371	392	11	0.8182	0.9091
>ssa-miR-16b-5p	lcl|NC_027300.1_mrna_XM_014139394.1_5841	148	-19.16	2	13	371	392	11	0.8182	0.9091
>ssa-miR-16b-5p	lcl|NC_027300.1_mrna_XM_014139402.1_5858	148	-19.16	2	13	371	392	11	0.8182	0.9091
>ssa-miR-16b-5p	lcl|NC_027300.1_mrna_XM_014139439.1_5851	148	-19.16	2	13	371	392	11	0.8182	0.9091
>ssa-miR-16b-5p	lcl|NC_027300.1_mrna_XM_014139443.1_5852	148	-19.16	2	13	371	392	11	0.8182	0.9091
>ssa-miR-16b-5p	lcl|NC_027300.1_mrna_XM_014139461.1_5855	148	-19.16	2	13	371	392	11	0.8182	0.9091
>ssa-miR-16b-5p	lcl|NC_027300.1_mrna_XM_014139475.1_5856	148	-19.16	2	13	371	392	11	0.8182	0.9091
>ssa-miR-16b-5p	lcl|NC_027300.1_mrna_XM_014139486.1_5860	142	-16.81	2	11	2224	2245	9	0.8889	0.8889
>ssa-miR-16b-5p	lcl|NC_027300.1_mrna_XM_014139489.1_5861	142	-16.81	2	11	2224	2245	9	0.8889	0.8889
>ssa-miR-16b-5p	lcl|NC_027300.1_mrna_XM_014139532.1_5871	142	-16.12	2	11	3437	3458	9	0.8889	0.8889
>ssa-miR-16b-5p	lcl|NC_027300.1_mrna_XM_014139540.1_5874	142	-16.12	2	11	3353	3374	9	0.8889	0.8889
>ssa-miR-16b-5p	lcl|NC_027300.1_mrna_XM_014139550.1_5873	142	-16.12	2	11	3723	3744	9	0.8889	0.8889
>ssa-miR-16b-5p	lcl|NC_027300.1_mrna_XM_014139558.1_5870	142	-16.12	2	11	3371	3392	9	0.8889	0.8889
>ssa-miR-16b-5p	lcl|NC_027300.1_mrna_XM_014139699.1_571	149	-15.91	2	21	414	433	19	0.6842	0.7368
>ssa-miR-16b-5p	lcl|NC_027300.1_mrna_XM_014139700.1_5885	141	-17.13	2	20	3228	3248	18	0.7778	0.8889
>ssa-miR-16b-5p	lcl|NC_027300.1_mrna_XM_014139700.1_5885	146	-17.6	2	21	510	534	22	0.6364	0.7273
>ssa-miR-16b-5p	lcl|NC_027300.1_mrna_XM_014139700.1_5885	152	-14.88	2	21	2214	2232	19	0.7368	0.7368
>ssa-miR-16b-5p	lcl|NC_027300.1_mrna_XM_014139700.1_5885	152	-15.21	2	21	2185	2203	19	0.7368	0.7368
>ssa-miR-16b-5p	lcl|NC_027300.1_mrna_XM_014139709.1_5886	141	-17.13	2	20	3553	3573	18	0.7778	0.8889
>ssa-miR-16b-5p	lcl|NC_027300.1_mrna_XM_014139709.1_5886	146	-17.6	2	21	835	859	22	0.6364	0.7273
>ssa-miR-16b-5p	lcl|NC_027300.1_mrna_XM_014139709.1_5886	152	-14.88	2	21	2539	2557	19	0.7368	0.7368
>ssa-miR-16b-5p	lcl|NC_027300.1_mrna_XM_014139709.1_5886	152	-15.21	2	21	2510	2528	19	0.7368	0.7368
>ssa-miR-16b-5p	lcl|NC_027300.1_mrna_XM_014139789.1_572	149	-15.91	2	21	312	331	19	0.6842	0.7368
>ssa-miR-16b-5p	lcl|NC_027300.1_mrna_XM_014139873.1_5893	152	-16.58	2	19	538	558	17	0.7647	0.7647
>ssa-miR-16b-5p	lcl|NC_027300.1_mrna_XM_014139953.1_5902	162	-18.72	2	21	903	927	22	0.7273	0.8182
>ssa-miR-16b-5p	lcl|NC_027300.1_mrna_XM_014140010.1_5932	143	-17.4	3	20	423	444	17	0.6471	0.8824
>ssa-miR-16b-5p	lcl|NC_027300.1_mrna_XM_014140379.1_6003	152	-16.58	2	19	36	56	17	0.7647	0.7647
>ssa-miR-16b-5p	lcl|NC_027300.1_mrna_XM_014140511.1_5987	158	-23.44	2	20	743	765	19	0.6842	0.8421
>ssa-miR-16b-5p	lcl|NC_027300.1_mrna_XM_014140521.1_5985	158	-23.44	2	20	744	766	19	0.6842	0.8421
>ssa-miR-16b-5p	lcl|NC_027300.1_mrna_XM_014140530.1_5986	158	-23.44	2	20	744	766	19	0.6842	0.8421
>ssa-miR-16b-5p	lcl|NC_027300.1_mrna_XM_014140564.1_5973	141	-15.43	2	12	171	191	10	0.9	0.9
>ssa-miR-16b-5p	lcl|NC_027300.1_mrna_XM_014140571.1_5981	141	-15.43	2	12	171	191	10	0.9	0.9
>ssa-miR-16b-5p	lcl|NC_027300.1_mrna_XM_014140580.1_5971	141	-15.43	2	12	171	191	10	0.9	0.9
>ssa-miR-16b-5p	lcl|NC_027300.1_mrna_XM_014140587.1_5980	141	-15.43	2	12	171	191	10	0.9	0.9
>ssa-miR-16b-5p	lcl|NC_027300.1_mrna_XM_014140597.1_5977	141	-15.43	2	12	171	191	10	0.9	0.9
>ssa-miR-16b-5p	lcl|NC_027300.1_mrna_XM_014140608.1_5975	141	-15.43	2	12	171	191	10	0.9	0.9
>ssa-miR-16b-5p	lcl|NC_027300.1_mrna_XM_014140619.1_5974	141	-15.43	2	12	171	191	10	0.9	0.9
>ssa-miR-16b-5p	lcl|NC_027300.1_mrna_XM_014140630.1_5976	141	-15.43	2	12	171	191	10	0.9	0.9
>ssa-miR-16b-5p	lcl|NC_027300.1_mrna_XM_014140647.1_5978	141	-15.43	2	12	171	191	10	0.9	0.9
>ssa-miR-16b-5p	lcl|NC_027300.1_mrna_XM_014140653.1_5979	141	-15.43	2	12	171	191	10	0.9	0.9
>ssa-miR-16b-5p	lcl|NC_027300.1_mrna_XM_014140726.1_5960	164	-20.34	2	21	3510	3529	19	0.7895	0.8947
>ssa-miR-16b-5p	lcl|NC_027300.1_mrna_XM_014140731.1_5961	164	-20.34	2	21	3510	3529	19	0.7895	0.8947
>ssa-miR-16b-5p	lcl|NC_027300.1_mrna_XM_014140739.1_5962	164	-20.34	2	21	3510	3529	19	0.7895	0.8947
>ssa-miR-16b-5p	lcl|NC_027300.1_mrna_XM_014140751.1_5958	141	-13.84	2	12	3131	3151	10	0.9	0.9
>ssa-miR-16b-5p	lcl|NC_027300.1_mrna_XM_014140897.1_5941	142	-16.36	2	11	454	475	9	0.8889	0.8889
>ssa-miR-16b-5p	lcl|NC_027300.1_mrna_XM_014140897.1_5941	162	-21.38	2	21	647	667	19	0.7368	0.8421
>ssa-miR-16b-5p	lcl|NC_027300.1_mrna_XM_014140980.1_5930	142	-13.54	2	11	899	920	9	0.8889	0.8889
>ssa-miR-16b-5p	lcl|NC_027300.1_mrna_XM_014140994.1_5921	154	-16.6	2	20	5860	5884	21	0.6667	0.7619
>ssa-miR-16b-5p	lcl|NC_027300.1_mrna_XM_014141002.1_5919	154	-16.6	2	20	5702	5726	21	0.6667	0.7619
>ssa-miR-16b-5p	lcl|NC_027300.1_mrna_XM_014141010.1_5920	154	-16.6	2	20	5809	5833	21	0.6667	0.7619
>ssa-miR-16b-5p	lcl|NC_027300.1_mrna_XM_014141018.1_5918	154	-16.6	2	20	5674	5698	21	0.6667	0.7619
>ssa-miR-16b-5p	lcl|NC_027300.1_mrna_XM_014141027.1_5917	154	-16.6	2	20	5786	5810	21	0.6667	0.7619
>ssa-miR-16b-5p	lcl|NC_027300.1_mrna_XM_014141034.1_5916	154	-16.6	2	20	5651	5675	21	0.6667	0.7619
>ssa-miR-16b-5p	lcl|NC_027300.1_mrna_XM_014141042.1_5911	154	-16.6	2	20	5857	5881	21	0.6667	0.7619
>ssa-miR-16b-5p	lcl|NC_027300.1_mrna_XM_014141049.1_5913	154	-16.6	2	20	5836	5860	21	0.6667	0.7619
>ssa-miR-16b-5p	lcl|NC_027300.1_mrna_XM_014141057.1_5922	154	-16.6	2	20	5811	5835	21	0.6667	0.7619
>ssa-miR-16b-5p	lcl|NC_027300.1_mrna_XM_014141067.1_5910	154	-16.6	2	20	5809	5833	21	0.6667	0.7619
>ssa-miR-16b-5p	lcl|NC_027300.1_mrna_XM_014141075.1_5915	154	-16.6	2	20	5800	5824	21	0.6667	0.7619
>ssa-miR-16b-5p	lcl|NC_027300.1_mrna_XM_014141082.1_5912	154	-16.6	2	20	5779	5803	21	0.6667	0.7619
>ssa-miR-16b-5p	lcl|NC_027300.1_mrna_XM_014141092.1_5914	154	-16.6	2	20	5773	5797	21	0.6667	0.7619
>ssa-miR-16b-5p	lcl|NC_027300.1_mrna_XM_014141099.1_5923	154	-16.6	2	20	5712	5736	21	0.6667	0.7619
>ssa-miR-16b-5p	lcl|NC_027300.1_mrna_XM_014141104.1_5928	154	-16.6	2	20	5722	5746	21	0.6667	0.7619
>ssa-miR-16b-5p	lcl|NC_027300.1_mrna_XM_014141113.1_5929	154	-16.6	2	20	5355	5379	21	0.6667	0.7619
>ssa-miR-16b-5p	lcl|NC_027300.1_mrna_XM_014141123.1_5925	154	-16.6	2	20	5121	5145	21	0.6667	0.7619
>ssa-miR-16b-5p	lcl|NC_027300.1_mrna_XM_014141131.1_5924	154	-16.6	2	20	5118	5142	21	0.6667	0.7619
>ssa-miR-16b-5p	lcl|NC_027300.1_mrna_XM_014141140.1_5927	154	-16.6	2	20	5033	5057	21	0.6667	0.7619
>ssa-miR-16b-5p	lcl|NC_027300.1_mrna_XM_014141149.1_5926	154	-16.6	2	20	4970	4994	21	0.6667	0.7619
>ssa-miR-16b-5p	lcl|NC_027300.1_mrna_XM_014141530.1_6053	145	-13.44	2	14	2176	2197	12	0.75	0.8333
>ssa-miR-16b-5p	lcl|NC_027300.1_mrna_XM_014141530.1_6053	162	-21.16	2	21	3670	3690	19	0.6842	0.8947
>ssa-miR-16b-5p	lcl|NC_027300.1_mrna_XM_014141537.1_6049	145	-13.44	2	14	2100	2121	12	0.75	0.8333
>ssa-miR-16b-5p	lcl|NC_027300.1_mrna_XM_014141537.1_6049	162	-21.16	2	21	3594	3614	19	0.6842	0.8947
>ssa-miR-16b-5p	lcl|NC_027300.1_mrna_XM_014141541.1_6048	145	-13.44	2	14	2096	2117	12	0.75	0.8333
>ssa-miR-16b-5p	lcl|NC_027300.1_mrna_XM_014141541.1_6048	162	-21.16	2	21	3590	3610	19	0.6842	0.8947
>ssa-miR-16b-5p	lcl|NC_027300.1_mrna_XM_014141552.1_6047	145	-13.44	2	14	2221	2242	12	0.75	0.8333
>ssa-miR-16b-5p	lcl|NC_027300.1_mrna_XM_014141552.1_6047	162	-21.16	2	21	3715	3735	19	0.6842	0.8947
>ssa-miR-16b-5p	lcl|NC_027300.1_mrna_XM_014141561.1_6051	145	-13.44	2	14	2158	2179	12	0.75	0.8333
>ssa-miR-16b-5p	lcl|NC_027300.1_mrna_XM_014141561.1_6051	162	-21.16	2	21	3652	3672	19	0.6842	0.8947
>ssa-miR-16b-5p	lcl|NC_027300.1_mrna_XM_014141571.1_6052	145	-13.44	2	14	2155	2176	12	0.75	0.8333
>ssa-miR-16b-5p	lcl|NC_027300.1_mrna_XM_014141571.1_6052	162	-21.16	2	21	3649	3669	19	0.6842	0.8947
>ssa-miR-16b-5p	lcl|NC_027300.1_mrna_XM_014141580.1_6050	145	-13.44	2	14	2137	2158	12	0.75	0.8333
>ssa-miR-16b-5p	lcl|NC_027300.1_mrna_XM_014141580.1_6050	162	-21.16	2	21	3631	3651	19	0.6842	0.8947
>ssa-miR-16b-5p	lcl|NC_027300.1_mrna_XM_014141677.1_586	148	-14.52	2	13	763	784	11	0.8182	0.9091
>ssa-miR-16b-5p	lcl|NC_027300.1_mrna_XM_014141826.1_6141	140	-16.68	2	9	6377	6398	7	1	1
>ssa-miR-16b-5p	lcl|NC_027300.1_mrna_XM_014141826.1_6141	155	-24.49	2	12	5302	5323	10	1	1
>ssa-miR-16b-5p	lcl|NC_027300.1_mrna_XM_014141836.1_6142	140	-16.68	2	9	6482	6503	7	1	1
>ssa-miR-16b-5p	lcl|NC_027300.1_mrna_XM_014141836.1_6142	155	-24.49	2	12	5407	5428	10	1	1
>ssa-miR-16b-5p	lcl|NC_027300.1_mrna_XM_014141845.1_6140	140	-16.68	2	9	6194	6215	7	1	1
>ssa-miR-16b-5p	lcl|NC_027300.1_mrna_XM_014141845.1_6140	155	-24.49	2	12	5302	5323	10	1	1
>ssa-miR-16b-5p	lcl|NC_027300.1_mrna_XM_014141864.1_6143	140	-16.68	2	9	4167	4188	7	1	1
>ssa-miR-16b-5p	lcl|NC_027300.1_mrna_XM_014141864.1_6143	155	-24.49	2	12	3092	3113	10	1	1
>ssa-miR-16b-5p	lcl|NC_027300.1_mrna_XM_014141873.1_6144	140	-16.68	2	9	3324	3345	7	1	1
>ssa-miR-16b-5p	lcl|NC_027300.1_mrna_XM_014141873.1_6144	155	-24.49	2	12	2249	2270	10	1	1
>ssa-miR-16b-5p	lcl|NC_027300.1_mrna_XM_014142150.1_6111	146	-15.1	2	21	557	580	21	0.6667	0.8571
>ssa-miR-16b-5p	lcl|NC_027300.1_mrna_XM_014142161.1_6109	147	-14.69	2	12	1662	1683	10	0.9	0.9
>ssa-miR-16b-5p	lcl|NC_027300.1_mrna_XM_014142161.1_6109	147	-15.82	2	17	1688	1710	16	0.75	0.75
>ssa-miR-16b-5p	lcl|NC_027300.1_mrna_XM_014142161.1_6109	148	-17.86	2	13	1002	1023	11	0.8182	0.9091
>ssa-miR-16b-5p	lcl|NC_027300.1_mrna_XM_014142170.1_6108	147	-14.69	2	12	1800	1821	10	0.9	0.9
>ssa-miR-16b-5p	lcl|NC_027300.1_mrna_XM_014142170.1_6108	147	-15.82	2	17	1826	1848	16	0.75	0.75
>ssa-miR-16b-5p	lcl|NC_027300.1_mrna_XM_014142170.1_6108	148	-17.86	2	13	1140	1161	11	0.8182	0.9091
>ssa-miR-16b-5p	lcl|NC_027300.1_mrna_XM_014142174.1_6110	147	-14.69	2	12	1760	1781	10	0.9	0.9
>ssa-miR-16b-5p	lcl|NC_027300.1_mrna_XM_014142174.1_6110	147	-15.82	2	17	1786	1808	16	0.75	0.75
>ssa-miR-16b-5p	lcl|NC_027300.1_mrna_XM_014142174.1_6110	148	-17.86	2	13	1100	1121	11	0.8182	0.9091
>ssa-miR-16b-5p	lcl|NC_027300.1_mrna_XM_014142375.1_6212	148	-15.15	2	21	187	206	19	0.6842	0.7895
>ssa-miR-16b-5p	lcl|NC_027300.1_mrna_XM_014142552.1_6218	141	-11.67	2	18	658	679	16	0.6875	0.8125
>ssa-miR-16b-5p	lcl|NC_027300.1_mrna_XM_014142660.1_6203	145	-13.79	2	16	1912	1932	14	0.7857	0.7857
>ssa-miR-16b-5p	lcl|NC_027300.1_mrna_XM_014142680.1_6202	145	-13.79	2	16	1912	1932	14	0.7857	0.7857
>ssa-miR-16b-5p	lcl|NC_027300.1_mrna_XM_014142691.1_597	152	-18.94	2	19	130	150	17	0.7647	0.9412
>ssa-miR-16b-5p	lcl|NC_027300.1_mrna_XM_014142692.1_6198	145	-13.79	2	16	1912	1932	14	0.7857	0.7857
>ssa-miR-16b-5p	lcl|NC_027300.1_mrna_XM_014142701.1_6201	145	-13.79	2	16	1912	1932	14	0.7857	0.7857
>ssa-miR-16b-5p	lcl|NC_027300.1_mrna_XM_014142708.1_6197	145	-13.79	2	16	1912	1932	14	0.7857	0.7857
>ssa-miR-16b-5p	lcl|NC_027300.1_mrna_XM_014142714.1_6200	145	-13.79	2	16	1912	1932	14	0.7857	0.7857
>ssa-miR-16b-5p	lcl|NC_027300.1_mrna_XM_014142723.1_6199	145	-13.79	2	16	1912	1932	14	0.7857	0.7857
>ssa-miR-16b-5p	lcl|NC_027300.1_mrna_XM_014142878.1_6178	146	-14.03	2	17	1231	1251	15	0.8	0.9333
>ssa-miR-16b-5p	lcl|NC_027300.1_mrna_XM_014143065.1_6153	142	-16.92	2	12	57	80	12	0.8333	0.8333
>ssa-miR-16b-5p	lcl|NC_027300.1_mrna_XM_014143088.1_6148	154	-13.72	2	21	1165	1185	19	0.7368	0.7368
>ssa-miR-16b-5p	lcl|NC_027300.1_mrna_XM_014143092.1_6149	154	-13.72	2	21	1165	1185	19	0.7368	0.7368
>ssa-miR-16b-5p	lcl|NC_027300.1_mrna_XM_014143101.1_6150	154	-13.72	2	21	1165	1185	19	0.7368	0.7368
>ssa-miR-16b-5p	lcl|NC_027300.1_mrna_XM_014143109.1_6151	154	-13.72	2	21	1165	1185	19	0.7368	0.7368
>ssa-miR-16b-5p	lcl|NC_027300.1_mrna_XM_014143116.1_6152	154	-13.72	2	21	1165	1185	19	0.7368	0.7368
>ssa-miR-16b-5p	lcl|NC_027300.1_mrna_XM_014143287.1_6439	152	-19.64	2	19	2693	2718	21	0.7143	0.7619
>ssa-miR-16b-5p	lcl|NC_027300.1_mrna_XM_014143298.1_6438	152	-19.64	2	19	2611	2636	21	0.7143	0.7619
>ssa-miR-16b-5p	lcl|NC_027300.1_mrna_XM_014143424.1_6247	140	-15.38	2	21	2172	2190	19	0.6842	0.7895
>ssa-miR-16b-5p	lcl|NC_027300.1_mrna_XM_014143552.1_6266	140	-12.41	2	17	633	654	15	0.7333	0.8
>ssa-miR-16b-5p	lcl|NC_027300.1_mrna_XM_014143552.1_6266	140	-9.6	2	17	700	721	15	0.7333	0.8
>ssa-miR-16b-5p	lcl|NC_027300.1_mrna_XM_014143655.1_6288	143	-12.96	2	14	2500	2520	12	0.8333	0.8333
>ssa-miR-16b-5p	lcl|NC_027300.1_mrna_XM_014143724.1_6285	143	-12.96	2	14	2284	2304	12	0.8333	0.8333
>ssa-miR-16b-5p	lcl|NC_027300.1_mrna_XM_014143732.1_6282	143	-12.96	2	14	2451	2471	12	0.8333	0.8333
>ssa-miR-16b-5p	lcl|NC_027300.1_mrna_XM_014143739.1_6287	143	-12.96	2	14	2540	2560	12	0.8333	0.8333
>ssa-miR-16b-5p	lcl|NC_027300.1_mrna_XM_014143745.1_6286	143	-12.96	2	14	2722	2742	12	0.8333	0.8333
>ssa-miR-16b-5p	lcl|NC_027300.1_mrna_XM_014143824.1_6301	143	-12.96	2	14	9	29	12	0.8333	0.8333
>ssa-miR-16b-5p	lcl|NC_027300.1_mrna_XM_014143837.1_6302	143	-12.96	2	14	9	29	12	0.8333	0.8333
>ssa-miR-16b-5p	lcl|NC_027300.1_mrna_XM_014144072.1_6336	149	-17.62	2	21	516	535	19	0.6316	0.7895
>ssa-miR-16b-5p	lcl|NC_027300.1_mrna_XM_014144313.1_608	147	-20.02	2	21	682	707	23	0.6522	0.6522
>ssa-miR-16b-5p	lcl|NC_027300.1_mrna_XM_014144400.1_6368	146	-14.05	2	20	5295	5318	20	0.65	0.7
>ssa-miR-16b-5p	lcl|NC_027300.1_mrna_XM_014144576.1_613	156	-15.08	2	17	713	734	15	0.8	0.8
>ssa-miR-16b-5p	lcl|NC_027300.1_mrna_XM_014144703.1_6415	147	-15.13	2	17	721	745	18	0.6667	0.7778
>ssa-miR-16b-5p	lcl|NC_027300.1_mrna_XM_014144707.1_6416	147	-15.13	2	17	2404	2428	18	0.6667	0.7778
>ssa-miR-16b-5p	lcl|NC_027300.1_mrna_XM_014144710.1_6418	147	-15.13	2	17	721	745	18	0.6667	0.7778
>ssa-miR-16b-5p	lcl|NC_027300.1_mrna_XM_014144712.1_6417	147	-15.13	2	17	721	745	18	0.6667	0.7778
>ssa-miR-16b-5p	lcl|NC_027300.1_mrna_XM_014144768.1_6425	147	-18.48	2	12	65	86	10	0.9	0.9
>ssa-miR-16b-5p	lcl|NC_027300.1_mrna_XM_014144788.1_6424	147	-18.48	2	12	68	89	10	0.9	0.9
>ssa-miR-16b-5p	lcl|NC_027300.1_mrna_XM_014145075.1_6485	143	-14.78	2	12	349	370	10	0.8	0.9
>ssa-miR-16b-5p	lcl|NC_027300.1_mrna_XM_014145122.1_615	140	-9.05	2	9	1	8	7	1	1
>ssa-miR-16b-5p	lcl|NC_027300.1_mrna_XM_014145122.1_615	148	-13.53	2	19	532	552	17	0.7647	0.8824
>ssa-miR-16b-5p	lcl|NC_027300.1_mrna_XM_014145172.1_6516	146	-15.72	3	19	639	660	16	0.75	0.875
>ssa-miR-16b-5p	lcl|NC_027300.1_mrna_XM_014145181.1_6519	146	-15.72	3	19	639	660	16	0.75	0.875
>ssa-miR-16b-5p	lcl|NC_027300.1_mrna_XM_014145188.1_6514	146	-15.72	3	19	639	660	16	0.75	0.875
>ssa-miR-16b-5p	lcl|NC_027300.1_mrna_XM_014145197.1_6518	146	-15.72	3	19	639	660	16	0.75	0.875
>ssa-miR-16b-5p	lcl|NC_027300.1_mrna_XM_014145207.1_6517	146	-15.72	3	19	639	660	16	0.75	0.875
>ssa-miR-16b-5p	lcl|NC_027300.1_mrna_XM_014145217.1_6513	146	-15.72	3	19	639	660	16	0.75	0.875
>ssa-miR-16b-5p	lcl|NC_027300.1_mrna_XM_014145226.1_6520	146	-15.72	3	19	639	660	16	0.75	0.875
>ssa-miR-16b-5p	lcl|NC_027300.1_mrna_XM_014145230.1_6515	146	-15.72	3	19	639	660	16	0.75	0.875
>ssa-miR-16b-5p	lcl|NC_027300.1_mrna_XM_014145235.1_6521	146	-15.72	3	19	639	660	16	0.75	0.875
>ssa-miR-16b-5p	lcl|NC_027300.1_mrna_XM_014145402.1_6490	156	-19.32	2	19	61	81	17	0.7647	0.8235
>ssa-miR-16b-5p	lcl|NC_027300.1_mrna_XM_014145404.1_620	140	-11.66	2	9	175	196	7	1	1
>ssa-miR-16b-5p	lcl|NC_027300.1_mrna_XM_014145408.1_6491	156	-19.32	2	19	61	81	17	0.7647	0.8235
>ssa-miR-16b-5p	lcl|NC_027300.1_mrna_XM_014145419.1_6488	150	-17.96	2	16	21	43	15	0.8	0.8
>ssa-miR-16b-5p	lcl|NC_027300.1_mrna_XM_014145476.1_6475	141	-15.41	3	18	3257	3278	15	0.7333	0.8667
>ssa-miR-16b-5p	lcl|NC_027300.1_mrna_XM_014145476.1_6475	160	-17.48	2	19	4491	4511	17	0.7647	0.8824
>ssa-miR-16b-5p	lcl|NC_027300.1_mrna_XM_014145509.1_6471	149	-11.15	2	21	2486	2507	20	0.65	0.8
>ssa-miR-16b-5p	lcl|NC_027300.1_mrna_XM_014145509.1_6471	159	-20.27	2	17	157	179	16	0.8125	0.875
>ssa-miR-16b-5p	lcl|NC_027300.1_mrna_XM_014145900.1_6549	152	-13.16	2	19	2893	2913	17	0.7059	0.8235
>ssa-miR-16b-5p	lcl|NC_027300.1_mrna_XM_014145900.1_6549	158	-18.97	2	15	2905	2926	13	0.8462	0.9231
>ssa-miR-16b-5p	lcl|NC_027300.1_mrna_XM_014146227.1_630	143	-14.84	3	21	502	525	20	0.7	0.8
>ssa-miR-16b-5p	lcl|NC_027300.1_mrna_XM_014146316.1_631	143	-14.84	3	21	502	525	20	0.7	0.8
>ssa-miR-16b-5p	lcl|NC_027300.1_mrna_XM_014147015.1_6656	153	-18.99	2	20	48	68	18	0.7222	0.7778
>ssa-miR-16b-5p	lcl|NC_027300.1_mrna_XM_014147073.1_6677	144	-13.05	2	18	99	121	17	0.7059	0.7059
>ssa-miR-16b-5p	lcl|NC_027300.1_mrna_XM_014147197.1_6673	140	-16.08	2	17	370	391	15	0.6667	0.8667
>ssa-miR-16b-5p	lcl|NC_027300.1_mrna_XM_014148638.1_656	145	-12.43	3	18	694	715	15	0.8	0.8667
>ssa-miR-16b-5p	lcl|NC_027300.1_mrna_XM_014148674.1_657	145	-12.43	3	18	694	715	15	0.8	0.8667
>ssa-miR-16b-5p	lcl|NC_027300.1_mrna_XM_014148755.1_658	145	-12.43	3	18	694	715	15	0.8	0.8667
>ssa-miR-16b-5p	lcl|NC_027300.1_mrna_XM_014149121.1_662	140	-11.31	2	9	5074	5095	7	1	1
>ssa-miR-16b-5p	lcl|NC_027300.1_mrna_XM_014149121.1_662	146	-14.89	2	12	5735	5757	11	0.9091	0.9091
>ssa-miR-16b-5p	lcl|NC_027300.1_mrna_XM_014149121.1_662	149	-16.67	2	20	8806	8830	21	0.6667	0.7619
>ssa-miR-16b-5p	lcl|NC_027300.1_mrna_XM_014149121.1_662	153	-19.78	2	21	7533	7552	19	0.7368	0.7368
>ssa-miR-16b-5p	lcl|NC_027300.1_mrna_XM_014149257.1_663	140	-11.31	2	9	1481	1502	7	1	1
>ssa-miR-16b-5p	lcl|NC_027300.1_mrna_XM_014149257.1_663	146	-14.89	2	12	2142	2164	11	0.9091	0.9091
>ssa-miR-16b-5p	lcl|NC_027300.1_mrna_XM_014149257.1_663	149	-16.67	2	20	5213	5237	21	0.6667	0.7619
>ssa-miR-16b-5p	lcl|NC_027300.1_mrna_XM_014149257.1_663	153	-19.78	2	21	3940	3959	19	0.7368	0.7368
>ssa-miR-16b-5p	lcl|NC_027300.1_mrna_XM_014150566.1_678	141	-14.64	2	18	3387	3408	16	0.625	0.875
>ssa-miR-16b-5p	lcl|NC_027300.1_mrna_XM_014150566.1_678	143	-15.3	2	20	4727	4748	18	0.6667	0.7778
>ssa-miR-16b-5p	lcl|NC_027300.1_mrna_XM_014150566.1_678	147	-19.44	2	12	4756	4777	10	0.9	0.9
>ssa-miR-16b-5p	lcl|NC_027300.1_mrna_XM_014151154.1_680	161	-16.81	2	19	859	882	19	0.7368	0.8421
>ssa-miR-16b-5p	lcl|NC_027300.1_mrna_XM_014151838.1_692	156	-17.67	2	21	812	833	19	0.6316	0.7895
>ssa-miR-16b-5p	lcl|NC_027300.1_mrna_XM_014154103.1_718	148	-19.64	2	18	1499	1523	19	0.6842	0.7368
>ssa-miR-16b-5p	lcl|NC_027300.1_mrna_XM_014154179.1_715	143	-20.3	2	17	1625	1647	16	0.75	0.875
>ssa-miR-16b-5p	lcl|NC_027300.1_mrna_XM_014154179.1_715	145	-12.09	2	20	1950	1970	18	0.7222	0.8333
>ssa-miR-16b-5p	lcl|NC_027300.1_mrna_XM_014154352.1_714	143	-20.3	2	17	1820	1842	16	0.75	0.875
>ssa-miR-16b-5p	lcl|NC_027300.1_mrna_XM_014154352.1_714	145	-12.09	2	20	2145	2165	18	0.7222	0.8333
>ssa-miR-16b-5p	lcl|NC_027300.1_mrna_XM_014155827.1_720	140	-11.92	2	9	1639	1660	7	1	1
>ssa-miR-16b-5p	lcl|NC_027300.1_mrna_XM_014155914.1_721	140	-11.92	2	9	292	313	7	1	1
>ssa-miR-16b-5p	lcl|NC_027300.1_mrna_XM_014156319.1_726	141	-14.21	2	21	4261	4280	19	0.6316	0.6842
>ssa-miR-16b-5p	lcl|NC_027300.1_mrna_XM_014156319.1_726	146	-11.14	2	19	2432	2453	17	0.5882	0.7647
>ssa-miR-16b-5p	lcl|NC_027300.1_mrna_XM_014156319.1_726	147	-19.6	2	12	7383	7404	10	0.9	0.9
>ssa-miR-16b-5p	lcl|NC_027300.1_mrna_XM_014156319.1_726	150	-16.19	2	21	2955	2975	19	0.6842	0.7368
>ssa-miR-16b-5p	lcl|NC_027300.1_mrna_XM_014156319.1_726	150	-17.39	2	20	7954	7977	20	0.7	0.85
>ssa-miR-16b-5p	lcl|NC_027300.1_mrna_XM_014156319.1_726	151	-17.17	2	21	1852	1874	20	0.65	0.75
>ssa-miR-16b-5p	lcl|NC_027300.1_mrna_XM_014156319.1_726	155	-17.79	2	21	4213	4235	20	0.65	0.8
>ssa-miR-16b-5p	lcl|NC_027300.1_mrna_XM_014156565.1_728	141	-14.21	2	21	4111	4130	19	0.6316	0.6842
>ssa-miR-16b-5p	lcl|NC_027300.1_mrna_XM_014156565.1_728	147	-19.6	2	12	7233	7254	10	0.9	0.9
>ssa-miR-16b-5p	lcl|NC_027300.1_mrna_XM_014156565.1_728	150	-16.19	2	21	2805	2825	19	0.6842	0.7368
>ssa-miR-16b-5p	lcl|NC_027300.1_mrna_XM_014156565.1_728	150	-17.39	2	20	7804	7827	20	0.7	0.85
>ssa-miR-16b-5p	lcl|NC_027300.1_mrna_XM_014156565.1_728	151	-17.17	2	21	1852	1874	20	0.65	0.75
>ssa-miR-16b-5p	lcl|NC_027300.1_mrna_XM_014156565.1_728	155	-17.79	2	21	4063	4085	20	0.65	0.8
>ssa-miR-16b-5p	lcl|NC_027300.1_mrna_XM_014156639.1_727	141	-14.21	2	21	4099	4118	19	0.6316	0.6842
>ssa-miR-16b-5p	lcl|NC_027300.1_mrna_XM_014156639.1_727	146	-11.14	2	19	2432	2453	17	0.5882	0.7647
>ssa-miR-16b-5p	lcl|NC_027300.1_mrna_XM_014156639.1_727	147	-19.6	2	12	7221	7242	10	0.9	0.9
>ssa-miR-16b-5p	lcl|NC_027300.1_mrna_XM_014156639.1_727	150	-16.19	2	21	2955	2975	19	0.6842	0.7368
>ssa-miR-16b-5p	lcl|NC_027300.1_mrna_XM_014156639.1_727	150	-17.39	2	20	7792	7815	20	0.7	0.85
>ssa-miR-16b-5p	lcl|NC_027300.1_mrna_XM_014156639.1_727	151	-17.17	2	21	1852	1874	20	0.65	0.75
>ssa-miR-16b-5p	lcl|NC_027300.1_mrna_XM_014156639.1_727	155	-17.79	2	21	4051	4073	20	0.65	0.8
>ssa-miR-16b-5p	lcl|NC_027300.1_mrna_XM_014157241.1_739	146	-16.09	2	21	1837	1857	19	0.6316	0.7368
>ssa-miR-16b-5p	lcl|NC_027300.1_mrna_XM_014158856.1_757	140	-15.47	2	9	584	605	7	1	1
>ssa-miR-16b-5p	lcl|NC_027300.1_mrna_XM_014161154.1_786	140	-11.23	2	9	262	283	7	1	1
>ssa-miR-16b-5p	lcl|NC_027300.1_mrna_XM_014162237.1_801	140	-20.33	2	21	2443	2461	19	0.6842	0.7895
>ssa-miR-16b-5p	lcl|NC_027300.1_mrna_XM_014163735.1_821	143	-17.04	2	12	121	142	10	0.8	0.9
>ssa-miR-16b-5p	lcl|NC_027300.1_mrna_XM_014163735.1_821	146	-17.67	2	13	252	272	11	0.9091	0.9091
>ssa-miR-16b-5p	lcl|NC_027300.1_mrna_XM_014163735.1_821	148	-16.74	2	19	2617	2637	17	0.6471	0.8235
>ssa-miR-16b-5p	lcl|NC_027300.1_mrna_XM_014163794.1_820	143	-17.04	2	12	121	142	10	0.8	0.9
>ssa-miR-16b-5p	lcl|NC_027300.1_mrna_XM_014163794.1_820	146	-17.67	2	13	252	272	11	0.9091	0.9091
>ssa-miR-16b-5p	lcl|NC_027300.1_mrna_XM_014163794.1_820	148	-16.74	2	19	2617	2637	17	0.6471	0.8235
>ssa-miR-16b-5p	lcl|NC_027300.1_mrna_XM_014165021.1_838	140	-11.98	2	9	1535	1556	7	1	1
>ssa-miR-16b-5p	lcl|NC_027300.1_mrna_XM_014165089.1_839	140	-11.98	2	9	1535	1556	7	1	1
>ssa-miR-16b-5p	lcl|NC_027300.1_mrna_XM_014165170.1_840	140	-11.98	2	9	1534	1555	7	1	1
>ssa-miR-16b-5p	lcl|NC_027300.1_mrna_XM_014166054.1_854	149	-15.02	2	16	4943	4963	14	0.7857	0.8571
>ssa-miR-16b-5p	lcl|NC_027300.1_mrna_XM_014166054.1_854	149	-16.81	2	21	3772	3791	19	0.7368	0.8421
>ssa-miR-16b-5p	lcl|NC_027300.1_mrna_XM_014166142.1_855	149	-15.02	2	16	5059	5079	14	0.7857	0.8571
>ssa-miR-16b-5p	lcl|NC_027300.1_mrna_XM_014166142.1_855	149	-16.81	2	21	3888	3907	19	0.7368	0.8421
>ssa-miR-16b-5p	lcl|NC_027300.1_mrna_XM_014166252.1_859	145	-16.62	2	20	1131	1151	18	0.6667	0.7222
>ssa-miR-16b-5p	lcl|NC_027300.1_mrna_XM_014166252.1_859	147	-14.83	2	12	461	482	10	0.9	0.9
>ssa-miR-16b-5p	lcl|NC_027300.1_mrna_XM_014166588.1_862	147	-15.28	2	12	1132	1153	10	0.9	0.9
>ssa-miR-16b-5p	lcl|NC_027300.1_mrna_XM_014166859.1_864	151	-20.47	2	20	163	184	18	0.6111	0.7778
>ssa-miR-16b-5p	lcl|NC_027300.1_mrna_XM_014168355.1_830	156	-20.75	2	21	282	306	23	0.7391	0.7826
>ssa-miR-16b-5p	lcl|NC_027300.1_mrna_XM_014170142.1_1269	150	-20.63	2	20	1466	1488	19	0.7368	0.8421
>ssa-miR-16b-5p	lcl|NC_027300.1_mrna_XM_014170612.1_1032	141	-17.53	2	19	1355	1383	24	0.5833	0.6667
>ssa-miR-16b-5p	lcl|NC_027300.1_mrna_XM_014170612.1_1032	145	-20.02	2	10	195	216	8	1	1
>ssa-miR-16b-5p	lcl|NC_027300.1_mrna_XM_014170657.1_1034	141	-17.53	2	19	1355	1383	24	0.5833	0.6667
>ssa-miR-16b-5p	lcl|NC_027300.1_mrna_XM_014170657.1_1034	145	-20.02	2	10	195	216	8	1	1
>ssa-miR-16b-5p	lcl|NC_027300.1_mrna_XM_014174031.1_869	141	-11.13	2	18	2216	2237	16	0.6875	0.8125
>ssa-miR-16b-5p	lcl|NC_027300.1_mrna_XM_014174117.1_871	141	-11.13	2	18	2216	2237	16	0.6875	0.8125
>ssa-miR-16b-5p	lcl|NC_027300.1_mrna_XM_014174198.1_870	141	-11.13	2	18	2216	2237	16	0.6875	0.8125
>ssa-miR-16b-5p	lcl|NC_027300.1_mrna_XM_014174316.1_874	141	-17.02	2	21	350	369	19	0.6842	0.7895
>ssa-miR-16b-5p	lcl|NC_027300.1_mrna_XM_014174403.1_875	141	-17.02	2	21	350	369	19	0.6842	0.7895
>ssa-miR-16b-5p	lcl|NC_027300.1_mrna_XM_014174732.1_878	150	-17.35	2	20	867	889	19	0.6842	0.7368
>ssa-miR-16b-5p	lcl|NC_027300.1_mrna_XM_014174928.1_880	150	-17.35	2	20	867	889	19	0.6842	0.7368
>ssa-miR-16b-5p	lcl|NC_027300.1_mrna_XM_014175837.1_891	144	-14.53	2	14	2039	2062	14	0.7857	0.7857
>ssa-miR-16b-5p	lcl|NC_027300.1_mrna_XM_014176385.1_904	142	-12.05	2	11	1	12	9	0.8889	0.8889
>ssa-miR-16b-5p	lcl|NC_027300.1_mrna_XM_014176453.1_906	142	-12.05	2	11	1	12	9	0.8889	0.8889
>ssa-miR-16b-5p	lcl|NC_027300.1_mrna_XM_014176524.1_907	142	-12.05	2	11	1	12	9	0.8889	0.8889
>ssa-miR-16b-5p	lcl|NC_027300.1_mrna_XM_014176589.1_908	142	-12.05	2	11	1	12	9	0.8889	0.8889
>ssa-miR-16b-5p	lcl|NC_027300.1_mrna_XM_014176654.1_905	142	-12.05	2	11	1	12	9	0.8889	0.8889
>ssa-miR-16b-5p	lcl|NC_027300.1_mrna_XM_014176747.1_909	140	-11.67	2	9	625	646	7	1	1
>ssa-miR-16b-5p	lcl|NC_027300.1_mrna_XM_014178030.1_930	151	-17.76	2	21	320	342	20	0.65	0.75
>ssa-miR-16b-5p	lcl|NC_027300.1_mrna_XM_014178214.1_931	151	-17.76	2	21	319	341	20	0.65	0.75
>ssa-miR-16b-5p	lcl|NC_027300.1_mrna_XM_014178299.1_928	151	-17.76	2	21	321	343	20	0.65	0.75
>ssa-miR-16b-5p	lcl|NC_027300.1_mrna_XM_014178604.1_933	142	-14.38	2	21	2635	2658	21	0.6667	0.8095
>ssa-miR-16b-5p	lcl|NC_027300.1_mrna_XM_014178604.1_933	144	-12.28	2	21	1171	1192	19	0.5263	0.7368
>ssa-miR-16b-5p	lcl|NC_027300.1_mrna_XM_014178686.1_932	142	-14.38	2	21	2575	2598	21	0.6667	0.8095
>ssa-miR-16b-5p	lcl|NC_027300.1_mrna_XM_014178686.1_932	144	-12.28	2	21	1111	1132	19	0.5263	0.7368
>ssa-miR-16b-5p	lcl|NC_027300.1_mrna_XM_014179103.1_943	140	-13.47	2	9	1039	1060	7	1	1
>ssa-miR-16b-5p	lcl|NC_027300.1_mrna_XM_014180054.1_953	150	-19.76	2	21	350	370	19	0.6842	0.7368
>ssa-miR-16b-5p	lcl|NC_027300.1_mrna_XM_014182330.1_986	140	-13.3	2	17	1111	1132	15	0.6667	0.8667
>ssa-miR-16b-5p	lcl|NC_027300.1_mrna_XM_014182394.1_987	140	-13.3	2	17	1111	1132	15	0.6667	0.8667
>ssa-miR-16b-5p	lcl|NC_027300.1_mrna_XM_014182447.1_984	140	-13.3	2	17	1111	1132	15	0.6667	0.8667
>ssa-miR-16b-5p	lcl|NC_027300.1_mrna_XM_014182463.1_985	140	-13.3	2	17	1111	1132	15	0.6667	0.8667
>ssa-miR-16b-5p	lcl|NC_027300.1_mrna_XM_014182840.1_997	159	-20.09	2	21	959	981	20	0.7	0.8
>ssa-miR-16b-5p	lcl|NC_027300.1_mrna_XM_014182883.1_998	159	-20.09	2	21	959	981	20	0.7	0.8
>ssa-miR-16b-5p	lcl|NC_027300.1_mrna_XM_014182907.1_999	159	-20.09	2	21	959	981	20	0.7	0.8
>ssa-miR-16b-5p	lcl|NC_027300.1_mrna_XM_014182999.1_1006	142	-13.78	2	11	5482	5503	9	0.8889	0.8889
>ssa-miR-16b-5p	lcl|NC_027300.1_mrna_XM_014182999.1_1006	142	-14.92	2	19	3186	3207	17	0.7059	0.7647
>ssa-miR-16b-5p	lcl|NC_027300.1_mrna_XM_014182999.1_1006	150	-16.29	2	21	4361	4381	19	0.6316	0.7895
>ssa-miR-16b-5p	lcl|NC_027300.1_mrna_XM_014182999.1_1006	160	-24.22	2	20	1271	1290	18	0.7778	0.8333
>ssa-miR-16b-5p	lcl|NC_027300.1_mrna_XM_014183087.1_1009	142	-13.78	2	11	5479	5500	9	0.8889	0.8889
>ssa-miR-16b-5p	lcl|NC_027300.1_mrna_XM_014183087.1_1009	142	-14.92	2	19	3186	3207	17	0.7059	0.7647
>ssa-miR-16b-5p	lcl|NC_027300.1_mrna_XM_014183087.1_1009	150	-16.29	2	21	4358	4378	19	0.6316	0.7895
>ssa-miR-16b-5p	lcl|NC_027300.1_mrna_XM_014183087.1_1009	160	-24.22	2	20	1271	1290	18	0.7778	0.8333
>ssa-miR-16b-5p	lcl|NC_027300.1_mrna_XM_014183148.1_1008	142	-13.78	2	11	5476	5497	9	0.8889	0.8889
>ssa-miR-16b-5p	lcl|NC_027300.1_mrna_XM_014183148.1_1008	142	-14.92	2	19	3186	3207	17	0.7059	0.7647
>ssa-miR-16b-5p	lcl|NC_027300.1_mrna_XM_014183148.1_1008	150	-16.29	2	21	4361	4381	19	0.6316	0.7895
>ssa-miR-16b-5p	lcl|NC_027300.1_mrna_XM_014183148.1_1008	160	-24.22	2	20	1271	1290	18	0.7778	0.8333
>ssa-miR-16b-5p	lcl|NC_027300.1_mrna_XM_014183167.1_1012	142	-13.78	2	11	5476	5497	9	0.8889	0.8889
>ssa-miR-16b-5p	lcl|NC_027300.1_mrna_XM_014183167.1_1012	142	-14.92	2	19	3180	3201	17	0.7059	0.7647
>ssa-miR-16b-5p	lcl|NC_027300.1_mrna_XM_014183167.1_1012	150	-16.29	2	21	4355	4375	19	0.6316	0.7895
>ssa-miR-16b-5p	lcl|NC_027300.1_mrna_XM_014183167.1_1012	160	-24.22	2	20	1265	1284	18	0.7778	0.8333
>ssa-miR-16b-5p	lcl|NC_027300.1_mrna_XM_014183228.1_1010	142	-13.78	2	11	5467	5488	9	0.8889	0.8889
>ssa-miR-16b-5p	lcl|NC_027300.1_mrna_XM_014183228.1_1010	142	-14.92	2	19	3171	3192	17	0.7059	0.7647
>ssa-miR-16b-5p	lcl|NC_027300.1_mrna_XM_014183228.1_1010	150	-16.29	2	21	4346	4366	19	0.6316	0.7895
>ssa-miR-16b-5p	lcl|NC_027300.1_mrna_XM_014183228.1_1010	160	-24.22	2	20	1271	1290	18	0.7778	0.8333
>ssa-miR-16b-5p	lcl|NC_027300.1_mrna_XM_014183300.1_1007	142	-13.78	2	11	5482	5503	9	0.8889	0.8889
>ssa-miR-16b-5p	lcl|NC_027300.1_mrna_XM_014183300.1_1007	142	-14.92	2	19	3186	3207	17	0.7059	0.7647
>ssa-miR-16b-5p	lcl|NC_027300.1_mrna_XM_014183300.1_1007	150	-16.29	2	21	4361	4381	19	0.6316	0.7895
>ssa-miR-16b-5p	lcl|NC_027300.1_mrna_XM_014183300.1_1007	160	-24.22	2	20	1271	1290	18	0.7778	0.8333
>ssa-miR-16b-5p	lcl|NC_027300.1_mrna_XM_014183326.1_99	140	-14.31	2	9	909	930	7	1	1
>ssa-miR-16b-5p	lcl|NC_027300.1_mrna_XM_014183326.1_99	142	-15.7	2	11	4004	4025	9	0.8889	0.8889
>ssa-miR-16b-5p	lcl|NC_027300.1_mrna_XM_014183326.1_99	145	-13.4	2	20	4625	4645	18	0.6111	0.7778
>ssa-miR-16b-5p	lcl|NC_027300.1_mrna_XM_014183376.1_1013	142	-13.78	2	11	5482	5503	9	0.8889	0.8889
>ssa-miR-16b-5p	lcl|NC_027300.1_mrna_XM_014183376.1_1013	142	-14.92	2	19	3186	3207	17	0.7059	0.7647
>ssa-miR-16b-5p	lcl|NC_027300.1_mrna_XM_014183376.1_1013	150	-16.29	2	21	4361	4381	19	0.6316	0.7895
>ssa-miR-16b-5p	lcl|NC_027300.1_mrna_XM_014183376.1_1013	160	-24.22	2	20	1271	1290	18	0.7778	0.8333
>ssa-miR-16b-5p	lcl|NC_027300.1_mrna_XM_014183421.1_1014	142	-13.78	2	11	5482	5503	9	0.8889	0.8889
>ssa-miR-16b-5p	lcl|NC_027300.1_mrna_XM_014183421.1_1014	142	-14.92	2	19	3186	3207	17	0.7059	0.7647
>ssa-miR-16b-5p	lcl|NC_027300.1_mrna_XM_014183421.1_1014	150	-16.29	2	21	4361	4381	19	0.6316	0.7895
>ssa-miR-16b-5p	lcl|NC_027300.1_mrna_XM_014183421.1_1014	160	-24.22	2	20	1271	1290	18	0.7778	0.8333
>ssa-miR-16b-5p	lcl|NC_027300.1_mrna_XM_014183548.1_1011	142	-13.78	2	11	5461	5482	9	0.8889	0.8889
>ssa-miR-16b-5p	lcl|NC_027300.1_mrna_XM_014183548.1_1011	142	-14.92	2	19	3171	3192	17	0.7059	0.7647
>ssa-miR-16b-5p	lcl|NC_027300.1_mrna_XM_014183548.1_1011	150	-16.29	2	21	4346	4366	19	0.6316	0.7895
>ssa-miR-16b-5p	lcl|NC_027300.1_mrna_XM_014183548.1_1011	160	-24.22	2	20	1271	1290	18	0.7778	0.8333
>ssa-miR-16b-5p	lcl|NC_027300.1_mrna_XM_014183957.1_1019	149	-19.57	2	21	1096	1115	19	0.6842	0.7368
>ssa-miR-16b-5p	lcl|NC_027300.1_mrna_XM_014184171.1_1027	140	-14.77	2	9	1047	1068	7	1	1
>ssa-miR-16b-5p	lcl|NC_027300.1_mrna_XM_014184221.1_1026	140	-14.77	2	9	1048	1069	7	1	1
>ssa-miR-16b-5p	lcl|NC_027300.1_mrna_XM_014184267.1_1025	140	-14.77	2	9	1048	1069	7	1	1
>ssa-miR-16b-5p	lcl|NC_027300.1_mrna_XM_014185431.1_1045	140	-15.35	2	9	68	89	7	1	1
>ssa-miR-16b-5p	lcl|NC_027300.1_mrna_XM_014185431.1_1045	143	-15.98	2	17	1139	1164	19	0.6842	0.6842
>ssa-miR-16b-5p	lcl|NC_027300.1_mrna_XM_014186091.1_1059	142	-12.95	2	21	951	971	19	0.5789	0.7368
>ssa-miR-16b-5p	lcl|NC_027300.1_mrna_XM_014186091.1_1059	152	-15.88	2	21	2346	2367	19	0.6316	0.7368
>ssa-miR-16b-5p	lcl|NC_027300.1_mrna_XM_014186091.1_1059	155	-17.3	2	21	3633	3655	20	0.7	0.9
>ssa-miR-16b-5p	lcl|NC_027300.1_mrna_XM_014188688.1_1113	141	-16.31	2	21	3104	3123	19	0.6316	0.8421
>ssa-miR-16b-5p	lcl|NC_027300.1_mrna_XM_014188713.1_1115	164	-16.94	2	20	1021	1042	19	0.8421	0.8421
>ssa-miR-16b-5p	lcl|NC_027300.1_mrna_XM_014188739.1_1114	141	-16.31	2	21	2862	2881	19	0.6316	0.8421
>ssa-miR-16b-5p	lcl|NC_027300.1_mrna_XM_014189170.1_1129	152	-15.03	2	17	1356	1377	15	0.7333	0.8
>ssa-miR-16b-5p	lcl|NC_027300.1_mrna_XM_014189170.1_1129	160	-18.8	2	18	233	255	17	0.7647	0.8824
>ssa-miR-16b-5p	lcl|NC_027300.1_mrna_XM_014189201.1_1130	152	-15.03	2	17	1356	1377	15	0.7333	0.8
>ssa-miR-16b-5p	lcl|NC_027300.1_mrna_XM_014189201.1_1130	160	-18.8	2	18	233	255	17	0.7647	0.8824
>ssa-miR-16b-5p	lcl|NC_027300.1_mrna_XM_014190342.1_1197	143	-18.04	2	21	362	381	20	0.7	0.7
>ssa-miR-16b-5p	lcl|NC_027300.1_mrna_XM_014190368.1_1200	140	-16.1	2	9	1003	1024	7	1	1
>ssa-miR-16b-5p	lcl|NC_027300.1_mrna_XM_014190388.1_1201	140	-16.1	2	9	947	968	7	1	1
>ssa-miR-16b-5p	lcl|NC_027300.1_mrna_XM_014190433.1_1214	147	-13.31	2	21	1458	1480	20	0.65	0.7
>ssa-miR-16b-5p	lcl|NC_027300.1_mrna_XM_014190445.1_1212	147	-13.31	2	21	1458	1480	20	0.65	0.7
>ssa-miR-16b-5p	lcl|NC_027300.1_mrna_XM_014190457.1_1213	147	-13.31	2	21	1458	1480	20	0.65	0.7
>ssa-miR-16b-5p	lcl|NC_027300.1_mrna_XM_014190465.1_1215	147	-13.31	2	21	1458	1480	20	0.65	0.7
>ssa-miR-16b-5p	lcl|NC_027300.1_mrna_XM_014190476.1_1216	147	-13.31	2	21	1458	1480	20	0.65	0.7
>ssa-miR-16b-5p	lcl|NC_027300.1_mrna_XM_014190492.1_1233	147	-14.31	2	12	743	764	10	0.9	0.9
>ssa-miR-16b-5p	lcl|NC_027300.1_mrna_XM_014190492.1_1233	152	-18.26	2	13	1298	1319	11	0.9091	0.9091
>ssa-miR-16b-5p	lcl|NC_027300.1_mrna_XM_014190492.1_1233	160	-16.25	2	19	2307	2327	17	0.7647	0.8824
>ssa-miR-16b-5p	lcl|NC_027300.1_mrna_XM_014190501.1_1227	147	-14.31	2	12	745	766	10	0.9	0.9
>ssa-miR-16b-5p	lcl|NC_027300.1_mrna_XM_014190501.1_1227	152	-18.26	2	13	1279	1300	11	0.9091	0.9091
>ssa-miR-16b-5p	lcl|NC_027300.1_mrna_XM_014190501.1_1227	160	-16.25	2	19	2288	2308	17	0.7647	0.8824
>ssa-miR-16b-5p	lcl|NC_027300.1_mrna_XM_014190513.1_1232	147	-14.31	2	12	743	764	10	0.9	0.9
>ssa-miR-16b-5p	lcl|NC_027300.1_mrna_XM_014190513.1_1232	152	-18.26	2	13	1298	1319	11	0.9091	0.9091
>ssa-miR-16b-5p	lcl|NC_027300.1_mrna_XM_014190513.1_1232	160	-16.25	2	19	2280	2300	17	0.7647	0.8824
>ssa-miR-16b-5p	lcl|NC_027300.1_mrna_XM_014190527.1_1236	147	-14.31	2	12	740	761	10	0.9	0.9
>ssa-miR-16b-5p	lcl|NC_027300.1_mrna_XM_014190527.1_1236	152	-18.26	2	13	1295	1316	11	0.9091	0.9091
>ssa-miR-16b-5p	lcl|NC_027300.1_mrna_XM_014190527.1_1236	160	-16.25	2	19	2259	2279	17	0.7647	0.8824
>ssa-miR-16b-5p	lcl|NC_027300.1_mrna_XM_014190542.1_1225	147	-14.31	2	12	1143	1164	10	0.9	0.9
>ssa-miR-16b-5p	lcl|NC_027300.1_mrna_XM_014190542.1_1225	152	-18.26	2	13	1698	1719	11	0.9091	0.9091
>ssa-miR-16b-5p	lcl|NC_027300.1_mrna_XM_014190542.1_1225	160	-16.25	2	19	2707	2727	17	0.7647	0.8824
>ssa-miR-16b-5p	lcl|NC_027300.1_mrna_XM_014190552.1_1234	147	-14.31	2	12	742	763	10	0.9	0.9
>ssa-miR-16b-5p	lcl|NC_027300.1_mrna_XM_014190552.1_1234	152	-18.26	2	13	1276	1297	11	0.9091	0.9091
>ssa-miR-16b-5p	lcl|NC_027300.1_mrna_XM_014190552.1_1234	160	-16.25	2	19	2240	2260	17	0.7647	0.8824
>ssa-miR-16b-5p	lcl|NC_027300.1_mrna_XM_014190563.1_1235	147	-14.31	2	12	741	762	10	0.9	0.9
>ssa-miR-16b-5p	lcl|NC_027300.1_mrna_XM_014190563.1_1235	152	-18.26	2	13	1296	1317	11	0.9091	0.9091
>ssa-miR-16b-5p	lcl|NC_027300.1_mrna_XM_014190563.1_1235	160	-16.25	2	19	2233	2253	17	0.7647	0.8824
>ssa-miR-16b-5p	lcl|NC_027300.1_mrna_XM_014190571.1_1223	147	-14.31	2	12	1144	1165	10	0.9	0.9
>ssa-miR-16b-5p	lcl|NC_027300.1_mrna_XM_014190571.1_1223	152	-18.26	2	13	1678	1699	11	0.9091	0.9091
>ssa-miR-16b-5p	lcl|NC_027300.1_mrna_XM_014190571.1_1223	160	-16.25	2	19	2687	2707	17	0.7647	0.8824
>ssa-miR-16b-5p	lcl|NC_027300.1_mrna_XM_014190584.1_1231	147	-14.31	2	12	743	764	10	0.9	0.9
>ssa-miR-16b-5p	lcl|NC_027300.1_mrna_XM_014190584.1_1231	152	-18.26	2	13	1277	1298	11	0.9091	0.9091
>ssa-miR-16b-5p	lcl|NC_027300.1_mrna_XM_014190584.1_1231	160	-16.25	2	19	2214	2234	17	0.7647	0.8824
>ssa-miR-16b-5p	lcl|NC_027300.1_mrna_XM_014190596.1_1222	147	-14.31	2	12	1144	1165	10	0.9	0.9
>ssa-miR-16b-5p	lcl|NC_027300.1_mrna_XM_014190596.1_1222	152	-18.26	2	13	1678	1699	11	0.9091	0.9091
>ssa-miR-16b-5p	lcl|NC_027300.1_mrna_XM_014190596.1_1222	160	-16.25	2	19	2660	2680	17	0.7647	0.8824
>ssa-miR-16b-5p	lcl|NC_027300.1_mrna_XM_014190604.1_1224	147	-14.31	2	12	1143	1164	10	0.9	0.9
>ssa-miR-16b-5p	lcl|NC_027300.1_mrna_XM_014190604.1_1224	152	-18.26	2	13	1677	1698	11	0.9091	0.9091
>ssa-miR-16b-5p	lcl|NC_027300.1_mrna_XM_014190604.1_1224	160	-16.25	2	19	2614	2634	17	0.7647	0.8824
>ssa-miR-16b-5p	lcl|NC_027300.1_mrna_XM_014190616.1_1229	147	-14.31	2	12	745	766	10	0.9	0.9
>ssa-miR-16b-5p	lcl|NC_027300.1_mrna_XM_014190616.1_1229	152	-18.26	2	13	1300	1321	11	0.9091	0.9091
>ssa-miR-16b-5p	lcl|NC_027300.1_mrna_XM_014190616.1_1229	160	-16.25	2	19	2389	2409	17	0.7647	0.8824
>ssa-miR-16b-5p	lcl|NC_027300.1_mrna_XM_014190631.1_1228	147	-14.31	2	12	745	766	10	0.9	0.9
>ssa-miR-16b-5p	lcl|NC_027300.1_mrna_XM_014190631.1_1228	152	-18.26	2	13	1300	1321	11	0.9091	0.9091
>ssa-miR-16b-5p	lcl|NC_027300.1_mrna_XM_014190631.1_1228	160	-16.25	2	19	2362	2382	17	0.7647	0.8824
>ssa-miR-16b-5p	lcl|NC_027300.1_mrna_XM_014190642.1_1230	147	-14.31	2	12	744	765	10	0.9	0.9
>ssa-miR-16b-5p	lcl|NC_027300.1_mrna_XM_014190642.1_1230	152	-18.26	2	13	1299	1320	11	0.9091	0.9091
>ssa-miR-16b-5p	lcl|NC_027300.1_mrna_XM_014190642.1_1230	160	-16.25	2	19	2343	2363	17	0.7647	0.8824
>ssa-miR-16b-5p	lcl|NC_027300.1_mrna_XM_014190656.1_1226	147	-14.31	2	12	1142	1163	10	0.9	0.9
>ssa-miR-16b-5p	lcl|NC_027300.1_mrna_XM_014190656.1_1226	152	-18.26	2	13	1676	1697	11	0.9091	0.9091
>ssa-miR-16b-5p	lcl|NC_027300.1_mrna_XM_014190656.1_1226	160	-16.25	2	19	2640	2660	17	0.7647	0.8824
>ssa-miR-16b-5p	lcl|NC_027300.1_mrna_XM_014190886.1_1255	143	-10.64	2	16	1	16	14	0.7143	0.7143
>ssa-miR-16b-5p	lcl|NC_027300.1_mrna_XM_014190896.1_1256	143	-10.64	2	16	1	16	14	0.7143	0.7143
>ssa-miR-16b-5p	lcl|NC_027300.1_mrna_XM_014190927.1_1259	143	-12.67	2	20	1058	1079	18	0.6667	0.7778
>ssa-miR-16b-5p	lcl|NC_027300.1_mrna_XM_014190934.1_1258	143	-12.67	2	20	249	270	18	0.6667	0.7778
>ssa-miR-16b-5p	lcl|NC_027300.1_mrna_XM_014190972.1_1265	146	-20.99	2	20	912	934	19	0.6316	0.8947
>ssa-miR-16b-5p	lcl|NC_027300.1_mrna_XM_014190988.1_1266	146	-20.99	2	20	912	934	19	0.6316	0.8947
>ssa-miR-16b-5p	lcl|NC_027300.1_mrna_XM_014191153.1_956	140	-12.56	2	9	1	12	7	1	1
>ssa-miR-16b-5p	lcl|NC_027300.1_mrna_XM_014191866.1_1332	140	-19.73	2	9	1797	1818	7	1	1
>ssa-miR-16b-5p	lcl|NC_027300.1_mrna_XM_014191866.1_1332	150	-22.9	2	21	964	984	19	0.6316	0.7895
>ssa-miR-16b-5p	lcl|NC_027300.1_mrna_XM_014191875.1_1333	140	-19.73	2	9	1380	1401	7	1	1
>ssa-miR-16b-5p	lcl|NC_027300.1_mrna_XM_014191875.1_1333	150	-22.9	2	21	547	567	19	0.6316	0.7895
>ssa-miR-16b-5p	lcl|NC_027300.1_mrna_XM_014192141.1_1376	152	-18.16	2	21	4690	4708	19	0.7368	0.7368
>ssa-miR-16b-5p	lcl|NC_027300.1_mrna_XM_014192157.1_1375	152	-18.16	2	21	4666	4684	19	0.7368	0.7368
>ssa-miR-16b-5p	lcl|NC_027300.1_mrna_XM_014192160.1_1374	152	-18.16	2	21	4690	4708	19	0.7368	0.7368
>ssa-miR-16b-5p	lcl|NC_027300.1_mrna_XM_014192170.1_1385	152	-17.76	2	21	4189	4210	19	0.6316	0.7368
>ssa-miR-16b-5p	lcl|NC_027300.1_mrna_XM_014192175.1_1382	152	-17.76	2	21	4165	4186	19	0.6316	0.7368
>ssa-miR-16b-5p	lcl|NC_027300.1_mrna_XM_014192182.1_1379	152	-17.76	2	21	4117	4138	19	0.6316	0.7368
>ssa-miR-16b-5p	lcl|NC_027300.1_mrna_XM_014192189.1_1383	152	-17.76	2	21	4093	4114	19	0.6316	0.7368
>ssa-miR-16b-5p	lcl|NC_027300.1_mrna_XM_014192198.1_1378	152	-17.76	2	21	4093	4114	19	0.6316	0.7368
>ssa-miR-16b-5p	lcl|NC_027300.1_mrna_XM_014192207.1_1381	152	-17.76	2	21	4069	4090	19	0.6316	0.7368
>ssa-miR-16b-5p	lcl|NC_027300.1_mrna_XM_014192215.1_1380	152	-17.76	2	21	3976	3997	19	0.6316	0.7368
>ssa-miR-16b-5p	lcl|NC_027300.1_mrna_XM_014192226.1_1384	152	-17.76	2	21	3898	3919	19	0.6316	0.7368
>ssa-miR-16b-5p	lcl|NC_027300.1_mrna_XM_014192235.1_1386	152	-17.76	2	21	3549	3570	19	0.6316	0.7368
>ssa-miR-16b-5p	lcl|NC_027300.1_mrna_XM_014192290.1_1391	143	-14.26	2	20	16	35	18	0.7222	0.8889
>ssa-miR-16b-5p	lcl|NC_027300.1_mrna_XM_014192313.1_1394	144	-13.51	2	18	736	761	20	0.65	0.7
>ssa-miR-16b-5p	lcl|NC_027300.1_mrna_XM_014192313.1_1394	150	-11.46	2	20	176	198	19	0.6842	0.7368
>ssa-miR-16b-5p	lcl|NC_027300.1_mrna_XM_014192531.1_1500	143	-16.69	2	12	1056	1077	10	0.8	0.9
>ssa-miR-16b-5p	lcl|NC_027300.1_mrna_XM_014192531.1_1500	154	-15.67	2	20	67	90	20	0.7	0.75
>ssa-miR-16b-5p	lcl|NC_027300.1_mrna_XM_014192531.1_1500	160	-18.46	2	19	516	536	17	0.7647	0.8824
>ssa-miR-16b-5p	lcl|NC_027300.1_mrna_XM_014192712.1_1548	152	-19.72	2	21	127	146	19	0.7368	0.7895
>ssa-miR-16b-5p	lcl|NC_027300.1_mrna_XM_014192753.1_1542	148	-22.2	2	21	697	718	19	0.7368	0.8947
>ssa-miR-16b-5p	lcl|NC_027300.1_mrna_XM_014192761.1_1543	148	-22.2	2	21	697	718	19	0.7368	0.8947
>ssa-miR-16b-5p	lcl|NC_027300.1_mrna_XM_014192804.1_1538	140	-17.19	3	21	4960	4981	18	0.6667	0.7778
>ssa-miR-16b-5p	lcl|NC_027300.1_mrna_XM_014192804.1_1538	144	-12.49	2	20	5831	5852	19	0.6316	0.7895
>ssa-miR-16b-5p	lcl|NC_027300.1_mrna_XM_014192804.1_1538	145	-16.28	2	10	708	729	8	1	1
>ssa-miR-16b-5p	lcl|NC_027300.1_mrna_XM_014192813.1_1536	140	-17.19	3	21	4998	5019	18	0.6667	0.7778
>ssa-miR-16b-5p	lcl|NC_027300.1_mrna_XM_014192813.1_1536	144	-12.49	2	20	5869	5890	19	0.6316	0.7895
>ssa-miR-16b-5p	lcl|NC_027300.1_mrna_XM_014192813.1_1536	145	-16.28	2	10	746	767	8	1	1
>ssa-miR-16b-5p	lcl|NC_027300.1_mrna_XM_014192834.1_1539	144	-13.86	2	21	1632	1651	19	0.6316	0.7895
>ssa-miR-16b-5p	lcl|NC_027300.1_mrna_XM_014193138.1_1503	141	-14.93	2	20	1612	1635	20	0.7	0.8
>ssa-miR-16b-5p	lcl|NC_027300.1_mrna_XM_014193138.1_1503	155	-16.74	2	20	1693	1714	18	0.6111	0.8333
>ssa-miR-16b-5p	lcl|NC_027300.1_mrna_XM_014193174.1_1485	143	-14	2	20	1850	1871	18	0.6111	0.6667
>ssa-miR-16b-5p	lcl|NC_027300.1_mrna_XM_014193174.1_1485	144	-13.47	2	13	6059	6080	11	0.8182	0.8182
>ssa-miR-16b-5p	lcl|NC_027300.1_mrna_XM_014193174.1_1485	148	-18.6	2	14	6521	6543	13	0.8462	0.8462
>ssa-miR-16b-5p	lcl|NC_027300.1_mrna_XM_014193185.1_1488	143	-14	2	20	1841	1862	18	0.6111	0.6667
>ssa-miR-16b-5p	lcl|NC_027300.1_mrna_XM_014193185.1_1488	144	-13.47	2	13	6050	6071	11	0.8182	0.8182
>ssa-miR-16b-5p	lcl|NC_027300.1_mrna_XM_014193185.1_1488	148	-18.6	2	14	6512	6534	13	0.8462	0.8462
>ssa-miR-16b-5p	lcl|NC_027300.1_mrna_XM_014193201.1_1490	143	-14	2	20	1850	1871	18	0.6111	0.6667
>ssa-miR-16b-5p	lcl|NC_027300.1_mrna_XM_014193201.1_1490	144	-13.47	2	13	6059	6080	11	0.8182	0.8182
>ssa-miR-16b-5p	lcl|NC_027300.1_mrna_XM_014193201.1_1490	148	-18.6	2	14	6521	6543	13	0.8462	0.8462
>ssa-miR-16b-5p	lcl|NC_027300.1_mrna_XM_014193206.1_1484	143	-14	2	20	1850	1871	18	0.6111	0.6667
>ssa-miR-16b-5p	lcl|NC_027300.1_mrna_XM_014193206.1_1484	144	-13.47	2	13	6059	6080	11	0.8182	0.8182
>ssa-miR-16b-5p	lcl|NC_027300.1_mrna_XM_014193206.1_1484	148	-18.6	2	14	6521	6543	13	0.8462	0.8462
>ssa-miR-16b-5p	lcl|NC_027300.1_mrna_XM_014193218.1_1487	143	-14	2	20	1850	1871	18	0.6111	0.6667
>ssa-miR-16b-5p	lcl|NC_027300.1_mrna_XM_014193218.1_1487	144	-13.47	2	13	5918	5939	11	0.8182	0.8182
>ssa-miR-16b-5p	lcl|NC_027300.1_mrna_XM_014193218.1_1487	148	-18.6	2	14	6380	6402	13	0.8462	0.8462
>ssa-miR-16b-5p	lcl|NC_027300.1_mrna_XM_014193229.1_1486	143	-14	2	20	1850	1871	18	0.6111	0.6667
>ssa-miR-16b-5p	lcl|NC_027300.1_mrna_XM_014193229.1_1486	144	-13.47	2	13	4775	4796	11	0.8182	0.8182
>ssa-miR-16b-5p	lcl|NC_027300.1_mrna_XM_014193229.1_1486	148	-18.6	2	14	5237	5259	13	0.8462	0.8462
>ssa-miR-16b-5p	lcl|NC_027300.1_mrna_XM_014193237.1_1489	143	-14	2	20	1850	1871	18	0.6111	0.6667
>ssa-miR-16b-5p	lcl|NC_027300.1_mrna_XM_014193237.1_1489	144	-13.47	2	13	4634	4655	11	0.8182	0.8182
>ssa-miR-16b-5p	lcl|NC_027300.1_mrna_XM_014193237.1_1489	148	-18.6	2	14	5096	5118	13	0.8462	0.8462
>ssa-miR-16b-5p	lcl|NC_027300.1_mrna_XM_014193244.1_1493	143	-14	2	20	1850	1871	18	0.6111	0.6667
>ssa-miR-16b-5p	lcl|NC_027300.1_mrna_XM_014193244.1_1493	144	-13.47	2	13	4634	4655	11	0.8182	0.8182
>ssa-miR-16b-5p	lcl|NC_027300.1_mrna_XM_014193244.1_1493	148	-18.6	2	14	5096	5118	13	0.8462	0.8462
>ssa-miR-16b-5p	lcl|NC_027300.1_mrna_XM_014193254.1_1494	142	-20.82	2	21	1780	1800	19	0.5789	0.7368
>ssa-miR-16b-5p	lcl|NC_027300.1_mrna_XM_014193370.1_1478	148	-12.59	2	19	35	55	17	0.7059	0.7647
>ssa-miR-16b-5p	lcl|NC_027300.1_mrna_XM_014193383.1_1470	142	-11.83	2	20	537	560	20	0.6	0.7
>ssa-miR-16b-5p	lcl|NC_027300.1_mrna_XM_014193391.1_1472	142	-11.83	2	20	537	560	20	0.6	0.7
>ssa-miR-16b-5p	lcl|NC_027300.1_mrna_XM_014193400.1_1471	142	-11.83	2	20	537	560	20	0.6	0.7
>ssa-miR-16b-5p	lcl|NC_027300.1_mrna_XM_014193406.1_1468	160	-17.64	2	20	4283	4308	22	0.7727	0.8182
>ssa-miR-16b-5p	lcl|NC_027300.1_mrna_XM_014193406.1_1468	163	-23.68	2	21	789	812	21	0.6667	0.8571
>ssa-miR-16b-5p	lcl|NC_027300.1_mrna_XM_014193439.1_1461	151	-14.34	2	20	1380	1401	18	0.6667	0.7222
>ssa-miR-16b-5p	lcl|NC_027300.1_mrna_XM_014193448.1_1463	151	-14.34	2	20	1375	1396	18	0.6667	0.7222
>ssa-miR-16b-5p	lcl|NC_027300.1_mrna_XM_014193458.1_1464	151	-14.34	2	20	1281	1302	18	0.6667	0.7222
>ssa-miR-16b-5p	lcl|NC_027300.1_mrna_XM_014193465.1_1462	151	-14.34	2	20	1286	1307	18	0.6667	0.7222
>ssa-miR-16b-5p	lcl|NC_027300.1_mrna_XM_014193474.1_1465	151	-14.34	2	20	1067	1088	18	0.6667	0.7222
>ssa-miR-16b-5p	lcl|NC_027300.1_mrna_XM_014193554.1_1450	141	-11.28	2	19	72	94	18	0.7222	0.7778
>ssa-miR-16b-5p	lcl|NC_027300.1_mrna_XM_014193649.1_1436	159	-19.83	2	21	192	214	20	0.7	0.8
>ssa-miR-16b-5p	lcl|NC_027300.1_mrna_XM_014193659.1_1435	144	-15.41	2	21	1378	1397	19	0.7368	0.8421
>ssa-miR-16b-5p	lcl|NC_027300.1_mrna_XM_014193659.1_1435	154	-17.02	2	21	2930	2954	22	0.6818	0.7727
>ssa-miR-16b-5p	lcl|NC_027300.1_mrna_XM_014193723.1_13	140	-13.35	2	17	1044	1065	15	0.6667	0.8667
>ssa-miR-16b-5p	lcl|NC_027300.1_mrna_XM_014193723.1_13	140	-15.51	2	17	379	400	15	0.6667	0.8667
>ssa-miR-16b-5p	lcl|NC_027300.1_mrna_XM_014193898.1_1405	146	-21.83	3	21	220	245	22	0.7273	0.8182
>ssa-miR-16b-5p	lcl|NC_027300.1_mrna_XM_014193898.1_1405	148	-11.49	2	17	1799	1820	15	0.7333	0.7333
>ssa-miR-16b-5p	lcl|NC_027300.1_mrna_XM_014193904.1_1406	146	-21.83	3	21	220	245	22	0.7273	0.8182
>ssa-miR-16b-5p	lcl|NC_027300.1_mrna_XM_014193904.1_1406	148	-11.49	2	17	1799	1820	15	0.7333	0.7333
>ssa-miR-16b-5p	lcl|NC_027300.1_mrna_XM_014193913.1_1407	146	-21.83	3	21	220	245	22	0.7273	0.8182
>ssa-miR-16b-5p	lcl|NC_027300.1_mrna_XM_014193913.1_1407	148	-11.49	2	17	1799	1820	15	0.7333	0.7333
>ssa-miR-16b-5p	lcl|NC_027300.1_mrna_XM_014193923.1_1408	146	-21.83	3	21	220	245	22	0.7273	0.8182
>ssa-miR-16b-5p	lcl|NC_027300.1_mrna_XM_014193923.1_1408	148	-11.49	2	17	1799	1820	15	0.7333	0.7333
>ssa-miR-16b-5p	lcl|NC_027300.1_mrna_XM_014193930.1_1409	146	-21.83	3	21	220	245	22	0.7273	0.8182
>ssa-miR-16b-5p	lcl|NC_027300.1_mrna_XM_014193930.1_1409	148	-11.49	2	17	1799	1820	15	0.7333	0.7333
>ssa-miR-16b-5p	lcl|NC_027300.1_mrna_XM_014193937.1_1410	146	-21.83	3	21	220	245	22	0.7273	0.8182
>ssa-miR-16b-5p	lcl|NC_027300.1_mrna_XM_014193937.1_1410	148	-11.49	2	17	1799	1820	15	0.7333	0.7333
>ssa-miR-16b-5p	lcl|NC_027300.1_mrna_XM_014194137.1_143	156	-15.13	2	21	439	460	19	0.6842	0.7368
>ssa-miR-16b-5p	lcl|NC_027300.1_mrna_XM_014194218.1_144	156	-15.13	2	21	439	460	19	0.6842	0.7368
>ssa-miR-16b-5p	lcl|NC_027300.1_mrna_XM_014194348.1_1580	140	-10.64	2	9	1536	1557	7	1	1
>ssa-miR-16b-5p	lcl|NC_027300.1_mrna_XM_014194380.1_1588	140	-15.22	2	9	1824	1845	7	1	1
>ssa-miR-16b-5p	lcl|NC_027300.1_mrna_XM_014194386.1_1587	140	-15.22	2	9	1824	1845	7	1	1
>ssa-miR-16b-5p	lcl|NC_027300.1_mrna_XM_014194392.1_1589	140	-15.22	2	9	1824	1845	7	1	1
>ssa-miR-16b-5p	lcl|NC_027300.1_mrna_XM_014194400.1_1585	140	-15.22	2	9	6269	6290	7	1	1
>ssa-miR-16b-5p	lcl|NC_027300.1_mrna_XM_014194403.1_1586	140	-15.22	2	9	1824	1845	7	1	1
>ssa-miR-16b-5p	lcl|NC_027300.1_mrna_XM_014194408.1_1590	140	-15.22	2	9	1824	1845	7	1	1
>ssa-miR-16b-5p	lcl|NC_027300.1_mrna_XM_014194412.1_1591	140	-15.22	2	9	1824	1845	7	1	1
>ssa-miR-16b-5p	lcl|NC_027300.1_mrna_XM_014194419.1_14	140	-13.35	2	17	1044	1065	15	0.6667	0.8667
>ssa-miR-16b-5p	lcl|NC_027300.1_mrna_XM_014194419.1_14	140	-15.51	2	17	379	400	15	0.6667	0.8667
>ssa-miR-16b-5p	lcl|NC_027300.1_mrna_XM_014194421.1_1592	140	-15.22	2	9	1824	1845	7	1	1
>ssa-miR-16b-5p	lcl|NC_027300.1_mrna_XM_014194577.1_1612	156	-17.97	2	19	1778	1801	19	0.7368	0.8421
>ssa-miR-16b-5p	lcl|NC_027300.1_mrna_XM_014194643.1_1628	140	-11.24	2	9	1	8	7	1	1
>ssa-miR-16b-5p	lcl|NC_027300.1_mrna_XM_014194653.1_1627	140	-11.24	2	9	1	8	7	1	1
>ssa-miR-16b-5p	lcl|NC_027300.1_mrna_XM_014194751.1_1636	144	-22.57	2	21	508	529	19	0.6316	0.9474
>ssa-miR-16b-5p	lcl|NC_027300.1_mrna_XM_014194756.1_1637	144	-22.57	2	21	508	529	19	0.6316	0.9474
>ssa-miR-16b-5p	lcl|NC_027300.1_mrna_XM_014194759.1_1638	144	-22.57	2	21	508	529	19	0.6316	0.9474
>ssa-miR-16b-5p	lcl|NC_027300.1_mrna_XM_014194760.1_1639	144	-22.57	2	21	508	529	19	0.6316	0.9474
>ssa-miR-16b-5p	lcl|NC_027300.1_mrna_XM_014194847.1_1649	162	-14.99	2	19	988	1009	17	0.7647	0.8235
>ssa-miR-16b-5p	lcl|NC_027300.1_mrna_XM_014194918.1_1664	156	-15.12	2	21	1877	1898	19	0.6842	0.7368
>ssa-miR-16b-5p	lcl|NC_027300.1_mrna_XM_014194918.1_1664	180	-24.92	2	21	2101	2122	19	0.8421	0.8947
>ssa-miR-16b-5p	lcl|NC_027300.1_mrna_XM_014194924.1_1666	156	-15.12	2	21	1877	1898	19	0.6842	0.7368
>ssa-miR-16b-5p	lcl|NC_027300.1_mrna_XM_014194924.1_1666	180	-24.92	2	21	2101	2122	19	0.8421	0.8947
>ssa-miR-16b-5p	lcl|NC_027300.1_mrna_XM_014194934.1_1665	156	-15.12	2	21	1877	1898	19	0.6842	0.7368
>ssa-miR-16b-5p	lcl|NC_027300.1_mrna_XM_014194934.1_1665	180	-24.92	2	21	2101	2122	19	0.8421	0.8947
>ssa-miR-16b-5p	lcl|NC_027300.1_mrna_XM_014195001.1_1677	141	-13.64	2	12	237	257	10	0.9	0.9
>ssa-miR-16b-5p	lcl|NC_027300.1_mrna_XM_014195001.1_1677	148	-18.56	2	21	923	942	19	0.6842	0.7895
>ssa-miR-16b-5p	lcl|NC_027300.1_mrna_XM_014195005.1_1678	141	-13.64	2	12	263	283	10	0.9	0.9
>ssa-miR-16b-5p	lcl|NC_027300.1_mrna_XM_014195005.1_1678	148	-18.56	2	21	949	968	19	0.6842	0.7895
>ssa-miR-16b-5p	lcl|NC_027300.1_mrna_XM_014195014.1_1679	141	-13.64	2	12	2068	2088	10	0.9	0.9
>ssa-miR-16b-5p	lcl|NC_027300.1_mrna_XM_014195014.1_1679	143	-21.55	3	21	293	315	19	0.7368	0.9474
>ssa-miR-16b-5p	lcl|NC_027300.1_mrna_XM_014195014.1_1679	148	-18.56	2	21	2754	2773	19	0.6842	0.7895
>ssa-miR-16b-5p	lcl|NC_027300.1_mrna_XM_014195022.1_1676	148	-18.56	2	21	578	597	19	0.6842	0.7895
>ssa-miR-16b-5p	lcl|NC_027300.1_mrna_XM_014195045.1_1682	145	-19.7	2	10	1280	1301	8	1	1
>ssa-miR-16b-5p	lcl|NC_027300.1_mrna_XM_014195054.1_1681	142	-13.06	2	16	10250	10274	17	0.6471	0.7647
>ssa-miR-16b-5p	lcl|NC_027300.1_mrna_XM_014195054.1_1681	145	-19.7	2	10	1468	1489	8	1	1
>ssa-miR-16b-5p	lcl|NC_027300.1_mrna_XM_014195065.1_1683	145	-19.7	2	10	1426	1447	8	1	1
>ssa-miR-16b-5p	lcl|NC_027300.1_mrna_XM_014195073.1_1684	145	-19.7	2	10	1468	1489	8	1	1
>ssa-miR-16b-5p	lcl|NC_027300.1_mrna_XM_014195232.1_156	157	-18.25	2	21	334	358	23	0.7391	0.7391
>ssa-miR-16b-5p	lcl|NC_027300.1_mrna_XM_014195421.1_1726	148	-18.61	2	21	336	355	19	0.7895	0.8421
>ssa-miR-16b-5p	lcl|NC_027300.1_mrna_XM_014195426.1_1727	148	-18.61	2	21	336	355	19	0.7895	0.8421
>ssa-miR-16b-5p	lcl|NC_027300.1_mrna_XM_014195440.1_1731	141	-13.73	2	21	1094	1115	20	0.7	0.8
>ssa-miR-16b-5p	lcl|NC_027300.1_mrna_XM_014195440.1_1731	150	-13.82	2	21	924	944	19	0.6842	0.8947
>ssa-miR-16b-5p	lcl|NC_027300.1_mrna_XM_014195448.1_1730	141	-13.73	2	21	1094	1115	20	0.7	0.8
>ssa-miR-16b-5p	lcl|NC_027300.1_mrna_XM_014195448.1_1730	150	-13.82	2	21	924	944	19	0.6842	0.8947
>ssa-miR-16b-5p	lcl|NC_027300.1_mrna_XM_014195459.1_1732	141	-13.73	2	21	1094	1115	20	0.7	0.8
>ssa-miR-16b-5p	lcl|NC_027300.1_mrna_XM_014195459.1_1732	150	-13.82	2	21	924	944	19	0.6842	0.8947
>ssa-miR-16b-5p	lcl|NC_027300.1_mrna_XM_014195496.1_1737	148	-13.32	2	19	1988	2008	17	0.7059	0.7647
>ssa-miR-16b-5p	lcl|NC_027300.1_mrna_XM_014195496.1_1737	150	-22.22	2	11	682	703	9	1	1
>ssa-miR-16b-5p	lcl|NC_027300.1_mrna_XM_014195496.1_1737	151	-18.72	2	12	40	61	10	0.9	1
>ssa-miR-16b-5p	lcl|NC_027300.1_mrna_XM_014195501.1_1736	148	-13.32	2	19	1821	1841	17	0.7059	0.7647
>ssa-miR-16b-5p	lcl|NC_027300.1_mrna_XM_014195501.1_1736	150	-22.22	2	11	515	536	9	1	1
>ssa-miR-16b-5p	lcl|NC_027300.1_mrna_XM_014195700.1_169	148	-15.67	2	16	333	355	16	0.8125	0.8125
>ssa-miR-16b-5p	lcl|NC_027300.1_mrna_XM_014195765.1_1773	140	-18.03	2	9	350	371	7	1	1
>ssa-miR-16b-5p	lcl|NC_027300.1_mrna_XM_014195782.1_170	148	-15.67	2	16	333	355	16	0.8125	0.8125
>ssa-miR-16b-5p	lcl|NC_027300.1_mrna_XM_014195986.1_171	149	-13.96	2	15	1446	1468	14	0.7857	0.8571
>ssa-miR-16b-5p	lcl|NC_027300.1_mrna_XM_014196013.1_1999	142	-18.77	2	21	5013	5038	23	0.6957	0.7391
>ssa-miR-16b-5p	lcl|NC_027300.1_mrna_XM_014196021.1_2001	142	-18.77	2	21	5013	5038	23	0.6957	0.7391
>ssa-miR-16b-5p	lcl|NC_027300.1_mrna_XM_014196030.1_1998	142	-18.77	2	21	5013	5038	23	0.6957	0.7391
>ssa-miR-16b-5p	lcl|NC_027300.1_mrna_XM_014196040.1_2002	142	-18.77	2	21	5013	5038	23	0.6957	0.7391
>ssa-miR-16b-5p	lcl|NC_027300.1_mrna_XM_014196049.1_2000	142	-18.77	2	21	5013	5038	23	0.6957	0.7391
>ssa-miR-16b-5p	lcl|NC_027300.1_mrna_XM_014196118.1_1988	154	-19.52	2	21	622	646	22	0.7273	0.7273
>ssa-miR-16b-5p	lcl|NC_027300.1_mrna_XM_014196121.1_1984	146	-19.04	2	21	1390	1410	19	0.6316	0.7368
>ssa-miR-16b-5p	lcl|NC_027300.1_mrna_XM_014196133.1_1974	141	-13.33	2	12	992	1012	10	0.9	0.9
>ssa-miR-16b-5p	lcl|NC_027300.1_mrna_XM_014196138.1_1971	141	-13.33	2	12	992	1012	10	0.9	0.9
>ssa-miR-16b-5p	lcl|NC_027300.1_mrna_XM_014196141.1_1975	141	-13.33	2	12	992	1012	10	0.9	0.9
>ssa-miR-16b-5p	lcl|NC_027300.1_mrna_XM_014196145.1_1977	141	-13.33	2	12	991	1011	10	0.9	0.9
>ssa-miR-16b-5p	lcl|NC_027300.1_mrna_XM_014196150.1_1968	141	-13.33	2	12	992	1012	10	0.9	0.9
>ssa-miR-16b-5p	lcl|NC_027300.1_mrna_XM_014196159.1_1967	141	-13.33	2	12	992	1012	10	0.9	0.9
>ssa-miR-16b-5p	lcl|NC_027300.1_mrna_XM_014196169.1_1965	141	-13.33	2	12	992	1012	10	0.9	0.9
>ssa-miR-16b-5p	lcl|NC_027300.1_mrna_XM_014196172.1_1966	141	-13.33	2	12	992	1012	10	0.9	0.9
>ssa-miR-16b-5p	lcl|NC_027300.1_mrna_XM_014196182.1_1973	141	-13.33	2	12	992	1012	10	0.9	0.9
>ssa-miR-16b-5p	lcl|NC_027300.1_mrna_XM_014196190.1_1970	141	-13.33	2	12	992	1012	10	0.9	0.9
>ssa-miR-16b-5p	lcl|NC_027300.1_mrna_XM_014196199.1_1972	141	-13.33	2	12	992	1012	10	0.9	0.9
>ssa-miR-16b-5p	lcl|NC_027300.1_mrna_XM_014196206.1_1969	141	-13.33	2	12	992	1012	10	0.9	0.9
>ssa-miR-16b-5p	lcl|NC_027300.1_mrna_XM_014196215.1_1976	141	-13.33	2	12	991	1011	10	0.9	0.9
>ssa-miR-16b-5p	lcl|NC_027300.1_mrna_XM_014196269.1_1964	147	-14.38	2	18	1631	1651	16	0.6875	0.8125
>ssa-miR-16b-5p	lcl|NC_027300.1_mrna_XM_014196269.1_1964	154	-17.41	2	21	1568	1591	21	0.6667	0.8095
>ssa-miR-16b-5p	lcl|NC_027300.1_mrna_XM_014196395.1_1952	140	-16.04	2	9	592	613	7	1	1
>ssa-miR-16b-5p	lcl|NC_027300.1_mrna_XM_014196395.1_1952	148	-21.64	2	21	109	130	19	0.7895	0.8421
>ssa-miR-16b-5p	lcl|NC_027300.1_mrna_XM_014196538.1_1935	146	-16.51	2	20	200	222	19	0.6842	0.8421
>ssa-miR-16b-5p	lcl|NC_027300.1_mrna_XM_014196548.1_1936	146	-16.51	2	20	200	222	19	0.6842	0.8421
>ssa-miR-16b-5p	lcl|NC_027300.1_mrna_XM_014196558.1_1934	146	-16.51	2	20	200	222	19	0.6842	0.8421
>ssa-miR-16b-5p	lcl|NC_027300.1_mrna_XM_014196761.1_1900	145	-15.39	2	21	2931	2950	19	0.5789	0.7895
>ssa-miR-16b-5p	lcl|NC_027300.1_mrna_XM_014196761.1_1900	152	-15.04	2	21	4219	4240	19	0.5789	0.7895
>ssa-miR-16b-5p	lcl|NC_027300.1_mrna_XM_014196772.1_1898	145	-15.39	2	21	1947	1966	19	0.5789	0.7895
>ssa-miR-16b-5p	lcl|NC_027300.1_mrna_XM_014196772.1_1898	152	-15.04	2	21	3235	3256	19	0.5789	0.7895
>ssa-miR-16b-5p	lcl|NC_027300.1_mrna_XM_014196783.1_1899	145	-15.39	2	21	1951	1970	19	0.5789	0.7895
>ssa-miR-16b-5p	lcl|NC_027300.1_mrna_XM_014196783.1_1899	152	-15.04	2	21	3239	3260	19	0.5789	0.7895
>ssa-miR-16b-5p	lcl|NC_027300.1_mrna_XM_014196790.1_1896	145	-15.39	2	21	1708	1727	19	0.5789	0.7895
>ssa-miR-16b-5p	lcl|NC_027300.1_mrna_XM_014196790.1_1896	152	-15.04	2	21	2996	3017	19	0.5789	0.7895
>ssa-miR-16b-5p	lcl|NC_027300.1_mrna_XM_014196798.1_1897	145	-15.39	2	21	1832	1851	19	0.5789	0.7895
>ssa-miR-16b-5p	lcl|NC_027300.1_mrna_XM_014196798.1_1897	152	-15.04	2	21	3120	3141	19	0.5789	0.7895
>ssa-miR-16b-5p	lcl|NC_027300.1_mrna_XM_014196808.1_1901	145	-15.39	2	21	2931	2950	19	0.5789	0.7895
>ssa-miR-16b-5p	lcl|NC_027300.1_mrna_XM_014196808.1_1901	152	-15.04	2	21	4238	4259	19	0.5789	0.7895
>ssa-miR-16b-5p	lcl|NC_027300.1_mrna_XM_014196817.1_1895	145	-15.39	2	21	2931	2950	19	0.5789	0.7895
>ssa-miR-16b-5p	lcl|NC_027300.1_mrna_XM_014196825.1_1902	145	-15.39	2	21	2931	2950	19	0.5789	0.7895
>ssa-miR-16b-5p	lcl|NC_027300.1_mrna_XM_014196833.1_1903	145	-15.39	2	21	2931	2950	19	0.5789	0.7895
>ssa-miR-16b-5p	lcl|NC_027300.1_mrna_XM_014196842.1_1894	145	-15.39	2	21	2931	2950	19	0.5789	0.7895
>ssa-miR-16b-5p	lcl|NC_027300.1_mrna_XM_014196914.1_1893	151	-17.64	2	21	839	862	21	0.619	0.7619
>ssa-miR-16b-5p	lcl|NC_027300.1_mrna_XM_014196945.1_1889	163	-24.97	2	21	1095	1118	21	0.6667	0.8571
>ssa-miR-16b-5p	lcl|NC_027300.1_mrna_XM_014196955.1_1892	163	-24.97	2	21	1095	1118	21	0.6667	0.8571
>ssa-miR-16b-5p	lcl|NC_027300.1_mrna_XM_014196964.1_1891	163	-24.97	2	21	1095	1118	21	0.6667	0.8571
>ssa-miR-16b-5p	lcl|NC_027300.1_mrna_XM_014196974.1_1890	163	-24.97	2	21	1095	1118	21	0.6667	0.8571
>ssa-miR-16b-5p	lcl|NC_027300.1_mrna_XM_014197040.1_1880	140	-12.76	2	9	348	369	7	1	1
>ssa-miR-16b-5p	lcl|NC_027300.1_mrna_XM_014197094.1_1873	142	-14.6	2	20	4354	4377	20	0.6	0.85
>ssa-miR-16b-5p	lcl|NC_027300.1_mrna_XM_014197094.1_1873	150	-17.06	2	20	4939	4962	20	0.75	0.8
>ssa-miR-16b-5p	lcl|NC_027300.1_mrna_XM_014197100.1_1870	142	-14.6	2	20	4384	4407	20	0.6	0.85
>ssa-miR-16b-5p	lcl|NC_027300.1_mrna_XM_014197100.1_1870	150	-17.06	2	20	4969	4992	20	0.75	0.8
>ssa-miR-16b-5p	lcl|NC_027300.1_mrna_XM_014197104.1_1872	142	-14.6	2	20	4345	4368	20	0.6	0.85
>ssa-miR-16b-5p	lcl|NC_027300.1_mrna_XM_014197104.1_1872	150	-17.06	2	20	4930	4953	20	0.75	0.8
>ssa-miR-16b-5p	lcl|NC_027300.1_mrna_XM_014197109.1_1871	142	-14.6	2	20	4333	4356	20	0.6	0.85
>ssa-miR-16b-5p	lcl|NC_027300.1_mrna_XM_014197109.1_1871	150	-17.06	2	20	4918	4941	20	0.75	0.8
>ssa-miR-16b-5p	lcl|NC_027300.1_mrna_XM_014197286.1_1836	142	-13.22	2	11	61	82	9	0.8889	0.8889
>ssa-miR-16b-5p	lcl|NC_027300.1_mrna_XM_014197294.1_1837	142	-13.22	2	11	61	82	9	0.8889	0.8889
>ssa-miR-16b-5p	lcl|NC_027300.1_mrna_XM_014197304.1_1844	142	-13.22	2	11	61	82	9	0.8889	0.8889
>ssa-miR-16b-5p	lcl|NC_027300.1_mrna_XM_014197312.1_1842	142	-13.22	2	11	61	82	9	0.8889	0.8889
>ssa-miR-16b-5p	lcl|NC_027300.1_mrna_XM_014197323.1_1843	142	-13.22	2	11	61	82	9	0.8889	0.8889
>ssa-miR-16b-5p	lcl|NC_027300.1_mrna_XM_014197332.1_1839	142	-13.22	2	11	61	82	9	0.8889	0.8889
>ssa-miR-16b-5p	lcl|NC_027300.1_mrna_XM_014197342.1_1841	142	-13.22	2	11	61	82	9	0.8889	0.8889
>ssa-miR-16b-5p	lcl|NC_027300.1_mrna_XM_014197350.1_1838	142	-13.22	2	11	61	82	9	0.8889	0.8889
>ssa-miR-16b-5p	lcl|NC_027300.1_mrna_XM_014197359.1_1840	142	-13.22	2	11	61	82	9	0.8889	0.8889
>ssa-miR-16b-5p	lcl|NC_027300.1_mrna_XM_014197483.1_1819	150	-19.11	2	16	479	501	15	0.8	0.8
>ssa-miR-16b-5p	lcl|NC_027300.1_mrna_XM_014197491.1_1824	150	-19.11	2	16	479	501	15	0.8	0.8
>ssa-miR-16b-5p	lcl|NC_027300.1_mrna_XM_014197497.1_1820	150	-19.11	2	16	2218	2240	15	0.8	0.8
>ssa-miR-16b-5p	lcl|NC_027300.1_mrna_XM_014197501.1_1821	150	-19.11	2	16	479	501	15	0.8	0.8
>ssa-miR-16b-5p	lcl|NC_027300.1_mrna_XM_014197509.1_1823	150	-19.11	2	16	479	501	15	0.8	0.8
>ssa-miR-16b-5p	lcl|NC_027300.1_mrna_XM_014197514.1_1822	150	-19.11	2	16	479	501	15	0.8	0.8
>ssa-miR-16b-5p	lcl|NC_027300.1_mrna_XM_014197520.1_1825	150	-19.11	2	16	479	501	15	0.8	0.8
>ssa-miR-16b-5p	lcl|NC_027300.1_mrna_XM_014197546.1_1811	146	-19.25	2	21	1380	1403	21	0.6667	0.7143
>ssa-miR-16b-5p	lcl|NC_027300.1_mrna_XM_014197554.1_1812	146	-19.25	2	21	1380	1403	21	0.6667	0.7143
>ssa-miR-16b-5p	lcl|NC_027300.1_mrna_XM_014197582.1_1806	143	-13.52	2	20	2076	2097	18	0.6111	0.8333
>ssa-miR-16b-5p	lcl|NC_027300.1_mrna_XM_014197582.1_1806	143	-17.24	2	20	1282	1303	18	0.6111	0.8333
>ssa-miR-16b-5p	lcl|NC_027300.1_mrna_XM_014197592.1_1807	143	-13.52	2	20	2076	2097	18	0.6111	0.8333
>ssa-miR-16b-5p	lcl|NC_027300.1_mrna_XM_014197592.1_1807	143	-17.24	2	20	1282	1303	18	0.6111	0.8333
>ssa-miR-16b-5p	lcl|NC_027300.1_mrna_XM_014197601.1_1808	143	-13.52	2	20	2076	2097	18	0.6111	0.8333
>ssa-miR-16b-5p	lcl|NC_027300.1_mrna_XM_014197601.1_1808	143	-17.24	2	20	1282	1303	18	0.6111	0.8333
>ssa-miR-16b-5p	lcl|NC_027300.1_mrna_XM_014197614.1_1785	147	-15.61	2	19	1284	1305	18	0.7222	0.7778
>ssa-miR-16b-5p	lcl|NC_027300.1_mrna_XM_014197614.1_1785	147	-16.63	2	21	678	700	20	0.7	0.8
>ssa-miR-16b-5p	lcl|NC_027300.1_mrna_XM_014197624.1_1784	147	-15.61	2	19	1284	1305	18	0.7222	0.7778
>ssa-miR-16b-5p	lcl|NC_027300.1_mrna_XM_014197624.1_1784	147	-16.63	2	21	678	700	20	0.7	0.8
>ssa-miR-16b-5p	lcl|NC_027300.1_mrna_XM_014197641.1_1805	147	-15.61	2	19	1284	1305	18	0.7222	0.7778
>ssa-miR-16b-5p	lcl|NC_027300.1_mrna_XM_014197641.1_1805	147	-16.63	2	21	678	700	20	0.7	0.8
>ssa-miR-16b-5p	lcl|NC_027300.1_mrna_XM_014197647.1_1783	147	-15.61	2	19	1284	1305	18	0.7222	0.7778
>ssa-miR-16b-5p	lcl|NC_027300.1_mrna_XM_014197647.1_1783	147	-16.63	2	21	678	700	20	0.7	0.8
>ssa-miR-16b-5p	lcl|NC_027300.1_mrna_XM_014197651.1_1803	147	-15.61	2	19	1284	1305	18	0.7222	0.7778
>ssa-miR-16b-5p	lcl|NC_027300.1_mrna_XM_014197651.1_1803	147	-16.63	2	21	678	700	20	0.7	0.8
>ssa-miR-16b-5p	lcl|NC_027300.1_mrna_XM_014197656.1_1788	147	-15.61	2	19	1281	1302	18	0.7222	0.7778
>ssa-miR-16b-5p	lcl|NC_027300.1_mrna_XM_014197656.1_1788	147	-16.63	2	21	675	697	20	0.7	0.8
>ssa-miR-16b-5p	lcl|NC_027300.1_mrna_XM_014197662.1_1791	147	-15.61	2	19	1284	1305	18	0.7222	0.7778
>ssa-miR-16b-5p	lcl|NC_027300.1_mrna_XM_014197662.1_1791	147	-16.63	2	21	678	700	20	0.7	0.8
>ssa-miR-16b-5p	lcl|NC_027300.1_mrna_XM_014197671.1_1793	147	-15.61	2	19	1284	1305	18	0.7222	0.7778
>ssa-miR-16b-5p	lcl|NC_027300.1_mrna_XM_014197671.1_1793	147	-16.63	2	21	678	700	20	0.7	0.8
>ssa-miR-16b-5p	lcl|NC_027300.1_mrna_XM_014197681.1_1790	147	-15.61	2	19	1284	1305	18	0.7222	0.7778
>ssa-miR-16b-5p	lcl|NC_027300.1_mrna_XM_014197681.1_1790	147	-16.63	2	21	678	700	20	0.7	0.8
>ssa-miR-16b-5p	lcl|NC_027300.1_mrna_XM_014197689.1_1794	147	-15.61	2	19	1284	1305	18	0.7222	0.7778
>ssa-miR-16b-5p	lcl|NC_027300.1_mrna_XM_014197689.1_1794	147	-16.63	2	21	678	700	20	0.7	0.8
>ssa-miR-16b-5p	lcl|NC_027300.1_mrna_XM_014197698.1_1796	147	-15.61	2	19	1284	1305	18	0.7222	0.7778
>ssa-miR-16b-5p	lcl|NC_027300.1_mrna_XM_014197698.1_1796	147	-16.63	2	21	678	700	20	0.7	0.8
>ssa-miR-16b-5p	lcl|NC_027300.1_mrna_XM_014197706.1_1792	147	-15.61	2	19	1284	1305	18	0.7222	0.7778
>ssa-miR-16b-5p	lcl|NC_027300.1_mrna_XM_014197706.1_1792	147	-16.63	2	21	678	700	20	0.7	0.8
>ssa-miR-16b-5p	lcl|NC_027300.1_mrna_XM_014197715.1_1797	147	-15.61	2	19	1284	1305	18	0.7222	0.7778
>ssa-miR-16b-5p	lcl|NC_027300.1_mrna_XM_014197715.1_1797	147	-16.63	2	21	678	700	20	0.7	0.8
>ssa-miR-16b-5p	lcl|NC_027300.1_mrna_XM_014197725.1_1795	147	-15.61	2	19	1284	1305	18	0.7222	0.7778
>ssa-miR-16b-5p	lcl|NC_027300.1_mrna_XM_014197725.1_1795	147	-16.63	2	21	678	700	20	0.7	0.8
>ssa-miR-16b-5p	lcl|NC_027300.1_mrna_XM_014197735.1_1798	147	-15.61	2	19	1284	1305	18	0.7222	0.7778
>ssa-miR-16b-5p	lcl|NC_027300.1_mrna_XM_014197735.1_1798	147	-16.63	2	21	678	700	20	0.7	0.8
>ssa-miR-16b-5p	lcl|NC_027300.1_mrna_XM_014197743.1_1789	147	-15.61	2	19	1224	1245	18	0.7222	0.7778
>ssa-miR-16b-5p	lcl|NC_027300.1_mrna_XM_014197743.1_1789	147	-16.63	2	21	618	640	20	0.7	0.8
>ssa-miR-16b-5p	lcl|NC_027300.1_mrna_XM_014197752.1_1799	147	-15.61	2	19	1284	1305	18	0.7222	0.7778
>ssa-miR-16b-5p	lcl|NC_027300.1_mrna_XM_014197752.1_1799	147	-16.63	2	21	678	700	20	0.7	0.8
>ssa-miR-16b-5p	lcl|NC_027300.1_mrna_XM_014197761.1_1800	147	-15.61	2	19	1284	1305	18	0.7222	0.7778
>ssa-miR-16b-5p	lcl|NC_027300.1_mrna_XM_014197761.1_1800	147	-16.63	2	21	678	700	20	0.7	0.8
>ssa-miR-16b-5p	lcl|NC_027300.1_mrna_XM_014197770.1_1801	147	-15.61	2	19	1284	1305	18	0.7222	0.7778
>ssa-miR-16b-5p	lcl|NC_027300.1_mrna_XM_014197770.1_1801	147	-16.63	2	21	678	700	20	0.7	0.8
>ssa-miR-16b-5p	lcl|NC_027300.1_mrna_XM_014197784.1_1802	147	-15.61	2	19	1284	1305	18	0.7222	0.7778
>ssa-miR-16b-5p	lcl|NC_027300.1_mrna_XM_014197784.1_1802	147	-16.63	2	21	678	700	20	0.7	0.8
>ssa-miR-16b-5p	lcl|NC_027300.1_mrna_XM_014197798.1_1780	140	-9.95	2	21	4524	4545	19	0.5789	0.7895
>ssa-miR-16b-5p	lcl|NC_027300.1_mrna_XM_014197806.1_1782	140	-9.95	2	21	4524	4545	19	0.5789	0.7895
>ssa-miR-16b-5p	lcl|NC_027300.1_mrna_XM_014197811.1_1781	140	-9.95	2	21	4524	4545	19	0.5789	0.7895
>ssa-miR-16b-5p	lcl|NC_027300.1_mrna_XM_014198034.1_1921	156	-16.96	2	21	656	677	19	0.6842	0.8947
>ssa-miR-16b-5p	lcl|NC_027300.1_mrna_XM_014198044.1_1922	156	-16.96	2	21	656	677	19	0.6842	0.8947
>ssa-miR-16b-5p	lcl|NC_027300.1_mrna_XM_014198197.1_2123	150	-12.05	2	19	440	461	17	0.7059	0.7059
>ssa-miR-16b-5p	lcl|NC_027300.1_mrna_XM_014198272.1_192	145	-17.41	2	10	654	675	8	1	1
>ssa-miR-16b-5p	lcl|NC_027300.1_mrna_XM_014198272.1_192	150	-17.99	2	21	759	779	19	0.6316	0.7895
>ssa-miR-16b-5p	lcl|NC_027300.1_mrna_XM_014198343.1_195	145	-17.41	2	10	653	674	8	1	1
>ssa-miR-16b-5p	lcl|NC_027300.1_mrna_XM_014198343.1_195	150	-17.99	2	21	758	778	19	0.6316	0.7895
>ssa-miR-16b-5p	lcl|NC_027300.1_mrna_XM_014198409.1_193	145	-17.41	2	10	654	675	8	1	1
>ssa-miR-16b-5p	lcl|NC_027300.1_mrna_XM_014198409.1_193	150	-17.99	2	21	759	779	19	0.6316	0.7895
>ssa-miR-16b-5p	lcl|NC_027300.1_mrna_XM_014198596.1_2020	147	-14.2	2	12	351	372	10	0.9	0.9
>ssa-miR-16b-5p	lcl|NC_027300.1_mrna_XM_014198596.1_2020	151	-14.81	2	21	1072	1095	21	0.619	0.7619
>ssa-miR-16b-5p	lcl|NC_027300.1_mrna_XM_014198597.1_2021	147	-14.2	2	12	351	372	10	0.9	0.9
>ssa-miR-16b-5p	lcl|NC_027300.1_mrna_XM_014198597.1_2021	151	-14.81	2	21	1069	1092	21	0.619	0.7619
>ssa-miR-16b-5p	lcl|NC_027300.1_mrna_XM_014198598.1_2022	147	-14.2	2	12	351	372	10	0.9	0.9
>ssa-miR-16b-5p	lcl|NC_027300.1_mrna_XM_014198598.1_2022	151	-14.81	2	21	1072	1095	21	0.619	0.7619
>ssa-miR-16b-5p	lcl|NC_027300.1_mrna_XM_014198599.1_2023	147	-14.2	2	12	351	372	10	0.9	0.9
>ssa-miR-16b-5p	lcl|NC_027300.1_mrna_XM_014198599.1_2023	151	-14.81	2	21	1069	1092	21	0.619	0.7619
>ssa-miR-16b-5p	lcl|NC_027300.1_mrna_XM_014198658.1_2036	144	-14.11	2	21	54	75	19	0.6316	0.7895
>ssa-miR-16b-5p	lcl|NC_027300.1_mrna_XM_014198685.1_2051	142	-13.23	2	19	1082	1103	17	0.8235	0.8235
>ssa-miR-16b-5p	lcl|NC_027300.1_mrna_XM_014198685.1_2051	147	-12.23	2	16	3059	3080	14	0.7143	0.7857
>ssa-miR-16b-5p	lcl|NC_027300.1_mrna_XM_014198685.1_2051	147	-15.18	2	20	294	315	18	0.7222	0.7778
>ssa-miR-16b-5p	lcl|NC_027300.1_mrna_XM_014198716.1_2058	140	-12.13	3	21	6865	6886	18	0.6667	0.7778
>ssa-miR-16b-5p	lcl|NC_027300.1_mrna_XM_014198716.1_2058	146	-19.88	2	13	6368	6388	11	0.9091	0.9091
>ssa-miR-16b-5p	lcl|NC_027300.1_mrna_XM_014198716.1_2058	146	-20.34	3	20	5859	5881	18	0.7778	0.8333
>ssa-miR-16b-5p	lcl|NC_027300.1_mrna_XM_014198716.1_2058	147	-17.58	2	21	1282	1304	20	0.6	0.75
>ssa-miR-16b-5p	lcl|NC_027300.1_mrna_XM_014198725.1_2056	140	-12.13	3	21	6860	6881	18	0.6667	0.7778
>ssa-miR-16b-5p	lcl|NC_027300.1_mrna_XM_014198725.1_2056	146	-19.88	2	13	6363	6383	11	0.9091	0.9091
>ssa-miR-16b-5p	lcl|NC_027300.1_mrna_XM_014198725.1_2056	146	-20.34	3	20	5854	5876	18	0.7778	0.8333
>ssa-miR-16b-5p	lcl|NC_027300.1_mrna_XM_014198725.1_2056	147	-17.58	2	21	1277	1299	20	0.6	0.75
>ssa-miR-16b-5p	lcl|NC_027300.1_mrna_XM_014198734.1_2057	140	-12.13	3	21	6865	6886	18	0.6667	0.7778
>ssa-miR-16b-5p	lcl|NC_027300.1_mrna_XM_014198734.1_2057	146	-19.88	2	13	6368	6388	11	0.9091	0.9091
>ssa-miR-16b-5p	lcl|NC_027300.1_mrna_XM_014198734.1_2057	146	-20.34	3	20	5859	5881	18	0.7778	0.8333
>ssa-miR-16b-5p	lcl|NC_027300.1_mrna_XM_014198734.1_2057	147	-17.58	2	21	1282	1304	20	0.6	0.75
>ssa-miR-16b-5p	lcl|NC_027300.1_mrna_XM_014198887.1_2082	147	-13.78	2	12	698	719	10	0.9	0.9
>ssa-miR-16b-5p	lcl|NC_027300.1_mrna_XM_014199021.1_2098	140	-13.46	2	9	5474	5495	7	1	1
>ssa-miR-16b-5p	lcl|NC_027300.1_mrna_XM_014199021.1_2098	151	-16.1	2	14	1159	1179	12	0.9167	0.9167
>ssa-miR-16b-5p	lcl|NC_027300.1_mrna_XM_014199210.1_2121	143	-14.7	2	20	536	557	18	0.5556	0.7222
>ssa-miR-16b-5p	lcl|NC_027300.1_mrna_XM_014199210.1_2121	150	-17.16	2	21	1157	1181	22	0.6364	0.7727
>ssa-miR-16b-5p	lcl|NC_027300.1_mrna_XM_014199238.1_2126	147	-14.4	2	18	2421	2441	16	0.75	0.75
>ssa-miR-16b-5p	lcl|NC_027300.1_mrna_XM_014199249.1_2127	147	-14.4	2	18	2421	2441	16	0.75	0.75
>ssa-miR-16b-5p	lcl|NC_027300.1_mrna_XM_014199259.1_2128	147	-14.4	2	18	2421	2441	16	0.75	0.75
>ssa-miR-16b-5p	lcl|NC_027300.1_mrna_XM_014199269.1_2129	147	-14.4	2	18	2421	2441	16	0.75	0.75
>ssa-miR-16b-5p	lcl|NC_027300.1_mrna_XM_014199553.1_2166	158	-19.14	2	21	2201	2226	23	0.7391	0.7391
>ssa-miR-16b-5p	lcl|NC_027300.1_mrna_XM_014199562.1_2165	150	-17.72	2	21	1879	1905	24	0.6667	0.7083
>ssa-miR-16b-5p	lcl|NC_027300.1_mrna_XM_014199582.1_2167	144	-15.46	2	21	94	115	19	0.6316	0.7895
>ssa-miR-16b-5p	lcl|NC_027300.1_mrna_XM_014199582.1_2167	149	-15.81	2	21	3658	3677	19	0.6842	0.7368
>ssa-miR-16b-5p	lcl|NC_027300.1_mrna_XM_014199905.1_2222	147	-17.49	2	12	376	397	10	0.9	0.9
>ssa-miR-16b-5p	lcl|NC_027300.1_mrna_XM_014199958.1_2226	140	-13.06	2	9	5259	5280	7	1	1
>ssa-miR-16b-5p	lcl|NC_027300.1_mrna_XM_014199958.1_2226	153	-16.52	2	20	773	793	18	0.7222	0.7778
>ssa-miR-16b-5p	lcl|NC_027300.1_mrna_XM_014199966.1_2227	140	-13.06	2	9	5259	5280	7	1	1
>ssa-miR-16b-5p	lcl|NC_027300.1_mrna_XM_014199966.1_2227	153	-16.52	2	20	773	793	18	0.7222	0.7778
>ssa-miR-16b-5p	lcl|NC_027300.1_mrna_XM_014199977.1_2230	140	-13.06	2	9	5259	5280	7	1	1
>ssa-miR-16b-5p	lcl|NC_027300.1_mrna_XM_014199977.1_2230	153	-16.52	2	20	773	793	18	0.7222	0.7778
>ssa-miR-16b-5p	lcl|NC_027300.1_mrna_XM_014199988.1_2232	140	-13.06	2	9	5259	5280	7	1	1
>ssa-miR-16b-5p	lcl|NC_027300.1_mrna_XM_014199988.1_2232	153	-16.52	2	20	773	793	18	0.7222	0.7778
>ssa-miR-16b-5p	lcl|NC_027300.1_mrna_XM_014199997.1_2231	140	-13.06	2	9	5259	5280	7	1	1
>ssa-miR-16b-5p	lcl|NC_027300.1_mrna_XM_014199997.1_2231	153	-16.52	2	20	773	793	18	0.7222	0.7778
>ssa-miR-16b-5p	lcl|NC_027300.1_mrna_XM_014200004.1_2228	140	-13.06	2	9	5259	5280	7	1	1
>ssa-miR-16b-5p	lcl|NC_027300.1_mrna_XM_014200004.1_2228	153	-16.52	2	20	773	793	18	0.7222	0.7778
>ssa-miR-16b-5p	lcl|NC_027300.1_mrna_XM_014200007.1_2229	140	-13.06	2	9	5259	5280	7	1	1
>ssa-miR-16b-5p	lcl|NC_027300.1_mrna_XM_014200007.1_2229	153	-16.52	2	20	773	793	18	0.7222	0.7778
>ssa-miR-16b-5p	lcl|NC_027300.1_mrna_XM_014200059.1_2245	140	-18.79	3	21	1317	1338	18	0.6667	0.7778
>ssa-miR-16b-5p	lcl|NC_027300.1_mrna_XM_014200059.1_2245	144	-17.15	2	21	900	921	19	0.6316	0.6316
>ssa-miR-16b-5p	lcl|NC_027300.1_mrna_XM_014200059.1_2245	151	-18.79	2	21	1788	1810	20	0.65	0.75
>ssa-miR-16b-5p	lcl|NC_027300.1_mrna_XM_014200072.1_2248	140	-12.62	2	9	2148	2169	7	1	1
>ssa-miR-16b-5p	lcl|NC_027300.1_mrna_XM_014200072.1_2248	148	-21.26	2	13	3526	3547	11	0.8182	0.9091
>ssa-miR-16b-5p	lcl|NC_027300.1_mrna_XM_014200220.1_2269	143	-13.6	2	21	2151	2173	20	0.6	0.85
>ssa-miR-16b-5p	lcl|NC_027300.1_mrna_XM_014200229.1_2268	143	-13.6	2	21	2100	2122	20	0.6	0.85
>ssa-miR-16b-5p	lcl|NC_027300.1_mrna_XM_014200295.1_2278	146	-15.21	2	13	2513	2533	11	0.9091	0.9091
>ssa-miR-16b-5p	lcl|NC_027300.1_mrna_XM_014200303.1_2279	146	-15.21	2	13	356	376	11	0.9091	0.9091
>ssa-miR-16b-5p	lcl|NC_027300.1_mrna_XM_014200312.1_2280	146	-15.21	2	13	3198	3218	11	0.9091	0.9091
>ssa-miR-16b-5p	lcl|NC_027300.1_mrna_XM_014200356.1_2286	145	-14.33	2	16	300	326	19	0.7368	0.7368
>ssa-miR-16b-5p	lcl|NC_027300.1_mrna_XM_014200365.1_2287	145	-14.33	2	16	300	326	19	0.7368	0.7368
>ssa-miR-16b-5p	lcl|NC_027300.1_mrna_XM_014200392.1_2294	140	-16.63	2	9	6731	6752	7	1	1
>ssa-miR-16b-5p	lcl|NC_027300.1_mrna_XM_014200392.1_2294	145	-19.26	2	10	3056	3077	8	1	1
>ssa-miR-16b-5p	lcl|NC_027300.1_mrna_XM_014200594.1_2321	142	-9.89	2	11	858	879	9	0.8889	0.8889
>ssa-miR-16b-5p	lcl|NC_027300.1_mrna_XM_014200594.1_2321	145	-9.86	2	16	469	489	14	0.7857	0.7857
>ssa-miR-16b-5p	lcl|NC_027300.1_mrna_XM_014200604.1_2320	142	-9.89	2	11	753	774	9	0.8889	0.8889
>ssa-miR-16b-5p	lcl|NC_027300.1_mrna_XM_014200604.1_2320	145	-9.86	2	16	364	384	14	0.7857	0.7857
>ssa-miR-16b-5p	lcl|NC_027300.1_mrna_XM_014200617.1_2322	142	-14.76	2	13	3963	3983	11	0.8182	0.9091
>ssa-miR-16b-5p	lcl|NC_027300.1_mrna_XM_014200626.1_2323	142	-14.76	2	13	3963	3983	11	0.8182	0.9091
>ssa-miR-16b-5p	lcl|NC_027300.1_mrna_XM_014200820.1_224	144	-14.76	2	17	191	212	15	0.7333	0.8667
>ssa-miR-16b-5p	lcl|NC_027300.1_mrna_XM_014201072.1_2420	154	-14.53	2	21	62	82	19	0.6842	0.7895
>ssa-miR-16b-5p	lcl|NC_027300.1_mrna_XM_014201082.1_2419	154	-14.53	2	21	62	82	19	0.6842	0.7895
>ssa-miR-16b-5p	lcl|NC_027300.1_mrna_XM_014201185.1_2372	149	-16.85	2	14	244	265	12	0.8333	0.8333
>ssa-miR-16b-5p	lcl|NC_027300.1_mrna_XM_014201242.1_2896	140	-11.23	2	21	2891	2912	19	0.7368	0.7895
>ssa-miR-16b-5p	lcl|NC_027300.1_mrna_XM_014201242.1_2896	168	-23.87	2	21	1551	1572	19	0.6842	0.8947
>ssa-miR-16b-5p	lcl|NC_027300.1_mrna_XM_014201251.1_2897	140	-11.23	2	21	2887	2908	19	0.7368	0.7895
>ssa-miR-16b-5p	lcl|NC_027300.1_mrna_XM_014201251.1_2897	168	-23.87	2	21	1550	1571	19	0.6842	0.8947
>ssa-miR-16b-5p	lcl|NC_027300.1_mrna_XM_014201253.1_2894	140	-11.23	2	21	2850	2871	19	0.7368	0.7895
>ssa-miR-16b-5p	lcl|NC_027300.1_mrna_XM_014201253.1_2894	168	-23.87	2	21	1552	1573	19	0.6842	0.8947
>ssa-miR-16b-5p	lcl|NC_027300.1_mrna_XM_014201256.1_2900	168	-23.87	2	21	1552	1573	19	0.6842	0.8947
>ssa-miR-16b-5p	lcl|NC_027300.1_mrna_XM_014201265.1_2898	140	-11.23	2	21	2808	2829	19	0.7368	0.7895
>ssa-miR-16b-5p	lcl|NC_027300.1_mrna_XM_014201265.1_2898	168	-23.87	2	21	1549	1570	19	0.6842	0.8947
>ssa-miR-16b-5p	lcl|NC_027300.1_mrna_XM_014201270.1_2895	140	-11.23	2	21	2891	2912	19	0.7368	0.7895
>ssa-miR-16b-5p	lcl|NC_027300.1_mrna_XM_014201270.1_2895	168	-23.87	2	21	1551	1572	19	0.6842	0.8947
>ssa-miR-16b-5p	lcl|NC_027300.1_mrna_XM_014201669.1_2339	141	-14.56	2	18	806	827	16	0.6875	0.8125
>ssa-miR-16b-5p	lcl|NC_027300.1_mrna_XM_014201744.1_2345	151	-16.37	2	21	3203	3225	20	0.7	0.85
>ssa-miR-16b-5p	lcl|NC_027300.1_mrna_XM_014201754.1_2348	161	-16.6	2	20	1944	1967	20	0.8	0.8
>ssa-miR-16b-5p	lcl|NC_027300.1_mrna_XM_014201760.1_2351	154	-16.46	2	17	578	601	17	0.7647	0.8824
>ssa-miR-16b-5p	lcl|NC_027300.1_mrna_XM_014201760.1_2351	161	-16.6	2	20	2584	2607	20	0.8	0.8
>ssa-miR-16b-5p	lcl|NC_027300.1_mrna_XM_014201769.1_2349	161	-16.6	2	20	2018	2041	20	0.8	0.8
>ssa-miR-16b-5p	lcl|NC_027300.1_mrna_XM_014201777.1_2350	161	-16.6	2	20	1958	1981	20	0.8	0.8
>ssa-miR-16b-5p	lcl|NC_027300.1_mrna_XM_014201832.1_2365	147	-23.31	2	21	494	517	21	0.619	0.8571
>ssa-miR-16b-5p	lcl|NC_027300.1_mrna_XM_014201840.1_2364	147	-23.31	2	21	494	517	21	0.619	0.8571
>ssa-miR-16b-5p	lcl|NC_027300.1_mrna_XM_014201846.1_2363	147	-23.31	2	21	494	517	21	0.619	0.8571
>ssa-miR-16b-5p	lcl|NC_027300.1_mrna_XM_014201854.1_2366	147	-23.31	2	21	494	517	21	0.619	0.8571
>ssa-miR-16b-5p	lcl|NC_027300.1_mrna_XM_014201862.1_2362	147	-23.31	2	21	494	517	21	0.619	0.8571
>ssa-miR-16b-5p	lcl|NC_027300.1_mrna_XM_014201871.1_2367	147	-23.31	2	21	494	517	21	0.619	0.8571
>ssa-miR-16b-5p	lcl|NC_027300.1_mrna_XM_014201937.1_2382	140	-21.84	2	21	3921	3942	19	0.6316	0.7368
>ssa-miR-16b-5p	lcl|NC_027300.1_mrna_XM_014201937.1_2382	141	-14.49	3	20	5700	5724	20	0.75	0.8
>ssa-miR-16b-5p	lcl|NC_027300.1_mrna_XM_014201937.1_2382	145	-15.62	2	10	6647	6668	8	1	1
>ssa-miR-16b-5p	lcl|NC_027300.1_mrna_XM_014201937.1_2382	147	-22.36	2	12	6740	6761	10	0.9	0.9
>ssa-miR-16b-5p	lcl|NC_027300.1_mrna_XM_014201937.1_2382	151	-18.87	2	20	3420	3441	18	0.7222	0.8333
>ssa-miR-16b-5p	lcl|NC_027300.1_mrna_XM_014201937.1_2382	152	-15.22	2	21	4792	4813	19	0.6316	0.7368
>ssa-miR-16b-5p	lcl|NC_027300.1_mrna_XM_014201944.1_2381	140	-21.84	2	21	3921	3942	19	0.6316	0.7368
>ssa-miR-16b-5p	lcl|NC_027300.1_mrna_XM_014201944.1_2381	141	-14.49	3	20	5697	5721	20	0.75	0.8
>ssa-miR-16b-5p	lcl|NC_027300.1_mrna_XM_014201944.1_2381	145	-15.62	2	10	6644	6665	8	1	1
>ssa-miR-16b-5p	lcl|NC_027300.1_mrna_XM_014201944.1_2381	147	-22.36	2	12	6737	6758	10	0.9	0.9
>ssa-miR-16b-5p	lcl|NC_027300.1_mrna_XM_014201944.1_2381	151	-18.87	2	20	3420	3441	18	0.7222	0.8333
>ssa-miR-16b-5p	lcl|NC_027300.1_mrna_XM_014201944.1_2381	152	-15.22	2	21	4789	4810	19	0.6316	0.7368
>ssa-miR-16b-5p	lcl|NC_027300.1_mrna_XM_014201952.1_2379	140	-21.84	2	21	4142	4163	19	0.6316	0.7368
>ssa-miR-16b-5p	lcl|NC_027300.1_mrna_XM_014201952.1_2379	141	-14.49	3	20	5921	5945	20	0.75	0.8
>ssa-miR-16b-5p	lcl|NC_027300.1_mrna_XM_014201952.1_2379	145	-15.62	2	10	6868	6889	8	1	1
>ssa-miR-16b-5p	lcl|NC_027300.1_mrna_XM_014201952.1_2379	147	-22.36	2	12	6961	6982	10	0.9	0.9
>ssa-miR-16b-5p	lcl|NC_027300.1_mrna_XM_014201952.1_2379	151	-18.87	2	20	3641	3662	18	0.7222	0.8333
>ssa-miR-16b-5p	lcl|NC_027300.1_mrna_XM_014201952.1_2379	152	-15.22	2	21	5013	5034	19	0.6316	0.7368
>ssa-miR-16b-5p	lcl|NC_027300.1_mrna_XM_014201960.1_2380	140	-21.84	2	21	3921	3942	19	0.6316	0.7368
>ssa-miR-16b-5p	lcl|NC_027300.1_mrna_XM_014201960.1_2380	141	-14.49	3	20	5670	5694	20	0.75	0.8
>ssa-miR-16b-5p	lcl|NC_027300.1_mrna_XM_014201960.1_2380	145	-15.62	2	10	6617	6638	8	1	1
>ssa-miR-16b-5p	lcl|NC_027300.1_mrna_XM_014201960.1_2380	147	-22.36	2	12	6710	6731	10	0.9	0.9
>ssa-miR-16b-5p	lcl|NC_027300.1_mrna_XM_014201960.1_2380	151	-18.87	2	20	3420	3441	18	0.7222	0.8333
>ssa-miR-16b-5p	lcl|NC_027300.1_mrna_XM_014201960.1_2380	152	-15.22	2	21	4762	4783	19	0.6316	0.7368
>ssa-miR-16b-5p	lcl|NC_027300.1_mrna_XM_014201968.1_2383	140	-21.84	2	21	3921	3942	19	0.6316	0.7368
>ssa-miR-16b-5p	lcl|NC_027300.1_mrna_XM_014201968.1_2383	141	-14.49	3	20	5700	5724	20	0.75	0.8
>ssa-miR-16b-5p	lcl|NC_027300.1_mrna_XM_014201968.1_2383	145	-15.62	2	10	6647	6668	8	1	1
>ssa-miR-16b-5p	lcl|NC_027300.1_mrna_XM_014201968.1_2383	147	-22.36	2	12	6740	6761	10	0.9	0.9
>ssa-miR-16b-5p	lcl|NC_027300.1_mrna_XM_014201968.1_2383	151	-18.87	2	20	3420	3441	18	0.7222	0.8333
>ssa-miR-16b-5p	lcl|NC_027300.1_mrna_XM_014201968.1_2383	152	-15.22	2	21	4792	4813	19	0.6316	0.7368
>ssa-miR-16b-5p	lcl|NC_027300.1_mrna_XM_014202127.1_2406	146	-16.6	3	20	736	758	18	0.7778	0.8333
>ssa-miR-16b-5p	lcl|NC_027300.1_mrna_XM_014202135.1_2407	146	-16.6	3	20	736	758	18	0.7778	0.8333
>ssa-miR-16b-5p	lcl|NC_027300.1_mrna_XM_014202142.1_2409	146	-16.6	3	20	736	758	18	0.7778	0.8333
>ssa-miR-16b-5p	lcl|NC_027300.1_mrna_XM_014202149.1_2408	146	-16.6	3	20	736	758	18	0.7778	0.8333
>ssa-miR-16b-5p	lcl|NC_027300.1_mrna_XM_014202295.1_2427	140	-17.2	3	21	3074	3095	18	0.6111	0.8333
>ssa-miR-16b-5p	lcl|NC_027300.1_mrna_XM_014202422.1_2452	147	-11.72	2	12	342	363	10	0.9	0.9
>ssa-miR-16b-5p	lcl|NC_027300.1_mrna_XM_014202426.1_2453	147	-11.72	2	12	342	363	10	0.9	0.9
>ssa-miR-16b-5p	lcl|NC_027300.1_mrna_XM_014203089.1_2543	142	-19	3	21	376	396	18	0.7778	0.7778
>ssa-miR-16b-5p	lcl|NC_027300.1_mrna_XM_014203127.1_2552	141	-16.42	2	20	2721	2741	18	0.6667	0.8333
>ssa-miR-16b-5p	lcl|NC_027300.1_mrna_XM_014203246.1_2575	148	-17.05	2	21	462	480	19	0.6842	0.7368
>ssa-miR-16b-5p	lcl|NC_027300.1_mrna_XM_014203246.1_2575	153	-19.78	2	21	4392	4411	19	0.6842	0.7895
>ssa-miR-16b-5p	lcl|NC_027300.1_mrna_XM_014203247.1_2585	148	-17.05	2	21	457	475	19	0.6842	0.7368
>ssa-miR-16b-5p	lcl|NC_027300.1_mrna_XM_014203247.1_2585	153	-19.78	2	21	4378	4397	19	0.6842	0.7895
>ssa-miR-16b-5p	lcl|NC_027300.1_mrna_XM_014203248.1_2574	148	-17.05	2	21	462	480	19	0.6842	0.7368
>ssa-miR-16b-5p	lcl|NC_027300.1_mrna_XM_014203248.1_2574	153	-19.78	2	21	4347	4366	19	0.6842	0.7895
>ssa-miR-16b-5p	lcl|NC_027300.1_mrna_XM_014203249.1_2572	148	-17.05	2	21	463	481	19	0.6842	0.7368
>ssa-miR-16b-5p	lcl|NC_027300.1_mrna_XM_014203249.1_2572	153	-19.78	2	21	4342	4361	19	0.6842	0.7895
>ssa-miR-16b-5p	lcl|NC_027300.1_mrna_XM_014203250.1_2584	148	-17.05	2	21	458	476	19	0.6842	0.7368
>ssa-miR-16b-5p	lcl|NC_027300.1_mrna_XM_014203250.1_2584	153	-19.78	2	21	4334	4353	19	0.6842	0.7895
>ssa-miR-16b-5p	lcl|NC_027300.1_mrna_XM_014203251.1_2588	148	-17.05	2	21	456	474	19	0.6842	0.7368
>ssa-miR-16b-5p	lcl|NC_027300.1_mrna_XM_014203251.1_2588	153	-19.78	2	21	4326	4345	19	0.6842	0.7895
>ssa-miR-16b-5p	lcl|NC_027300.1_mrna_XM_014203253.1_2594	148	-17.05	2	21	452	470	19	0.6842	0.7368
>ssa-miR-16b-5p	lcl|NC_027300.1_mrna_XM_014203253.1_2594	153	-19.78	2	21	4313	4332	19	0.6842	0.7895
>ssa-miR-16b-5p	lcl|NC_027300.1_mrna_XM_014203257.1_2578	148	-17.05	2	21	461	479	19	0.6842	0.7368
>ssa-miR-16b-5p	lcl|NC_027300.1_mrna_XM_014203257.1_2578	153	-19.78	2	21	4307	4326	19	0.6842	0.7895
>ssa-miR-16b-5p	lcl|NC_027300.1_mrna_XM_014203260.1_2593	148	-17.05	2	21	455	473	19	0.6842	0.7368
>ssa-miR-16b-5p	lcl|NC_027300.1_mrna_XM_014203260.1_2593	153	-19.78	2	21	4292	4311	19	0.6842	0.7895
>ssa-miR-16b-5p	lcl|NC_027300.1_mrna_XM_014203271.1_2576	148	-17.05	2	21	462	480	19	0.6842	0.7368
>ssa-miR-16b-5p	lcl|NC_027300.1_mrna_XM_014203271.1_2576	153	-19.78	2	21	4296	4315	19	0.6842	0.7895
>ssa-miR-16b-5p	lcl|NC_027300.1_mrna_XM_014203277.1_2579	148	-17.05	2	21	461	479	19	0.6842	0.7368
>ssa-miR-16b-5p	lcl|NC_027300.1_mrna_XM_014203277.1_2579	153	-19.78	2	21	4289	4308	19	0.6842	0.7895
>ssa-miR-16b-5p	lcl|NC_027300.1_mrna_XM_014203287.1_2587	148	-17.05	2	21	456	474	19	0.6842	0.7368
>ssa-miR-16b-5p	lcl|NC_027300.1_mrna_XM_014203287.1_2587	153	-19.78	2	21	4281	4300	19	0.6842	0.7895
>ssa-miR-16b-5p	lcl|NC_027300.1_mrna_XM_014203296.1_2586	148	-17.05	2	21	457	475	19	0.6842	0.7368
>ssa-miR-16b-5p	lcl|NC_027300.1_mrna_XM_014203296.1_2586	153	-19.78	2	21	4282	4301	19	0.6842	0.7895
>ssa-miR-16b-5p	lcl|NC_027300.1_mrna_XM_014203301.1_2583	148	-17.05	2	21	458	476	19	0.6842	0.7368
>ssa-miR-16b-5p	lcl|NC_027300.1_mrna_XM_014203301.1_2583	153	-19.78	2	21	4277	4296	19	0.6842	0.7895
>ssa-miR-16b-5p	lcl|NC_027300.1_mrna_XM_014203306.1_2581	148	-17.05	2	21	460	478	19	0.6842	0.7368
>ssa-miR-16b-5p	lcl|NC_027300.1_mrna_XM_014203306.1_2581	153	-19.78	2	21	4261	4280	19	0.6842	0.7895
>ssa-miR-16b-5p	lcl|NC_027300.1_mrna_XM_014203317.1_2590	148	-17.05	2	21	456	474	19	0.6842	0.7368
>ssa-miR-16b-5p	lcl|NC_027300.1_mrna_XM_014203317.1_2590	153	-19.78	2	21	4248	4267	19	0.6842	0.7895
>ssa-miR-16b-5p	lcl|NC_027300.1_mrna_XM_014203328.1_2592	148	-17.05	2	21	455	473	19	0.6842	0.7368
>ssa-miR-16b-5p	lcl|NC_027300.1_mrna_XM_014203328.1_2592	153	-19.78	2	21	4241	4260	19	0.6842	0.7895
>ssa-miR-16b-5p	lcl|NC_027300.1_mrna_XM_014203338.1_2573	148	-17.05	2	21	462	480	19	0.6842	0.7368
>ssa-miR-16b-5p	lcl|NC_027300.1_mrna_XM_014203338.1_2573	153	-19.78	2	21	4245	4264	19	0.6842	0.7895
>ssa-miR-16b-5p	lcl|NC_027300.1_mrna_XM_014203345.1_2577	148	-17.05	2	21	462	480	19	0.6842	0.7368
>ssa-miR-16b-5p	lcl|NC_027300.1_mrna_XM_014203345.1_2577	153	-19.78	2	21	4239	4258	19	0.6842	0.7895
>ssa-miR-16b-5p	lcl|NC_027300.1_mrna_XM_014203352.1_2589	148	-17.05	2	21	456	474	19	0.6842	0.7368
>ssa-miR-16b-5p	lcl|NC_027300.1_mrna_XM_014203352.1_2589	153	-19.78	2	21	4230	4249	19	0.6842	0.7895
>ssa-miR-16b-5p	lcl|NC_027300.1_mrna_XM_014203361.1_2582	148	-17.05	2	21	460	478	19	0.6842	0.7368
>ssa-miR-16b-5p	lcl|NC_027300.1_mrna_XM_014203361.1_2582	153	-19.78	2	21	4204	4223	19	0.6842	0.7895
>ssa-miR-16b-5p	lcl|NC_027300.1_mrna_XM_014203368.1_2591	148	-17.05	2	21	455	473	19	0.6842	0.7368
>ssa-miR-16b-5p	lcl|NC_027300.1_mrna_XM_014203368.1_2591	153	-19.78	2	21	4196	4215	19	0.6842	0.7895
>ssa-miR-16b-5p	lcl|NC_027300.1_mrna_XM_014203376.1_2580	148	-17.05	2	21	461	479	19	0.6842	0.7368
>ssa-miR-16b-5p	lcl|NC_027300.1_mrna_XM_014203376.1_2580	153	-19.78	2	21	4193	4212	19	0.6842	0.7895
>ssa-miR-16b-5p	lcl|NC_027300.1_mrna_XM_014203645.1_2627	163	-17.2	2	21	1902	1924	20	0.7	0.85
>ssa-miR-16b-5p	lcl|NC_027300.1_mrna_XM_014203649.1_2626	154	-17.74	2	21	1770	1790	19	0.6842	0.7895
>ssa-miR-16b-5p	lcl|NC_027300.1_mrna_XM_014204029.1_2681	142	-20.35	2	21	1023	1047	22	0.6364	0.6818
>ssa-miR-16b-5p	lcl|NC_027300.1_mrna_XM_014204029.1_2681	145	-16.92	2	21	1362	1383	20	0.65	0.75
>ssa-miR-16b-5p	lcl|NC_027300.1_mrna_XM_014204038.1_2683	142	-20.35	2	21	992	1016	22	0.6364	0.6818
>ssa-miR-16b-5p	lcl|NC_027300.1_mrna_XM_014204038.1_2683	145	-16.92	2	21	1331	1352	20	0.65	0.75
>ssa-miR-16b-5p	lcl|NC_027300.1_mrna_XM_014204047.1_2680	142	-20.35	2	21	858	882	22	0.6364	0.6818
>ssa-miR-16b-5p	lcl|NC_027300.1_mrna_XM_014204047.1_2680	145	-16.92	2	21	1197	1218	20	0.65	0.75
>ssa-miR-16b-5p	lcl|NC_027300.1_mrna_XM_014204192.1_260	144	-14.14	3	21	1504	1525	18	0.7222	0.7778
>ssa-miR-16b-5p	lcl|NC_027300.1_mrna_XM_014204192.1_260	145	-15.77	2	21	1961	1980	19	0.6842	0.8421
>ssa-miR-16b-5p	lcl|NC_027300.1_mrna_XM_014204192.1_260	160	-26.12	2	21	879	900	19	0.6842	0.7895
>ssa-miR-16b-5p	lcl|NC_027300.1_mrna_XM_014204280.1_259	144	-14.14	3	21	1504	1525	18	0.7222	0.7778
>ssa-miR-16b-5p	lcl|NC_027300.1_mrna_XM_014204280.1_259	145	-15.77	2	21	1961	1980	19	0.6842	0.8421
>ssa-miR-16b-5p	lcl|NC_027300.1_mrna_XM_014204280.1_259	160	-26.12	2	21	879	900	19	0.6842	0.7895
>ssa-miR-16b-5p	lcl|NC_027300.1_mrna_XM_014204332.1_261	144	-14.14	3	21	1447	1468	18	0.7222	0.7778
>ssa-miR-16b-5p	lcl|NC_027300.1_mrna_XM_014204332.1_261	145	-15.77	2	21	1904	1923	19	0.6842	0.8421
>ssa-miR-16b-5p	lcl|NC_027300.1_mrna_XM_014204332.1_261	160	-26.12	2	21	822	843	19	0.6842	0.7895
>ssa-miR-16b-5p	lcl|NC_027300.1_mrna_XM_014204408.1_262	144	-14.14	3	21	1297	1318	18	0.7222	0.7778
>ssa-miR-16b-5p	lcl|NC_027300.1_mrna_XM_014204408.1_262	145	-15.77	2	21	1754	1773	19	0.6842	0.8421
>ssa-miR-16b-5p	lcl|NC_027300.1_mrna_XM_014204408.1_262	160	-26.12	2	21	672	693	19	0.6842	0.7895
>ssa-miR-16b-5p	lcl|NC_027300.1_mrna_XM_014204545.1_2747	141	-13.78	2	16	79	99	14	0.7857	0.9286
>ssa-miR-16b-5p	lcl|NC_027300.1_mrna_XM_014204551.1_2748	141	-13.78	2	16	79	99	14	0.7857	0.9286
>ssa-miR-16b-5p	lcl|NC_027300.1_mrna_XM_014204651.1_2759	147	-15.62	2	21	1390	1412	20	0.65	0.7
>ssa-miR-16b-5p	lcl|NC_027300.1_mrna_XM_014204658.1_2761	147	-15.62	2	21	1244	1266	20	0.65	0.7
>ssa-miR-16b-5p	lcl|NC_027300.1_mrna_XM_014204666.1_2760	147	-15.62	2	21	1315	1337	20	0.65	0.7
>ssa-miR-16b-5p	lcl|NC_027300.1_mrna_XM_014204678.1_2764	148	-15.42	2	21	849	868	19	0.6842	0.7895
>ssa-miR-16b-5p	lcl|NC_027300.1_mrna_XM_014204684.1_2765	148	-15.42	2	21	849	868	19	0.6842	0.7895
>ssa-miR-16b-5p	lcl|NC_027300.1_mrna_XM_014204744.1_2776	151	-16.34	3	18	2647	2667	15	0.9333	0.9333
>ssa-miR-16b-5p	lcl|NC_027300.1_mrna_XM_014204744.1_2776	155	-22.75	2	21	8	32	22	0.6364	0.7727
>ssa-miR-16b-5p	lcl|NC_027300.1_mrna_XM_014204749.1_2775	151	-16.34	3	18	2673	2693	15	0.9333	0.9333
>ssa-miR-16b-5p	lcl|NC_027300.1_mrna_XM_014204749.1_2775	155	-22.75	2	21	9	33	22	0.6364	0.7727
>ssa-miR-16b-5p	lcl|NC_027300.1_mrna_XM_014204753.1_2777	151	-16.34	3	18	1961	1981	15	0.9333	0.9333
>ssa-miR-16b-5p	lcl|NC_027300.1_mrna_XM_014205125.1_2845	140	-14.71	2	9	2356	2377	7	1	1
>ssa-miR-16b-5p	lcl|NC_027300.1_mrna_XM_014205125.1_2845	142	-16.81	2	11	2229	2250	9	0.8889	0.8889
>ssa-miR-16b-5p	lcl|NC_027300.1_mrna_XM_014205125.1_2845	146	-20.7	2	21	1830	1854	22	0.6818	0.6818
>ssa-miR-16b-5p	lcl|NC_027300.1_mrna_XM_014205125.1_2845	147	-20.34	2	21	8480	8502	20	0.65	0.7
>ssa-miR-16b-5p	lcl|NC_027300.1_mrna_XM_014205125.1_2845	149	-14.79	2	20	12466	12486	18	0.6667	0.7778
>ssa-miR-16b-5p	lcl|NC_027300.1_mrna_XM_014205125.1_2845	158	-18.49	2	21	2920	2943	21	0.7619	0.7619
>ssa-miR-16b-5p	lcl|NC_027300.1_mrna_XM_014205148.1_2842	140	-14.71	2	9	2356	2377	7	1	1
>ssa-miR-16b-5p	lcl|NC_027300.1_mrna_XM_014205148.1_2842	142	-16.81	2	11	2229	2250	9	0.8889	0.8889
>ssa-miR-16b-5p	lcl|NC_027300.1_mrna_XM_014205148.1_2842	146	-20.7	2	21	1830	1854	22	0.6818	0.6818
>ssa-miR-16b-5p	lcl|NC_027300.1_mrna_XM_014205148.1_2842	147	-20.34	2	21	8480	8502	20	0.65	0.7
>ssa-miR-16b-5p	lcl|NC_027300.1_mrna_XM_014205148.1_2842	149	-14.79	2	20	12466	12486	18	0.6667	0.7778
>ssa-miR-16b-5p	lcl|NC_027300.1_mrna_XM_014205148.1_2842	158	-18.49	2	21	2920	2943	21	0.7619	0.7619
>ssa-miR-16b-5p	lcl|NC_027300.1_mrna_XM_014205159.1_2841	140	-14.71	2	9	2356	2377	7	1	1
>ssa-miR-16b-5p	lcl|NC_027300.1_mrna_XM_014205159.1_2841	142	-16.81	2	11	2229	2250	9	0.8889	0.8889
>ssa-miR-16b-5p	lcl|NC_027300.1_mrna_XM_014205159.1_2841	146	-20.7	2	21	1830	1854	22	0.6818	0.6818
>ssa-miR-16b-5p	lcl|NC_027300.1_mrna_XM_014205159.1_2841	147	-20.34	2	21	8480	8502	20	0.65	0.7
>ssa-miR-16b-5p	lcl|NC_027300.1_mrna_XM_014205159.1_2841	149	-14.79	2	20	12466	12486	18	0.6667	0.7778
>ssa-miR-16b-5p	lcl|NC_027300.1_mrna_XM_014205159.1_2841	158	-18.49	2	21	2920	2943	21	0.7619	0.7619
>ssa-miR-16b-5p	lcl|NC_027300.1_mrna_XM_014205173.1_2837	140	-14.71	2	9	2356	2377	7	1	1
>ssa-miR-16b-5p	lcl|NC_027300.1_mrna_XM_014205173.1_2837	142	-16.81	2	11	2229	2250	9	0.8889	0.8889
>ssa-miR-16b-5p	lcl|NC_027300.1_mrna_XM_014205173.1_2837	146	-20.7	2	21	1830	1854	22	0.6818	0.6818
>ssa-miR-16b-5p	lcl|NC_027300.1_mrna_XM_014205173.1_2837	147	-20.34	2	21	8480	8502	20	0.65	0.7
>ssa-miR-16b-5p	lcl|NC_027300.1_mrna_XM_014205173.1_2837	149	-14.79	2	20	12466	12486	18	0.6667	0.7778
>ssa-miR-16b-5p	lcl|NC_027300.1_mrna_XM_014205173.1_2837	158	-18.49	2	21	2920	2943	21	0.7619	0.7619
>ssa-miR-16b-5p	lcl|NC_027300.1_mrna_XM_014205328.1_2866	145	-10.98	2	19	1597	1620	19	0.7368	0.7895
>ssa-miR-16b-5p	lcl|NC_027300.1_mrna_XM_014205337.1_2867	145	-10.98	2	19	1765	1788	19	0.7368	0.7895
>ssa-miR-16b-5p	lcl|NC_027300.1_mrna_XM_014205345.1_2868	145	-10.98	2	19	1572	1595	19	0.7368	0.7895
>ssa-miR-16b-5p	lcl|NC_027300.1_mrna_XM_014205442.1_2885	157	-16.1	2	19	1490	1514	20	0.7	0.8
>ssa-miR-16b-5p	lcl|NC_027300.1_mrna_XM_014205542.1_2902	154	-16.42	2	21	1537	1557	19	0.6842	0.7895
>ssa-miR-16b-5p	lcl|NC_027300.1_mrna_XM_014205558.1_2907	154	-16.42	2	21	1537	1557	19	0.6842	0.7895
>ssa-miR-16b-5p	lcl|NC_027300.1_mrna_XM_014205565.1_2906	154	-16.42	2	21	1537	1557	19	0.6842	0.7895
>ssa-miR-16b-5p	lcl|NC_027300.1_mrna_XM_014205573.1_2908	154	-16.42	2	21	1537	1557	19	0.6842	0.7895
>ssa-miR-16b-5p	lcl|NC_027300.1_mrna_XM_014205577.1_2904	154	-16.42	2	21	593	613	19	0.6842	0.7895
>ssa-miR-16b-5p	lcl|NC_027300.1_mrna_XM_014205595.1_2909	154	-16.42	2	21	1537	1557	19	0.6842	0.7895
>ssa-miR-16b-5p	lcl|NC_027300.1_mrna_XM_014205759.1_2929	143	-15.84	2	21	323	347	22	0.5455	0.7273
>ssa-miR-16b-5p	lcl|NC_027300.1_mrna_XM_014205825.1_2934	144	-21.6	2	18	143	165	17	0.8235	0.9412
>ssa-miR-16b-5p	lcl|NC_027300.1_mrna_XM_014205834.1_2940	144	-21.6	2	18	143	165	17	0.8235	0.9412
>ssa-miR-16b-5p	lcl|NC_027300.1_mrna_XM_014206211.1_2988	142	-16.64	3	21	331	351	18	0.7222	0.8333
>ssa-miR-16b-5p	lcl|NC_027300.1_mrna_XM_014206386.1_3013	144	-12.37	2	18	729	754	20	0.65	0.7
>ssa-miR-16b-5p	lcl|NC_027300.1_mrna_XM_014206423.1_3017	142	-13.05	2	16	1737	1759	15	0.7333	0.7333
>ssa-miR-16b-5p	lcl|NC_027300.1_mrna_XM_014206423.1_3017	153	-13.24	2	21	4110	4129	19	0.7368	0.7368
>ssa-miR-16b-5p	lcl|NC_027300.1_mrna_XM_014206459.1_3025	141	-15.18	2	12	16	36	10	0.9	0.9
>ssa-miR-16b-5p	lcl|NC_027300.1_mrna_XM_014206459.1_3025	141	-17.33	2	12	1177	1197	10	0.9	0.9
>ssa-miR-16b-5p	lcl|NC_027300.1_mrna_XM_014206459.1_3025	142	-10.5	3	21	1559	1579	18	0.7222	0.8333
>ssa-miR-16b-5p	lcl|NC_027300.1_mrna_XM_014206465.1_287	142	-10.97	2	11	312	333	9	0.8889	0.8889
>ssa-miR-16b-5p	lcl|NC_027300.1_mrna_XM_014206466.1_3027	150	-21.47	2	21	617	643	24	0.6667	0.7083
>ssa-miR-16b-5p	lcl|NC_027300.1_mrna_XM_014206473.1_3028	150	-21.47	2	21	568	594	24	0.6667	0.7083
>ssa-miR-16b-5p	lcl|NC_027300.1_mrna_XM_014206480.1_3026	150	-21.47	2	21	617	643	24	0.6667	0.7083
>ssa-miR-16b-5p	lcl|NC_027300.1_mrna_XM_014206488.1_3030	146	-15.63	3	21	1713	1733	18	0.7222	0.8889
>ssa-miR-16b-5p	lcl|NC_027300.1_mrna_XM_014207194.1_297	147	-13.35	2	21	1567	1590	21	0.619	0.7143
>ssa-miR-16b-5p	lcl|NC_027300.1_mrna_XM_014207279.1_3104	168	-20.12	2	21	333	354	19	0.7368	0.8421
>ssa-miR-16b-5p	lcl|NC_027300.1_mrna_XM_014207284.1_296	147	-13.35	2	21	1567	1590	21	0.619	0.7143
>ssa-miR-16b-5p	lcl|NC_027300.1_mrna_XM_014207360.1_298	147	-13.35	2	21	1567	1590	21	0.619	0.7143
>ssa-miR-16b-5p	lcl|NC_027300.1_mrna_XM_014207439.1_295	147	-13.35	2	21	1567	1590	21	0.619	0.7143
>ssa-miR-16b-5p	lcl|NC_027300.1_mrna_XM_014207444.1_3091	151	-13.33	2	20	316	337	18	0.7222	0.8333
>ssa-miR-16b-5p	lcl|NC_027300.1_mrna_XM_014207449.1_3089	151	-13.33	2	20	316	337	18	0.7222	0.8333
>ssa-miR-16b-5p	lcl|NC_027300.1_mrna_XM_014207457.1_3087	151	-13.33	2	20	316	337	18	0.7222	0.8333
>ssa-miR-16b-5p	lcl|NC_027300.1_mrna_XM_014207466.1_3088	151	-13.33	2	20	316	337	18	0.7222	0.8333
>ssa-miR-16b-5p	lcl|NC_027300.1_mrna_XM_014207632.1_3062	140	-19.13	2	9	2119	2140	7	1	1
>ssa-miR-16b-5p	lcl|NC_027300.1_mrna_XM_014207687.1_3049	146	-20.65	2	13	140	160	11	0.9091	0.9091
>ssa-miR-16b-5p	lcl|NC_027300.1_mrna_XM_014207696.1_3050	146	-20.65	2	13	140	160	11	0.9091	0.9091
>ssa-miR-16b-5p	lcl|NC_027300.1_mrna_XM_014207705.1_3051	146	-20.65	2	13	140	160	11	0.9091	0.9091
>ssa-miR-16b-5p	lcl|NC_027300.1_mrna_XM_014207712.1_3052	146	-20.65	2	13	140	160	11	0.9091	0.9091
>ssa-miR-16b-5p	lcl|NC_027300.1_mrna_XM_014207929.1_3202	140	-16.79	2	9	179	200	7	1	1
>ssa-miR-16b-5p	lcl|NC_027300.1_mrna_XM_014208526.1_3188	141	-12.15	2	14	2356	2377	12	0.75	0.75
>ssa-miR-16b-5p	lcl|NC_027300.1_mrna_XM_014208556.1_3191	148	-12.51	2	17	153	174	15	0.8	0.8667
>ssa-miR-16b-5p	lcl|NC_027300.1_mrna_XM_014208563.1_3192	148	-12.51	2	17	153	174	15	0.8	0.8667
>ssa-miR-16b-5p	lcl|NC_027300.1_mrna_XM_014208615.1_3211	140	-13.78	2	21	572	593	19	0.6316	0.7368
>ssa-miR-16b-5p	lcl|NC_027300.1_mrna_XM_014208615.1_3211	150	-14.94	2	20	6454	6476	19	0.6316	0.7895
>ssa-miR-16b-5p	lcl|NC_027300.1_mrna_XM_014208615.1_3211	152	-17.54	2	21	7474	7495	19	0.6842	0.8421
>ssa-miR-16b-5p	lcl|NC_027300.1_mrna_XM_014208623.1_3208	140	-13.78	2	21	572	593	19	0.6316	0.7368
>ssa-miR-16b-5p	lcl|NC_027300.1_mrna_XM_014208623.1_3208	150	-14.94	2	20	6451	6473	19	0.6316	0.7895
>ssa-miR-16b-5p	lcl|NC_027300.1_mrna_XM_014208623.1_3208	152	-17.54	2	21	7471	7492	19	0.6842	0.8421
>ssa-miR-16b-5p	lcl|NC_027300.1_mrna_XM_014208632.1_3209	140	-13.78	2	21	572	593	19	0.6316	0.7368
>ssa-miR-16b-5p	lcl|NC_027300.1_mrna_XM_014208632.1_3209	150	-14.94	2	20	6445	6467	19	0.6316	0.7895
>ssa-miR-16b-5p	lcl|NC_027300.1_mrna_XM_014208632.1_3209	152	-17.54	2	21	7465	7486	19	0.6842	0.8421
>ssa-miR-16b-5p	lcl|NC_027300.1_mrna_XM_014208639.1_3210	140	-13.78	2	21	572	593	19	0.6316	0.7368
>ssa-miR-16b-5p	lcl|NC_027300.1_mrna_XM_014208639.1_3210	150	-14.94	2	20	6442	6464	19	0.6316	0.7895
>ssa-miR-16b-5p	lcl|NC_027300.1_mrna_XM_014208639.1_3210	152	-17.54	2	21	7462	7483	19	0.6842	0.8421
>ssa-miR-16b-5p	lcl|NC_027300.1_mrna_XM_014208644.1_3205	140	-13.78	2	21	574	595	19	0.6316	0.7368
>ssa-miR-16b-5p	lcl|NC_027300.1_mrna_XM_014208644.1_3205	150	-14.94	2	20	6180	6202	19	0.6316	0.7895
>ssa-miR-16b-5p	lcl|NC_027300.1_mrna_XM_014208644.1_3205	152	-17.54	2	21	7200	7221	19	0.6842	0.8421
>ssa-miR-16b-5p	lcl|NC_027300.1_mrna_XM_014208651.1_3206	140	-13.78	2	21	572	593	19	0.6316	0.7368
>ssa-miR-16b-5p	lcl|NC_027300.1_mrna_XM_014208651.1_3206	150	-14.94	2	20	6172	6194	19	0.6316	0.7895
>ssa-miR-16b-5p	lcl|NC_027300.1_mrna_XM_014208651.1_3206	152	-17.54	2	21	7192	7213	19	0.6842	0.8421
>ssa-miR-16b-5p	lcl|NC_027300.1_mrna_XM_014208667.1_3207	140	-13.78	2	21	572	593	19	0.6316	0.7368
>ssa-miR-16b-5p	lcl|NC_027300.1_mrna_XM_014208667.1_3207	150	-14.94	2	20	6370	6392	19	0.6316	0.7895
>ssa-miR-16b-5p	lcl|NC_027300.1_mrna_XM_014208667.1_3207	152	-17.54	2	21	7390	7411	19	0.6842	0.8421
>ssa-miR-16b-5p	lcl|NC_027300.1_mrna_XM_014208779.1_3226	144	-20.29	2	21	680	701	19	0.5789	0.8421
>ssa-miR-16b-5p	lcl|NC_027300.1_mrna_XM_014208785.1_3225	144	-20.29	2	21	680	701	19	0.5789	0.8421
>ssa-miR-16b-5p	lcl|NC_027300.1_mrna_XM_014209004.1_3267	147	-22.08	2	21	104	127	21	0.8095	0.8095
>ssa-miR-16b-5p	lcl|NC_027300.1_mrna_XM_014209013.1_3268	147	-22.08	2	21	104	127	21	0.8095	0.8095
>ssa-miR-16b-5p	lcl|NC_027300.1_mrna_XM_014209073.1_3273	162	-26.81	2	21	134	157	21	0.8095	0.9048
>ssa-miR-16b-5p	lcl|NC_027300.1_mrna_XM_014209400.1_3335	142	-16.88	2	20	51	69	18	0.6667	0.7778
>ssa-miR-16b-5p	lcl|NC_027300.1_mrna_XM_014209400.1_3335	142	-20.11	2	20	1941	1963	19	0.6842	0.7895
>ssa-miR-16b-5p	lcl|NC_027300.1_mrna_XM_014209447.1_3326	156	-14.78	2	21	738	759	19	0.6842	0.7368
>ssa-miR-16b-5p	lcl|NC_027300.1_mrna_XM_014209447.1_3326	161	-14.41	2	21	2177	2198	20	0.75	0.85
>ssa-miR-16b-5p	lcl|NC_027300.1_mrna_XM_014209456.1_3327	156	-14.78	2	21	738	759	19	0.6842	0.7368
>ssa-miR-16b-5p	lcl|NC_027300.1_mrna_XM_014209456.1_3327	161	-14.41	2	21	2248	2269	20	0.75	0.85
>ssa-miR-16b-5p	lcl|NC_027300.1_mrna_XM_014209464.1_3328	156	-14.78	2	21	738	759	19	0.6842	0.7368
>ssa-miR-16b-5p	lcl|NC_027300.1_mrna_XM_014209464.1_3328	161	-14.41	2	21	2253	2274	20	0.75	0.85
>ssa-miR-16b-5p	lcl|NC_027300.1_mrna_XM_014209475.1_3329	156	-14.78	2	21	737	758	19	0.6842	0.7368
>ssa-miR-16b-5p	lcl|NC_027300.1_mrna_XM_014209475.1_3329	161	-14.41	2	21	2158	2179	20	0.75	0.85
>ssa-miR-16b-5p	lcl|NC_027300.1_mrna_XM_014209485.1_3330	156	-14.78	2	21	737	758	19	0.6842	0.7368
>ssa-miR-16b-5p	lcl|NC_027300.1_mrna_XM_014209485.1_3330	161	-14.41	2	21	2234	2255	20	0.75	0.85
>ssa-miR-16b-5p	lcl|NC_027300.1_mrna_XM_014209675.1_3304	145	-18.11	2	10	2413	2434	8	1	1
>ssa-miR-16b-5p	lcl|NC_027300.1_mrna_XM_014209684.1_3301	145	-18.11	2	10	1583	1604	8	1	1
>ssa-miR-16b-5p	lcl|NC_027300.1_mrna_XM_014209686.1_3302	145	-18.11	2	10	1299	1320	8	1	1
>ssa-miR-16b-5p	lcl|NC_027300.1_mrna_XM_014209687.1_3303	144	-15.9	2	13	301	322	11	0.8182	0.8182
>ssa-miR-16b-5p	lcl|NC_027300.1_mrna_XM_014209687.1_3303	145	-18.11	2	10	1726	1747	8	1	1
>ssa-miR-16b-5p	lcl|NC_027300.1_mrna_XM_014209744.1_3296	140	-12.12	3	17	1126	1147	14	0.7857	0.8571
>ssa-miR-16b-5p	lcl|NC_027300.1_mrna_XM_014209951.1_3349	145	-15.01	2	15	3980	4002	14	0.7857	0.7857
>ssa-miR-16b-5p	lcl|NC_027300.1_mrna_XM_014210022.1_3362	148	-11.5	2	17	52	73	15	0.7333	0.7333
>ssa-miR-16b-5p	lcl|NC_027300.1_mrna_XM_014210161.1_3370	140	-15.96	2	9	40	61	7	1	1
>ssa-miR-16b-5p	lcl|NC_027300.1_mrna_XM_014210161.1_3370	144	-15.83	2	21	80	101	19	0.5789	0.6842
>ssa-miR-16b-5p	lcl|NC_027300.1_mrna_XM_014210321.1_3391	143	-14.08	2	12	885	906	10	0.8	0.9
>ssa-miR-16b-5p	lcl|NC_027300.1_mrna_XM_014210420.1_3401	145	-16.42	2	19	114	137	19	0.6316	0.7368
>ssa-miR-16b-5p	lcl|NC_027300.1_mrna_XM_014210430.1_3402	145	-16.42	2	19	114	137	19	0.6316	0.7368
>ssa-miR-16b-5p	lcl|NC_027300.1_mrna_XM_014210436.1_3404	145	-15.2	2	10	614	635	8	1	1
>ssa-miR-16b-5p	lcl|NC_027300.1_mrna_XM_014210436.1_3404	148	-12.59	2	19	1174	1194	17	0.7059	0.7647
>ssa-miR-16b-5p	lcl|NC_027300.1_mrna_XM_014210470.1_3409	148	-18.34	2	21	2407	2428	19	0.6842	0.7895
>ssa-miR-16b-5p	lcl|NC_027300.1_mrna_XM_014210470.1_3409	160	-19.8	2	21	1653	1674	19	0.6842	0.7895
>ssa-miR-16b-5p	lcl|NC_027300.1_mrna_XM_014210479.1_3410	148	-18.34	2	21	2407	2428	19	0.6842	0.7895
>ssa-miR-16b-5p	lcl|NC_027300.1_mrna_XM_014210479.1_3410	160	-19.8	2	21	1653	1674	19	0.6842	0.7895
>ssa-miR-16b-5p	lcl|NC_027300.1_mrna_XM_014210503.1_3416	140	-17.43	2	17	6045	6066	15	0.6667	0.8667
>ssa-miR-16b-5p	lcl|NC_027300.1_mrna_XM_014210520.1_3412	140	-17.43	2	17	6453	6474	15	0.6667	0.8667
>ssa-miR-16b-5p	lcl|NC_027300.1_mrna_XM_014210658.1_329	144	-15.94	2	21	58	79	19	0.5789	0.6842
>ssa-miR-16b-5p	lcl|NC_027300.1_mrna_XM_014210749.1_328	144	-15.94	2	21	58	79	19	0.5789	0.6842
>ssa-miR-16b-5p	lcl|NC_027300.1_mrna_XM_014210753.1_3458	140	-14.98	2	9	1036	1057	7	1	1
>ssa-miR-16b-5p	lcl|NC_027300.1_mrna_XM_014210763.1_3457	140	-14.98	2	9	1033	1054	7	1	1
>ssa-miR-16b-5p	lcl|NC_027300.1_mrna_XM_014210955.1_331	143	-12.04	2	12	94	115	10	0.8	0.9
>ssa-miR-16b-5p	lcl|NC_027300.1_mrna_XM_014210955.1_331	146	-17.7	2	21	4	28	22	0.7273	0.7727
>ssa-miR-16b-5p	lcl|NC_027300.1_mrna_XM_014211047.1_3468	149	-15.92	2	19	1580	1603	19	0.7368	0.8421
>ssa-miR-16b-5p	lcl|NC_027300.1_mrna_XM_014211059.1_332	143	-12.04	2	12	94	115	10	0.8	0.9
>ssa-miR-16b-5p	lcl|NC_027300.1_mrna_XM_014211059.1_332	146	-17.7	2	21	4	28	22	0.7273	0.7727
>ssa-miR-16b-5p	lcl|NC_027300.1_mrna_XM_014211720.1_3639	156	-20.26	2	21	1932	1953	19	0.6842	0.7368
>ssa-miR-16b-5p	lcl|NC_027300.1_mrna_XM_014211879.1_334	142	-13.38	2	21	2	25	21	0.6667	0.8095
>ssa-miR-16b-5p	lcl|NC_027300.1_mrna_XM_014211915.1_4007	140	-11.07	2	21	687	708	19	0.5789	0.7895
>ssa-miR-16b-5p	lcl|NC_027300.1_mrna_XM_014211915.1_4007	151	-25.41	2	21	576	598	20	0.8	0.9
>ssa-miR-16b-5p	lcl|NC_027300.1_mrna_XM_014211916.1_4008	140	-11.07	2	21	687	708	19	0.5789	0.7895
>ssa-miR-16b-5p	lcl|NC_027300.1_mrna_XM_014211916.1_4008	151	-25.41	2	21	576	598	20	0.8	0.9
>ssa-miR-16b-5p	lcl|NC_027300.1_mrna_XM_014211917.1_4009	140	-11.07	2	21	687	708	19	0.5789	0.7895
>ssa-miR-16b-5p	lcl|NC_027300.1_mrna_XM_014211917.1_4009	151	-25.41	2	21	576	598	20	0.8	0.9
>ssa-miR-16b-5p	lcl|NC_027300.1_mrna_XM_014211932.1_335	142	-13.38	2	21	2	25	21	0.6667	0.8095
>ssa-miR-16b-5p	lcl|NC_027300.1_mrna_XM_014211933.1_4004	144	-20.54	2	20	1994	2013	18	0.7222	0.8333
>ssa-miR-16b-5p	lcl|NC_027300.1_mrna_XM_014211933.1_4004	148	-15.93	2	21	2436	2457	19	0.6316	0.8421
>ssa-miR-16b-5p	lcl|NC_027300.1_mrna_XM_014211933.1_4004	159	-23.21	2	20	469	490	18	0.7222	0.9444
>ssa-miR-16b-5p	lcl|NC_027300.1_mrna_XM_014211946.1_4006	144	-20.54	2	20	1930	1949	18	0.7222	0.8333
>ssa-miR-16b-5p	lcl|NC_027300.1_mrna_XM_014211946.1_4006	148	-15.93	2	21	2372	2393	19	0.6316	0.8421
>ssa-miR-16b-5p	lcl|NC_027300.1_mrna_XM_014211990.1_3994	161	-23.53	2	19	2239	2262	19	0.7895	0.7895
>ssa-miR-16b-5p	lcl|NC_027300.1_mrna_XM_014211993.1_3991	161	-23.53	2	19	2239	2262	19	0.7895	0.7895
>ssa-miR-16b-5p	lcl|NC_027300.1_mrna_XM_014211998.1_3989	161	-23.53	2	19	2239	2262	19	0.7895	0.7895
>ssa-miR-16b-5p	lcl|NC_027300.1_mrna_XM_014212005.1_3996	161	-23.53	2	19	2239	2262	19	0.7895	0.7895
>ssa-miR-16b-5p	lcl|NC_027300.1_mrna_XM_014212014.1_3992	161	-23.53	2	19	2239	2262	19	0.7895	0.7895
>ssa-miR-16b-5p	lcl|NC_027300.1_mrna_XM_014212021.1_3990	161	-23.53	2	19	2239	2262	19	0.7895	0.7895
>ssa-miR-16b-5p	lcl|NC_027300.1_mrna_XM_014212028.1_3995	161	-23.53	2	19	2239	2262	19	0.7895	0.7895
>ssa-miR-16b-5p	lcl|NC_027300.1_mrna_XM_014212037.1_3997	161	-23.53	2	19	2157	2180	19	0.7895	0.7895
>ssa-miR-16b-5p	lcl|NC_027300.1_mrna_XM_014212046.1_3993	161	-23.53	2	19	2239	2262	19	0.7895	0.7895
>ssa-miR-16b-5p	lcl|NC_027300.1_mrna_XM_014212182.1_3979	140	-13.4	2	9	1994	2015	7	1	1
>ssa-miR-16b-5p	lcl|NC_027300.1_mrna_XM_014212201.1_3978	140	-13.4	2	9	1994	2015	7	1	1
>ssa-miR-16b-5p	lcl|NC_027300.1_mrna_XM_014212216.1_3972	140	-13.4	2	9	1990	2011	7	1	1
>ssa-miR-16b-5p	lcl|NC_027300.1_mrna_XM_014212530.1_3918	142	-12.15	2	19	2172	2193	17	0.6471	0.6471
>ssa-miR-16b-5p	lcl|NC_027300.1_mrna_XM_014212530.1_3918	150	-18.06	2	21	2889	2915	24	0.6667	0.7083
>ssa-miR-16b-5p	lcl|NC_027300.1_mrna_XM_014212719.1_3899	140	-17.86	2	21	42	63	19	0.5789	0.7895
>ssa-miR-16b-5p	lcl|NC_027300.1_mrna_XM_014212747.1_3892	140	-18.69	2	21	2019	2041	20	0.7	0.9
>ssa-miR-16b-5p	lcl|NC_027300.1_mrna_XM_014212754.1_3895	153	-18.53	2	16	31	51	14	0.7857	0.9286
>ssa-miR-16b-5p	lcl|NC_027300.1_mrna_XM_014212803.1_3885	142	-11.44	2	19	326	347	17	0.6471	0.6471
>ssa-miR-16b-5p	lcl|NC_027300.1_mrna_XM_014212896.1_3876	156	-14.56	2	19	1497	1520	19	0.7368	0.8421
>ssa-miR-16b-5p	lcl|NC_027300.1_mrna_XM_014212996.1_3863	148	-19.35	2	21	665	685	20	0.7	0.75
>ssa-miR-16b-5p	lcl|NC_027300.1_mrna_XM_014212996.1_3863	154	-16.75	2	20	3679	3703	21	0.6667	0.7619
>ssa-miR-16b-5p	lcl|NC_027300.1_mrna_XM_014213174.1_3843	154	-16.13	2	20	896	914	18	0.7778	0.8333
>ssa-miR-16b-5p	lcl|NC_027300.1_mrna_XM_014213184.1_3844	154	-16.13	2	20	896	914	18	0.7778	0.8333
>ssa-miR-16b-5p	lcl|NC_027300.1_mrna_XM_014213253.1_3822	140	-15.51	2	21	3296	3317	19	0.6316	0.7368
>ssa-miR-16b-5p	lcl|NC_027300.1_mrna_XM_014213253.1_3822	142	-17.54	3	21	1692	1715	20	0.75	0.8
>ssa-miR-16b-5p	lcl|NC_027300.1_mrna_XM_014213261.1_3823	140	-15.51	2	21	3212	3233	19	0.6316	0.7368
>ssa-miR-16b-5p	lcl|NC_027300.1_mrna_XM_014213261.1_3823	142	-17.54	3	21	1692	1715	20	0.75	0.8
>ssa-miR-16b-5p	lcl|NC_027300.1_mrna_XM_014213272.1_3824	140	-15.51	2	21	950	971	19	0.6316	0.7368
>ssa-miR-16b-5p	lcl|NC_027300.1_mrna_XM_014213297.1_3825	142	-17.54	3	21	1692	1715	20	0.75	0.8
>ssa-miR-16b-5p	lcl|NC_027300.1_mrna_XM_014213316.1_3826	142	-17.54	3	21	1692	1715	20	0.75	0.8
>ssa-miR-16b-5p	lcl|NC_027300.1_mrna_XM_014213328.1_3821	151	-18.6	2	21	2010	2034	22	0.6364	0.7273
>ssa-miR-16b-5p	lcl|NC_027300.1_mrna_XM_014213338.1_3819	151	-18.6	2	21	2002	2026	22	0.6364	0.7273
>ssa-miR-16b-5p	lcl|NC_027300.1_mrna_XM_014213361.1_3814	142	-11.21	2	11	1078	1099	9	0.8889	0.8889
>ssa-miR-16b-5p	lcl|NC_027300.1_mrna_XM_014213361.1_3814	161	-18.59	2	18	346	367	16	0.75	0.875
>ssa-miR-16b-5p	lcl|NC_027300.1_mrna_XM_014213514.1_3786	143	-21.01	2	21	3270	3292	20	0.75	0.85
>ssa-miR-16b-5p	lcl|NC_027300.1_mrna_XM_014213522.1_3785	143	-21.01	2	21	3056	3078	20	0.75	0.85
>ssa-miR-16b-5p	lcl|NC_027300.1_mrna_XM_014213522.1_3785	153	-17.52	2	21	174	195	20	0.7	0.8
>ssa-miR-16b-5p	lcl|NC_027300.1_mrna_XM_014213605.1_3778	145	-14.25	2	18	127	148	16	0.6875	0.6875
>ssa-miR-16b-5p	lcl|NC_027300.1_mrna_XM_014213711.1_3765	150	-22.01	2	21	1710	1735	23	0.6522	0.7391
>ssa-miR-16b-5p	lcl|NC_027300.1_mrna_XM_014213713.1_3766	150	-22.01	2	21	1710	1735	23	0.6522	0.7391
>ssa-miR-16b-5p	lcl|NC_027300.1_mrna_XM_014213719.1_3767	150	-22.01	2	21	1710	1735	23	0.6522	0.7391
>ssa-miR-16b-5p	lcl|NC_027300.1_mrna_XM_014213728.1_3764	140	-13.49	2	20	856	878	20	0.7	0.8
>ssa-miR-16b-5p	lcl|NC_027300.1_mrna_XM_014213739.1_3758	150	-15.75	2	20	374	398	21	0.6667	0.7143
>ssa-miR-16b-5p	lcl|NC_027300.1_mrna_XM_014213805.1_3751	145	-14.92	2	20	139	163	21	0.7143	0.8095
>ssa-miR-16b-5p	lcl|NC_027300.1_mrna_XM_014213805.1_3751	146	-15.27	2	20	3595	3618	20	0.6	0.75
>ssa-miR-16b-5p	lcl|NC_027300.1_mrna_XM_014213805.1_3751	147	-15.62	2	20	471	494	21	0.7143	0.7619
>ssa-miR-16b-5p	lcl|NC_027300.1_mrna_XM_014213805.1_3751	150	-16.94	2	21	4329	4349	19	0.6316	0.7895
>ssa-miR-16b-5p	lcl|NC_027300.1_mrna_XM_014213805.1_3751	159	-19.73	2	17	1781	1803	16	0.75	0.9375
>ssa-miR-16b-5p	lcl|NC_027300.1_mrna_XM_014213810.1_3750	145	-14.92	2	20	139	163	21	0.7143	0.8095
>ssa-miR-16b-5p	lcl|NC_027300.1_mrna_XM_014213810.1_3750	146	-15.27	2	20	3423	3446	20	0.6	0.75
>ssa-miR-16b-5p	lcl|NC_027300.1_mrna_XM_014213810.1_3750	147	-15.62	2	20	299	322	21	0.7143	0.7619
>ssa-miR-16b-5p	lcl|NC_027300.1_mrna_XM_014213810.1_3750	150	-16.94	2	21	4157	4177	19	0.6316	0.7895
>ssa-miR-16b-5p	lcl|NC_027300.1_mrna_XM_014213810.1_3750	159	-19.73	2	17	1609	1631	16	0.75	0.9375
>ssa-miR-16b-5p	lcl|NC_027300.1_mrna_XM_014213955.1_3728	142	-23.12	2	21	690	710	19	0.6842	0.7895
>ssa-miR-16b-5p	lcl|NC_027300.1_mrna_XM_014213964.1_3729	142	-23.12	2	21	690	710	19	0.6842	0.7895
>ssa-miR-16b-5p	lcl|NC_027300.1_mrna_XM_014214076.1_3711	153	-15.39	2	19	458	482	20	0.7	0.75
>ssa-miR-16b-5p	lcl|NC_027300.1_mrna_XM_014214463.1_3653	140	-12.78	2	9	233	254	7	1	1
>ssa-miR-16b-5p	lcl|NC_027300.1_mrna_XM_014214463.1_3653	141	-16.26	2	18	6399	6420	16	0.6875	0.8125
>ssa-miR-16b-5p	lcl|NC_027300.1_mrna_XM_014214463.1_3653	147	-14.8	2	20	7018	7039	18	0.6667	0.8333
>ssa-miR-16b-5p	lcl|NC_027300.1_mrna_XM_014214472.1_3654	143	-13	2	12	6	27	10	0.8	0.9
>ssa-miR-16b-5p	lcl|NC_027300.1_mrna_XM_014214472.1_3654	160	-13.78	2	17	3738	3759	15	0.8	0.8667
>ssa-miR-16b-5p	lcl|NC_027300.1_mrna_XM_014214584.1_3647	150	-15.47	2	20	1656	1677	20	0.75	0.8
>ssa-miR-16b-5p	lcl|NC_027300.1_mrna_XM_014214591.1_3648	150	-15.47	2	20	1656	1677	20	0.75	0.8
>ssa-miR-16b-5p	lcl|NC_027300.1_mrna_XM_014214606.1_3644	141	-12.3	2	14	1951	1972	12	0.75	0.75
>ssa-miR-16b-5p	lcl|NC_027300.1_mrna_XM_014214615.1_3645	141	-12.3	2	14	1951	1972	12	0.75	0.75
>ssa-miR-16b-5p	lcl|NC_027300.1_mrna_XM_014214818.1_3618	147	-17.26	2	20	391	412	18	0.6111	0.7222
>ssa-miR-16b-5p	lcl|NC_027300.1_mrna_XM_014214833.1_3617	141	-13.03	3	20	966	986	17	0.7647	0.8235
>ssa-miR-16b-5p	lcl|NC_027300.1_mrna_XM_014214846.1_3616	143	-14.29	2	21	1334	1358	22	0.6818	0.7273
>ssa-miR-16b-5p	lcl|NC_027300.1_mrna_XM_014214854.1_3615	143	-14.29	2	21	1334	1358	22	0.6818	0.7273
>ssa-miR-16b-5p	lcl|NC_027300.1_mrna_XM_014214864.1_3614	143	-14.29	2	21	1334	1358	22	0.6818	0.7273
>ssa-miR-16b-5p	lcl|NC_027300.1_mrna_XM_014214878.1_3609	145	-15	2	20	521	547	23	0.6522	0.6957
>ssa-miR-16b-5p	lcl|NC_027300.1_mrna_XM_014214878.1_3609	152	-19.64	2	13	311	332	11	0.8182	1
>ssa-miR-16b-5p	lcl|NC_027300.1_mrna_XM_014214878.1_3609	158	-18.14	2	20	2248	2270	19	0.7368	0.7895
>ssa-miR-16b-5p	lcl|NC_027300.1_mrna_XM_014214893.1_3611	145	-15	2	20	521	547	23	0.6522	0.6957
>ssa-miR-16b-5p	lcl|NC_027300.1_mrna_XM_014214893.1_3611	152	-19.64	2	13	311	332	11	0.8182	1
>ssa-miR-16b-5p	lcl|NC_027300.1_mrna_XM_014214893.1_3611	158	-18.14	2	20	2248	2270	19	0.7368	0.7895
>ssa-miR-16b-5p	lcl|NC_027300.1_mrna_XM_014214903.1_3612	145	-15	2	20	521	547	23	0.6522	0.6957
>ssa-miR-16b-5p	lcl|NC_027300.1_mrna_XM_014214903.1_3612	152	-19.64	2	13	311	332	11	0.8182	1
>ssa-miR-16b-5p	lcl|NC_027300.1_mrna_XM_014214903.1_3612	158	-18.14	2	20	2248	2270	19	0.7368	0.7895
>ssa-miR-16b-5p	lcl|NC_027300.1_mrna_XM_014214913.1_3608	145	-15	2	20	521	547	23	0.6522	0.6957
>ssa-miR-16b-5p	lcl|NC_027300.1_mrna_XM_014214913.1_3608	152	-19.64	2	13	311	332	11	0.8182	1
>ssa-miR-16b-5p	lcl|NC_027300.1_mrna_XM_014214913.1_3608	158	-18.14	2	20	2248	2270	19	0.7368	0.7895
>ssa-miR-16b-5p	lcl|NC_027300.1_mrna_XM_014214923.1_3605	142	-11.21	2	11	3572	3593	9	0.8889	0.8889
>ssa-miR-16b-5p	lcl|NC_027300.1_mrna_XM_014214923.1_3605	157	-18.22	2	14	2213	2234	12	0.9167	0.9167
>ssa-miR-16b-5p	lcl|NC_027300.1_mrna_XM_014214926.1_3606	142	-11.21	2	11	3458	3479	9	0.8889	0.8889
>ssa-miR-16b-5p	lcl|NC_027300.1_mrna_XM_014214926.1_3606	157	-18.22	2	14	2099	2120	12	0.9167	0.9167
>ssa-miR-16b-5p	lcl|NC_027300.1_mrna_XM_014214935.1_3607	144	-12.45	2	21	99	120	19	0.6316	0.7895
>ssa-miR-16b-5p	lcl|NC_027300.1_mrna_XM_014214940.1_390	145	-13.46	2	21	440	459	19	0.6316	0.7368
>ssa-miR-16b-5p	lcl|NC_027300.1_mrna_XM_014214973.1_3597	144	-15.05	3	21	1650	1671	18	0.7222	0.7778
>ssa-miR-16b-5p	lcl|NC_027300.1_mrna_XM_014214973.1_3597	144	-15.79	2	13	1504	1525	11	0.7273	0.9091
>ssa-miR-16b-5p	lcl|NC_027300.1_mrna_XM_014214979.1_3595	144	-15.05	3	21	1650	1671	18	0.7222	0.7778
>ssa-miR-16b-5p	lcl|NC_027300.1_mrna_XM_014214979.1_3595	144	-15.79	2	13	1504	1525	11	0.7273	0.9091
>ssa-miR-16b-5p	lcl|NC_027300.1_mrna_XM_014214989.1_3596	144	-15.05	3	21	1650	1671	18	0.7222	0.7778
>ssa-miR-16b-5p	lcl|NC_027300.1_mrna_XM_014214989.1_3596	144	-15.79	2	13	1504	1525	11	0.7273	0.9091
>ssa-miR-16b-5p	lcl|NC_027300.1_mrna_XM_014215013.1_3591	142	-16.03	2	20	1240	1262	19	0.5789	0.7368
>ssa-miR-16b-5p	lcl|NC_027300.1_mrna_XM_014215018.1_391	145	-13.46	2	21	440	459	19	0.6316	0.7368
>ssa-miR-16b-5p	lcl|NC_027300.1_mrna_XM_014215024.1_3593	142	-16.03	2	20	1113	1135	19	0.5789	0.7368
>ssa-miR-16b-5p	lcl|NC_027300.1_mrna_XM_014215034.1_3592	142	-16.03	2	20	1112	1134	19	0.5789	0.7368
>ssa-miR-16b-5p	lcl|NC_027300.1_mrna_XM_014215396.1_3548	145	-19.7	2	10	3417	3438	8	1	1
>ssa-miR-16b-5p	lcl|NC_027300.1_mrna_XM_014215403.1_3542	145	-19.7	2	10	3408	3429	8	1	1
>ssa-miR-16b-5p	lcl|NC_027300.1_mrna_XM_014215410.1_3546	145	-19.7	2	10	3417	3438	8	1	1
>ssa-miR-16b-5p	lcl|NC_027300.1_mrna_XM_014215419.1_3541	145	-19.7	2	10	3393	3414	8	1	1
>ssa-miR-16b-5p	lcl|NC_027300.1_mrna_XM_014215427.1_3545	145	-19.7	2	10	3417	3438	8	1	1
>ssa-miR-16b-5p	lcl|NC_027300.1_mrna_XM_014215436.1_3543	145	-19.7	2	10	3417	3438	8	1	1
>ssa-miR-16b-5p	lcl|NC_027300.1_mrna_XM_014215443.1_3547	145	-19.7	2	10	3417	3438	8	1	1
>ssa-miR-16b-5p	lcl|NC_027300.1_mrna_XM_014215452.1_3544	145	-19.7	2	10	3417	3438	8	1	1
>ssa-miR-16b-5p	lcl|NC_027300.1_mrna_XM_014215459.1_3549	145	-19.7	2	10	3417	3438	8	1	1
>ssa-miR-16b-5p	lcl|NC_027300.1_mrna_XM_014215653.1_372	150	-20.22	2	20	1593	1617	21	0.6667	0.7143
>ssa-miR-16b-5p	lcl|NC_027300.1_mrna_XM_014215728.1_371	150	-20.22	2	20	1177	1201	21	0.6667	0.7143
>ssa-miR-16b-5p	lcl|NC_027300.1_mrna_XM_014215734.1_3537	140	-13.4	2	9	101	122	7	1	1
>ssa-miR-16b-5p	lcl|NC_027300.1_mrna_XM_014215774.1_378	150	-20.22	2	20	386	410	21	0.6667	0.7143
>ssa-miR-16b-5p	lcl|NC_027300.1_mrna_XM_014215774.1_378	154	-16.12	2	17	13	36	17	0.8235	0.8235
>ssa-miR-16b-5p	lcl|NC_027300.1_mrna_XM_014215812.1_3793	144	-13.23	2	21	496	517	19	0.5263	0.7368
>ssa-miR-16b-5p	lcl|NC_027300.1_mrna_XM_014215812.1_3793	150	-17.53	2	20	471	493	19	0.5789	0.8421
>ssa-miR-16b-5p	lcl|NC_027300.1_mrna_XM_014215865.1_370	150	-20.22	2	20	1076	1100	21	0.6667	0.7143
>ssa-miR-16b-5p	lcl|NC_027300.1_mrna_XM_014215944.1_369	150	-20.22	2	20	860	884	21	0.6667	0.7143
>ssa-miR-16b-5p	lcl|NC_027300.1_mrna_XM_014216026.1_368	150	-20.22	2	20	759	783	21	0.6667	0.7143
>ssa-miR-16b-5p	lcl|NC_027300.1_mrna_XM_014216110.1_376	150	-20.22	2	20	336	360	21	0.6667	0.7143
>ssa-miR-16b-5p	lcl|NC_027300.1_mrna_XM_014216110.1_376	154	-16.12	2	17	13	36	17	0.8235	0.8235
>ssa-miR-16b-5p	lcl|NC_027300.1_mrna_XM_014216194.1_375	150	-20.22	2	20	235	259	21	0.6667	0.7143
>ssa-miR-16b-5p	lcl|NC_027300.1_mrna_XM_014216194.1_375	154	-16.12	2	17	13	36	17	0.8235	0.8235
>ssa-miR-16b-5p	lcl|NC_027300.1_mrna_XM_014216283.1_4044	145	-16.72	2	20	852	872	18	0.7222	0.8333
>ssa-miR-16b-5p	lcl|NC_027300.1_mrna_XM_014216302.1_4045	163	-18.85	2	21	115	137	20	0.7	0.85
>ssa-miR-16b-5p	lcl|NC_027300.1_mrna_XM_014216362.1_377	154	-16.12	2	17	13	36	17	0.8235	0.8235
>ssa-miR-16b-5p	lcl|NC_027300.1_mrna_XM_014216441.1_374	154	-16.12	2	17	13	36	17	0.8235	0.8235
>ssa-miR-16b-5p	lcl|NC_027300.1_mrna_XM_014216710.1_381	154	-16.12	2	17	13	36	17	0.8235	0.8235
>ssa-miR-16b-5p	lcl|NC_027300.1_mrna_XM_014216804.1_380	154	-16.12	2	17	13	36	17	0.8235	0.8235
>ssa-miR-16b-5p	lcl|NC_027301.1_mrna_NM_001123579.1_8745	143	-13.85	2	21	454	474	20	0.7	0.75
>ssa-miR-16b-5p	lcl|NC_027301.1_mrna_NM_001123611.1_8743	151	-15.81	2	21	493	515	20	0.65	0.75
>ssa-miR-16b-5p	lcl|NC_027301.1_mrna_NM_001140247.1_8610	140	-14.91	2	21	2816	2837	19	0.6316	0.7368
>ssa-miR-16b-5p	lcl|NC_027301.1_mrna_NM_001140291.1_7834	143	-16.05	2	16	683	704	14	0.7857	0.8571
>ssa-miR-16b-5p	lcl|NC_027301.1_mrna_NM_001140291.1_7834	151	-15.18	2	20	390	411	18	0.6667	0.8889
>ssa-miR-16b-5p	lcl|NC_027301.1_mrna_NM_001140817.2_8747	140	-11.68	2	9	366	387	7	1	1
>ssa-miR-16b-5p	lcl|NC_027301.1_mrna_NM_001141035.1_6782	144	-15.25	3	21	108	129	18	0.7222	0.7778
>ssa-miR-16b-5p	lcl|NC_027301.1_mrna_NM_001173569.1_10389	143	-13.86	2	12	594	615	10	0.8	0.9
>ssa-miR-16b-5p	lcl|NC_027301.1_mrna_NM_001173651.1_7305	141	-14.56	2	12	438	458	10	0.9	0.9
>ssa-miR-16b-5p	lcl|NC_027301.1_mrna_NM_001173938.1_6890	140	-15.21	2	9	2114	2135	7	1	1
>ssa-miR-16b-5p	lcl|NC_027301.1_mrna_NM_001173938.1_6890	147	-15.46	2	12	937	958	10	0.9	0.9
>ssa-miR-16b-5p	lcl|NC_027301.1_mrna_XM_014148593.1_6809	145	-16.96	2	10	374	395	8	1	1
>ssa-miR-16b-5p	lcl|NC_027301.1_mrna_XM_014148593.1_6809	157	-17.26	2	20	1877	1897	18	0.7222	0.8333
>ssa-miR-16b-5p	lcl|NC_027301.1_mrna_XM_014148611.1_6808	145	-16.96	2	10	292	313	8	1	1
>ssa-miR-16b-5p	lcl|NC_027301.1_mrna_XM_014148611.1_6808	157	-17.26	2	20	1795	1815	18	0.7222	0.8333
>ssa-miR-16b-5p	lcl|NC_027301.1_mrna_XM_014148781.1_6830	153	-19.03	2	19	740	763	19	0.7895	0.8421
>ssa-miR-16b-5p	lcl|NC_027301.1_mrna_XM_014148790.1_6831	153	-19.03	2	19	740	763	19	0.7895	0.8421
>ssa-miR-16b-5p	lcl|NC_027301.1_mrna_XM_014148857.1_6834	151	-18.32	2	16	1148	1169	14	0.7857	0.7857
>ssa-miR-16b-5p	lcl|NC_027301.1_mrna_XM_014149004.1_6850	140	-13.75	3	20	308	329	18	0.7778	0.8333
>ssa-miR-16b-5p	lcl|NC_027301.1_mrna_XM_014149073.1_6855	141	-13.1	2	19	67	89	18	0.5556	0.7778
>ssa-miR-16b-5p	lcl|NC_027301.1_mrna_XM_014149680.1_6907	141	-15.3	3	20	464	484	17	0.7647	0.8235
>ssa-miR-16b-5p	lcl|NC_027301.1_mrna_XM_014149784.1_6918	142	-16.39	2	11	430	451	9	0.8889	0.8889
>ssa-miR-16b-5p	lcl|NC_027301.1_mrna_XM_014149794.1_6919	142	-16.39	2	11	351	372	9	0.8889	0.8889
>ssa-miR-16b-5p	lcl|NC_027301.1_mrna_XM_014149983.1_6938	166	-24.96	2	21	24	44	19	0.7368	0.8947
>ssa-miR-16b-5p	lcl|NC_027301.1_mrna_XM_014149991.1_6937	151	-12.83	2	20	1220	1241	18	0.6667	0.8889
>ssa-miR-16b-5p	lcl|NC_027301.1_mrna_XM_014149991.1_6937	166	-24.96	2	21	1281	1301	19	0.7368	0.8947
>ssa-miR-16b-5p	lcl|NC_027301.1_mrna_XM_014150203.1_6954	146	-14.44	2	21	548	568	19	0.6316	0.8947
>ssa-miR-16b-5p	lcl|NC_027301.1_mrna_XM_014150217.1_6956	146	-14.44	2	21	545	565	19	0.6316	0.8947
>ssa-miR-16b-5p	lcl|NC_027301.1_mrna_XM_014150229.1_6955	146	-14.44	2	21	545	565	19	0.6316	0.8947
>ssa-miR-16b-5p	lcl|NC_027301.1_mrna_XM_014150244.1_6969	143	-14.35	2	12	2395	2416	10	0.8	0.9
>ssa-miR-16b-5p	lcl|NC_027301.1_mrna_XM_014150248.1_6968	143	-14.35	2	12	2432	2453	10	0.8	0.9
>ssa-miR-16b-5p	lcl|NC_027301.1_mrna_XM_014150844.1_7021	143	-15.87	2	21	198	220	20	0.6	0.7
>ssa-miR-16b-5p	lcl|NC_027301.1_mrna_XM_014150857.1_7025	166	-19.32	2	19	241	262	17	0.7647	0.8824
>ssa-miR-16b-5p	lcl|NC_027301.1_mrna_XM_014151056.1_7047	145	-15.12	2	19	311	333	18	0.6111	0.7778
>ssa-miR-16b-5p	lcl|NC_027301.1_mrna_XM_014151056.1_7047	163	-20.97	2	21	2023	2045	20	0.7	0.85
>ssa-miR-16b-5p	lcl|NC_027301.1_mrna_XM_014151131.1_7059	140	-14.75	2	9	1401	1422	7	1	1
>ssa-miR-16b-5p	lcl|NC_027301.1_mrna_XM_014151131.1_7059	140	-15.16	2	9	10	31	7	1	1
>ssa-miR-16b-5p	lcl|NC_027301.1_mrna_XM_014151131.1_7059	140	-15.16	2	9	105	126	7	1	1
>ssa-miR-16b-5p	lcl|NC_027301.1_mrna_XM_014151131.1_7059	140	-15.16	2	9	1065	1086	7	1	1
>ssa-miR-16b-5p	lcl|NC_027301.1_mrna_XM_014151131.1_7059	140	-15.16	2	9	1257	1278	7	1	1
>ssa-miR-16b-5p	lcl|NC_027301.1_mrna_XM_014151131.1_7059	140	-15.16	2	9	1449	1470	7	1	1
>ssa-miR-16b-5p	lcl|NC_027301.1_mrna_XM_014151131.1_7059	140	-15.16	2	9	1497	1518	7	1	1
>ssa-miR-16b-5p	lcl|NC_027301.1_mrna_XM_014151131.1_7059	140	-15.16	2	9	1545	1566	7	1	1
>ssa-miR-16b-5p	lcl|NC_027301.1_mrna_XM_014151131.1_7059	140	-15.16	2	9	1641	1662	7	1	1
>ssa-miR-16b-5p	lcl|NC_027301.1_mrna_XM_014151131.1_7059	140	-15.16	2	9	1689	1710	7	1	1
>ssa-miR-16b-5p	lcl|NC_027301.1_mrna_XM_014151131.1_7059	140	-15.16	2	9	1779	1800	7	1	1
>ssa-miR-16b-5p	lcl|NC_027301.1_mrna_XM_014151131.1_7059	140	-15.16	2	9	1827	1848	7	1	1
>ssa-miR-16b-5p	lcl|NC_027301.1_mrna_XM_014151131.1_7059	140	-15.16	2	9	1875	1896	7	1	1
>ssa-miR-16b-5p	lcl|NC_027301.1_mrna_XM_014151131.1_7059	140	-15.16	2	9	1923	1944	7	1	1
>ssa-miR-16b-5p	lcl|NC_027301.1_mrna_XM_014151131.1_7059	140	-15.16	2	9	1971	1992	7	1	1
>ssa-miR-16b-5p	lcl|NC_027301.1_mrna_XM_014151131.1_7059	140	-15.16	2	9	297	318	7	1	1
>ssa-miR-16b-5p	lcl|NC_027301.1_mrna_XM_014151131.1_7059	140	-15.16	2	9	489	510	7	1	1
>ssa-miR-16b-5p	lcl|NC_027301.1_mrna_XM_014151131.1_7059	140	-15.16	2	9	681	702	7	1	1
>ssa-miR-16b-5p	lcl|NC_027301.1_mrna_XM_014151131.1_7059	140	-15.16	2	9	873	894	7	1	1
>ssa-miR-16b-5p	lcl|NC_027301.1_mrna_XM_014151137.1_7060	140	-14.75	2	9	1401	1422	7	1	1
>ssa-miR-16b-5p	lcl|NC_027301.1_mrna_XM_014151137.1_7060	140	-15.16	2	9	10	31	7	1	1
>ssa-miR-16b-5p	lcl|NC_027301.1_mrna_XM_014151137.1_7060	140	-15.16	2	9	105	126	7	1	1
>ssa-miR-16b-5p	lcl|NC_027301.1_mrna_XM_014151137.1_7060	140	-15.16	2	9	1065	1086	7	1	1
>ssa-miR-16b-5p	lcl|NC_027301.1_mrna_XM_014151137.1_7060	140	-15.16	2	9	1257	1278	7	1	1
>ssa-miR-16b-5p	lcl|NC_027301.1_mrna_XM_014151137.1_7060	140	-15.16	2	9	1449	1470	7	1	1
>ssa-miR-16b-5p	lcl|NC_027301.1_mrna_XM_014151137.1_7060	140	-15.16	2	9	1497	1518	7	1	1
>ssa-miR-16b-5p	lcl|NC_027301.1_mrna_XM_014151137.1_7060	140	-15.16	2	9	1545	1566	7	1	1
>ssa-miR-16b-5p	lcl|NC_027301.1_mrna_XM_014151137.1_7060	140	-15.16	2	9	1641	1662	7	1	1
>ssa-miR-16b-5p	lcl|NC_027301.1_mrna_XM_014151137.1_7060	140	-15.16	2	9	1689	1710	7	1	1
>ssa-miR-16b-5p	lcl|NC_027301.1_mrna_XM_014151137.1_7060	140	-15.16	2	9	1737	1758	7	1	1
>ssa-miR-16b-5p	lcl|NC_027301.1_mrna_XM_014151137.1_7060	140	-15.16	2	9	1785	1806	7	1	1
>ssa-miR-16b-5p	lcl|NC_027301.1_mrna_XM_014151137.1_7060	140	-15.16	2	9	1833	1854	7	1	1
>ssa-miR-16b-5p	lcl|NC_027301.1_mrna_XM_014151137.1_7060	140	-15.16	2	9	1881	1902	7	1	1
>ssa-miR-16b-5p	lcl|NC_027301.1_mrna_XM_014151137.1_7060	140	-15.16	2	9	297	318	7	1	1
>ssa-miR-16b-5p	lcl|NC_027301.1_mrna_XM_014151137.1_7060	140	-15.16	2	9	489	510	7	1	1
>ssa-miR-16b-5p	lcl|NC_027301.1_mrna_XM_014151137.1_7060	140	-15.16	2	9	681	702	7	1	1
>ssa-miR-16b-5p	lcl|NC_027301.1_mrna_XM_014151137.1_7060	140	-15.16	2	9	873	894	7	1	1
>ssa-miR-16b-5p	lcl|NC_027301.1_mrna_XM_014151145.1_7061	140	-14.75	2	9	1401	1422	7	1	1
>ssa-miR-16b-5p	lcl|NC_027301.1_mrna_XM_014151145.1_7061	140	-15.16	2	9	10	31	7	1	1
>ssa-miR-16b-5p	lcl|NC_027301.1_mrna_XM_014151145.1_7061	140	-15.16	2	9	105	126	7	1	1
>ssa-miR-16b-5p	lcl|NC_027301.1_mrna_XM_014151145.1_7061	140	-15.16	2	9	1065	1086	7	1	1
>ssa-miR-16b-5p	lcl|NC_027301.1_mrna_XM_014151145.1_7061	140	-15.16	2	9	1257	1278	7	1	1
>ssa-miR-16b-5p	lcl|NC_027301.1_mrna_XM_014151145.1_7061	140	-15.16	2	9	1449	1470	7	1	1
>ssa-miR-16b-5p	lcl|NC_027301.1_mrna_XM_014151145.1_7061	140	-15.16	2	9	1497	1518	7	1	1
>ssa-miR-16b-5p	lcl|NC_027301.1_mrna_XM_014151145.1_7061	140	-15.16	2	9	1545	1566	7	1	1
>ssa-miR-16b-5p	lcl|NC_027301.1_mrna_XM_014151145.1_7061	140	-15.16	2	9	1641	1662	7	1	1
>ssa-miR-16b-5p	lcl|NC_027301.1_mrna_XM_014151145.1_7061	140	-15.16	2	9	1689	1710	7	1	1
>ssa-miR-16b-5p	lcl|NC_027301.1_mrna_XM_014151145.1_7061	140	-15.16	2	9	1737	1758	7	1	1
>ssa-miR-16b-5p	lcl|NC_027301.1_mrna_XM_014151145.1_7061	140	-15.16	2	9	1785	1806	7	1	1
>ssa-miR-16b-5p	lcl|NC_027301.1_mrna_XM_014151145.1_7061	140	-15.16	2	9	1833	1854	7	1	1
>ssa-miR-16b-5p	lcl|NC_027301.1_mrna_XM_014151145.1_7061	140	-15.16	2	9	1881	1902	7	1	1
>ssa-miR-16b-5p	lcl|NC_027301.1_mrna_XM_014151145.1_7061	140	-15.16	2	9	297	318	7	1	1
>ssa-miR-16b-5p	lcl|NC_027301.1_mrna_XM_014151145.1_7061	140	-15.16	2	9	489	510	7	1	1
>ssa-miR-16b-5p	lcl|NC_027301.1_mrna_XM_014151145.1_7061	140	-15.16	2	9	681	702	7	1	1
>ssa-miR-16b-5p	lcl|NC_027301.1_mrna_XM_014151145.1_7061	140	-15.16	2	9	873	894	7	1	1
>ssa-miR-16b-5p	lcl|NC_027301.1_mrna_XM_014151283.1_7074	146	-14.95	2	15	1361	1382	13	0.7692	0.7692
>ssa-miR-16b-5p	lcl|NC_027301.1_mrna_XM_014151283.1_7074	147	-14.27	2	21	1071	1093	20	0.65	0.7
>ssa-miR-16b-5p	lcl|NC_027301.1_mrna_XM_014151433.1_7090	140	-15.58	2	9	1054	1075	7	1	1
>ssa-miR-16b-5p	lcl|NC_027301.1_mrna_XM_014151443.1_7092	140	-15.58	2	9	1054	1075	7	1	1
>ssa-miR-16b-5p	lcl|NC_027301.1_mrna_XM_014151452.1_7091	140	-15.58	2	9	1054	1075	7	1	1
>ssa-miR-16b-5p	lcl|NC_027301.1_mrna_XM_014151772.1_7106	153	-13.26	2	19	1708	1730	18	0.7778	0.8889
>ssa-miR-16b-5p	lcl|NC_027301.1_mrna_XM_014151825.1_7112	142	-23.29	2	21	710	730	19	0.6316	0.8421
>ssa-miR-16b-5p	lcl|NC_027301.1_mrna_XM_014151866.1_7121	140	-17.01	2	9	287	308	7	1	1
>ssa-miR-16b-5p	lcl|NC_027301.1_mrna_XM_014151887.1_7124	142	-14.89	2	11	2005	2026	9	0.8889	0.8889
>ssa-miR-16b-5p	lcl|NC_027301.1_mrna_XM_014151906.1_7145	160	-22.97	2	21	34	54	20	0.75	0.85
>ssa-miR-16b-5p	lcl|NC_027301.1_mrna_XM_014151915.1_7144	160	-22.97	2	21	212	232	20	0.75	0.85
>ssa-miR-16b-5p	lcl|NC_027301.1_mrna_XM_014151961.1_7136	147	-14.7	2	12	1333	1354	10	0.9	0.9
>ssa-miR-16b-5p	lcl|NC_027301.1_mrna_XM_014151961.1_7136	160	-22.97	2	21	560	580	20	0.75	0.85
>ssa-miR-16b-5p	lcl|NC_027301.1_mrna_XM_014151970.1_7137	147	-14.7	2	12	57	78	10	0.9	0.9
>ssa-miR-16b-5p	lcl|NC_027301.1_mrna_XM_014151978.1_7134	147	-14.7	2	12	1010	1031	10	0.9	0.9
>ssa-miR-16b-5p	lcl|NC_027301.1_mrna_XM_014151978.1_7134	161	-21.33	2	21	238	257	19	0.6842	0.8947
>ssa-miR-16b-5p	lcl|NC_027301.1_mrna_XM_014151986.1_7135	147	-14.7	2	12	57	78	10	0.9	0.9
>ssa-miR-16b-5p	lcl|NC_027301.1_mrna_XM_014152140.1_7163	146	-14.95	2	15	1575	1596	13	0.7692	0.7692
>ssa-miR-16b-5p	lcl|NC_027301.1_mrna_XM_014152140.1_7163	147	-14.27	2	21	1264	1286	20	0.65	0.7
>ssa-miR-16b-5p	lcl|NC_027301.1_mrna_XM_014152145.1_7162	146	-14.95	2	15	1667	1688	13	0.7692	0.7692
>ssa-miR-16b-5p	lcl|NC_027301.1_mrna_XM_014152145.1_7162	147	-14.27	2	21	1274	1296	20	0.65	0.7
>ssa-miR-16b-5p	lcl|NC_027301.1_mrna_XM_014152628.1_7211	141	-12.7	2	12	888	908	10	0.9	0.9
>ssa-miR-16b-5p	lcl|NC_027301.1_mrna_XM_014152660.1_7217	145	-11.28	2	18	4450	4471	16	0.75	0.8125
>ssa-miR-16b-5p	lcl|NC_027301.1_mrna_XM_014152660.1_7217	151	-18.52	2	20	3545	3566	18	0.6111	0.7778
>ssa-miR-16b-5p	lcl|NC_027301.1_mrna_XM_014152660.1_7217	154	-21.37	2	21	698	721	21	0.6667	0.8095
>ssa-miR-16b-5p	lcl|NC_027301.1_mrna_XM_014152669.1_7218	145	-11.28	2	18	4432	4453	16	0.75	0.8125
>ssa-miR-16b-5p	lcl|NC_027301.1_mrna_XM_014152669.1_7218	151	-18.52	2	20	3527	3548	18	0.6111	0.7778
>ssa-miR-16b-5p	lcl|NC_027301.1_mrna_XM_014152669.1_7218	154	-21.37	2	21	698	721	21	0.6667	0.8095
>ssa-miR-16b-5p	lcl|NC_027301.1_mrna_XM_014152810.1_7228	142	-15.55	2	21	380	400	19	0.5789	0.8947
>ssa-miR-16b-5p	lcl|NC_027301.1_mrna_XM_014153294.1_7304	141	-14.56	2	12	480	500	10	0.9	0.9
>ssa-miR-16b-5p	lcl|NC_027301.1_mrna_XM_014153294.1_7304	141	-14.61	2	12	1221	1241	10	0.9	0.9
>ssa-miR-16b-5p	lcl|NC_027301.1_mrna_XM_014153303.1_7302	141	-14.56	2	12	629	649	10	0.9	0.9
>ssa-miR-16b-5p	lcl|NC_027301.1_mrna_XM_014153303.1_7302	141	-14.61	2	12	1370	1390	10	0.9	0.9
>ssa-miR-16b-5p	lcl|NC_027301.1_mrna_XM_014153311.1_7303	141	-14.56	2	12	480	500	10	0.9	0.9
>ssa-miR-16b-5p	lcl|NC_027301.1_mrna_XM_014153311.1_7303	141	-14.61	2	12	1221	1241	10	0.9	0.9
>ssa-miR-16b-5p	lcl|NC_027301.1_mrna_XM_014153470.1_7271	142	-18.24	2	12	571	593	11	0.8182	0.9091
>ssa-miR-16b-5p	lcl|NC_027301.1_mrna_XM_014153470.1_7271	146	-9.86	2	15	2231	2252	13	0.7692	0.7692
>ssa-miR-16b-5p	lcl|NC_027301.1_mrna_XM_014153553.1_7282	140	-13.22	2	20	1894	1913	18	0.7222	0.7778
>ssa-miR-16b-5p	lcl|NC_027301.1_mrna_XM_014153890.1_7338	140	-14.7	2	9	2018	2039	7	1	1
>ssa-miR-16b-5p	lcl|NC_027301.1_mrna_XM_014153890.1_7338	148	-16.2	3	21	4972	4993	18	0.7222	0.8333
>ssa-miR-16b-5p	lcl|NC_027301.1_mrna_XM_014153895.1_7337	140	-14.7	2	9	2019	2040	7	1	1
>ssa-miR-16b-5p	lcl|NC_027301.1_mrna_XM_014153895.1_7337	148	-16.2	3	21	4970	4991	18	0.7222	0.8333
>ssa-miR-16b-5p	lcl|NC_027301.1_mrna_XM_014154271.1_7389	154	-10.51	2	19	1015	1034	17	0.8235	0.8235
>ssa-miR-16b-5p	lcl|NC_027301.1_mrna_XM_014154954.1_7453	142	-14.83	2	11	374	395	9	0.8889	0.8889
>ssa-miR-16b-5p	lcl|NC_027301.1_mrna_XM_014154980.1_7456	140	-11.4	2	9	712	733	7	1	1
>ssa-miR-16b-5p	lcl|NC_027301.1_mrna_XM_014154980.1_7456	140	-11.58	2	21	4874	4895	19	0.6316	0.7368
>ssa-miR-16b-5p	lcl|NC_027301.1_mrna_XM_014154980.1_7456	141	-14.92	2	18	3574	3595	16	0.625	0.875
>ssa-miR-16b-5p	lcl|NC_027301.1_mrna_XM_014154980.1_7456	151	-17.18	2	12	5082	5103	10	0.9	1
>ssa-miR-16b-5p	lcl|NC_027301.1_mrna_XM_014155370.1_7490	152	-14.25	2	21	238	259	19	0.6842	0.6842
>ssa-miR-16b-5p	lcl|NC_027301.1_mrna_XM_014155377.1_7491	152	-14.25	2	21	238	259	19	0.6842	0.6842
>ssa-miR-16b-5p	lcl|NC_027301.1_mrna_XM_014155383.1_7492	152	-14.25	2	21	238	259	19	0.6842	0.6842
>ssa-miR-16b-5p	lcl|NC_027301.1_mrna_XM_014155413.1_7503	150	-23.92	2	11	918	939	9	1	1
>ssa-miR-16b-5p	lcl|NC_027301.1_mrna_XM_014155423.1_7502	150	-23.92	2	11	858	879	9	1	1
>ssa-miR-16b-5p	lcl|NC_027301.1_mrna_XM_014155429.1_7501	150	-23.92	2	11	855	876	9	1	1
>ssa-miR-16b-5p	lcl|NC_027301.1_mrna_XM_014155590.1_7518	147	-10.56	2	20	883	904	18	0.6667	0.8333
>ssa-miR-16b-5p	lcl|NC_027301.1_mrna_XM_014155590.1_7518	149	-18.06	2	20	748	773	22	0.6818	0.7273
>ssa-miR-16b-5p	lcl|NC_027301.1_mrna_XM_014155641.1_7526	143	-14.76	2	17	240	262	16	0.6875	0.75
>ssa-miR-16b-5p	lcl|NC_027301.1_mrna_XM_014155641.1_7526	148	-15.32	2	21	114	135	19	0.6316	0.6842
>ssa-miR-16b-5p	lcl|NC_027301.1_mrna_XM_014155641.1_7526	152	-18.42	2	21	1878	1897	19	0.6842	0.8421
>ssa-miR-16b-5p	lcl|NC_027301.1_mrna_XM_014155650.1_7527	143	-14.76	2	17	239	261	16	0.6875	0.75
>ssa-miR-16b-5p	lcl|NC_027301.1_mrna_XM_014155650.1_7527	148	-15.32	2	21	113	134	19	0.6316	0.6842
>ssa-miR-16b-5p	lcl|NC_027301.1_mrna_XM_014155650.1_7527	152	-18.42	2	21	1856	1875	19	0.6842	0.8421
>ssa-miR-16b-5p	lcl|NC_027301.1_mrna_XM_014156283.1_7612	140	-14.14	2	18	737	761	19	0.6842	0.7895
>ssa-miR-16b-5p	lcl|NC_027301.1_mrna_XM_014156283.1_7612	140	-15.41	2	19	3611	3631	17	0.7059	0.8235
>ssa-miR-16b-5p	lcl|NC_027301.1_mrna_XM_014156614.1_7567	143	-10.66	3	21	327	349	19	0.6842	0.8421
>ssa-miR-16b-5p	lcl|NC_027301.1_mrna_XM_014156614.1_7567	146	-14.85	2	21	1168	1188	19	0.6842	0.8421
>ssa-miR-16b-5p	lcl|NC_027301.1_mrna_XM_014156690.1_7560	140	-11.38	2	9	3986	4007	7	1	1
>ssa-miR-16b-5p	lcl|NC_027301.1_mrna_XM_014156702.1_7556	155	-22.03	2	12	4425	4446	10	1	1
>ssa-miR-16b-5p	lcl|NC_027301.1_mrna_XM_014156702.1_7556	164	-15.89	2	17	843	864	15	0.8667	0.8667
>ssa-miR-16b-5p	lcl|NC_027301.1_mrna_XM_014156710.1_7554	155	-22.03	2	12	4402	4423	10	1	1
>ssa-miR-16b-5p	lcl|NC_027301.1_mrna_XM_014156710.1_7554	164	-15.89	2	17	820	841	15	0.8667	0.8667
>ssa-miR-16b-5p	lcl|NC_027301.1_mrna_XM_014156719.1_7555	155	-22.03	2	12	4421	4442	10	1	1
>ssa-miR-16b-5p	lcl|NC_027301.1_mrna_XM_014156719.1_7555	164	-15.89	2	17	839	860	15	0.8667	0.8667
>ssa-miR-16b-5p	lcl|NC_027301.1_mrna_XM_014156729.1_7553	155	-22.03	2	12	4283	4304	10	1	1
>ssa-miR-16b-5p	lcl|NC_027301.1_mrna_XM_014156729.1_7553	164	-15.89	2	17	701	722	15	0.8667	0.8667
>ssa-miR-16b-5p	lcl|NC_027301.1_mrna_XM_014156771.1_7551	144	-16.71	2	13	1743	1764	11	0.7273	0.9091
>ssa-miR-16b-5p	lcl|NC_027301.1_mrna_XM_014156780.1_7550	144	-16.71	2	13	1733	1754	11	0.7273	0.9091
>ssa-miR-16b-5p	lcl|NC_027301.1_mrna_XM_014156799.1_7544	142	-20.85	3	21	1997	2021	21	0.7143	0.8095
>ssa-miR-16b-5p	lcl|NC_027301.1_mrna_XM_014156805.1_7546	142	-20.85	3	21	1797	1821	21	0.7143	0.8095
>ssa-miR-16b-5p	lcl|NC_027301.1_mrna_XM_014156814.1_7545	142	-20.85	3	21	1756	1780	21	0.7143	0.8095
>ssa-miR-16b-5p	lcl|NC_027301.1_mrna_XM_014157267.1_7699	143	-16.4	2	20	1425	1446	18	0.6667	0.7778
>ssa-miR-16b-5p	lcl|NC_027301.1_mrna_XM_014157267.1_7699	146	-18.64	2	20	1503	1525	19	0.6316	0.7368
>ssa-miR-16b-5p	lcl|NC_027301.1_mrna_XM_014157274.1_7700	143	-16.4	2	20	1425	1446	18	0.6667	0.7778
>ssa-miR-16b-5p	lcl|NC_027301.1_mrna_XM_014157274.1_7700	146	-18.64	2	20	1503	1525	19	0.6316	0.7368
>ssa-miR-16b-5p	lcl|NC_027301.1_mrna_XM_014157278.1_7701	143	-16.4	2	20	1425	1446	18	0.6667	0.7778
>ssa-miR-16b-5p	lcl|NC_027301.1_mrna_XM_014157278.1_7701	146	-18.64	2	20	1503	1525	19	0.6316	0.7368
>ssa-miR-16b-5p	lcl|NC_027301.1_mrna_XM_014157286.1_7702	143	-16.4	2	20	1425	1446	18	0.6667	0.7778
>ssa-miR-16b-5p	lcl|NC_027301.1_mrna_XM_014157286.1_7702	146	-18.64	2	20	1503	1525	19	0.6316	0.7368
>ssa-miR-16b-5p	lcl|NC_027301.1_mrna_XM_014157296.1_7698	143	-16.4	2	20	1425	1446	18	0.6667	0.7778
>ssa-miR-16b-5p	lcl|NC_027301.1_mrna_XM_014157296.1_7698	146	-18.64	2	20	1503	1525	19	0.6316	0.7368
>ssa-miR-16b-5p	lcl|NC_027301.1_mrna_XM_014157405.1_7695	142	-17.97	2	12	25	47	11	0.8182	0.9091
>ssa-miR-16b-5p	lcl|NC_027301.1_mrna_XM_014157500.1_7713	143	-13.83	2	16	231	252	14	0.6429	0.7857
>ssa-miR-16b-5p	lcl|NC_027301.1_mrna_XM_014158058.1_7779	156	-20.72	2	21	1923	1944	19	0.6842	0.7368
>ssa-miR-16b-5p	lcl|NC_027301.1_mrna_XM_014158067.1_7780	156	-20.72	2	21	1873	1894	19	0.6842	0.7368
>ssa-miR-16b-5p	lcl|NC_027301.1_mrna_XM_014158077.1_7782	156	-20.72	2	21	1859	1880	19	0.6842	0.7368
>ssa-miR-16b-5p	lcl|NC_027301.1_mrna_XM_014158085.1_7783	156	-20.72	2	21	2047	2068	19	0.6842	0.7368
>ssa-miR-16b-5p	lcl|NC_027301.1_mrna_XM_014158277.1_7832	143	-16.05	2	16	683	704	14	0.7857	0.8571
>ssa-miR-16b-5p	lcl|NC_027301.1_mrna_XM_014158277.1_7832	151	-15.18	2	20	390	411	18	0.6667	0.8889
>ssa-miR-16b-5p	lcl|NC_027301.1_mrna_XM_014158286.1_7833	143	-16.05	2	16	683	704	14	0.7857	0.8571
>ssa-miR-16b-5p	lcl|NC_027301.1_mrna_XM_014158286.1_7833	151	-15.18	2	20	390	411	18	0.6667	0.8889
>ssa-miR-16b-5p	lcl|NC_027301.1_mrna_XM_014158512.1_7791	143	-13.39	2	18	801	821	16	0.75	0.875
>ssa-miR-16b-5p	lcl|NC_027301.1_mrna_XM_014158517.1_7790	143	-13.39	2	18	801	821	16	0.75	0.875
>ssa-miR-16b-5p	lcl|NC_027301.1_mrna_XM_014158561.1_7795	147	-17.06	2	21	1384	1406	20	0.6	0.75
>ssa-miR-16b-5p	lcl|NC_027301.1_mrna_XM_014158570.1_7798	147	-17.06	2	21	1384	1406	20	0.6	0.75
>ssa-miR-16b-5p	lcl|NC_027301.1_mrna_XM_014158581.1_7793	147	-17.06	2	21	1384	1406	20	0.6	0.75
>ssa-miR-16b-5p	lcl|NC_027301.1_mrna_XM_014158592.1_7797	147	-17.06	2	21	1384	1406	20	0.6	0.75
>ssa-miR-16b-5p	lcl|NC_027301.1_mrna_XM_014158600.1_7796	147	-17.06	2	21	1384	1406	20	0.6	0.75
>ssa-miR-16b-5p	lcl|NC_027301.1_mrna_XM_014158606.1_7799	147	-17.06	2	21	1384	1406	20	0.6	0.75
>ssa-miR-16b-5p	lcl|NC_027301.1_mrna_XM_014158615.1_7794	147	-17.06	2	21	1384	1406	20	0.6	0.75
>ssa-miR-16b-5p	lcl|NC_027301.1_mrna_XM_014158623.1_7792	147	-17.06	2	21	1384	1406	20	0.6	0.75
>ssa-miR-16b-5p	lcl|NC_027301.1_mrna_XM_014158632.1_7800	147	-17.06	2	21	1384	1406	20	0.6	0.75
>ssa-miR-16b-5p	lcl|NC_027301.1_mrna_XM_014158680.1_7802	147	-16.86	2	12	316	337	10	0.9	0.9
>ssa-miR-16b-5p	lcl|NC_027301.1_mrna_XM_014158725.1_7805	144	-13.61	2	21	929	950	19	0.6842	0.7368
>ssa-miR-16b-5p	lcl|NC_027301.1_mrna_XM_014158989.1_7844	142	-15.79	2	14	860	879	12	0.8333	0.8333
>ssa-miR-16b-5p	lcl|NC_027301.1_mrna_XM_014158998.1_7843	142	-15.79	2	14	864	883	12	0.8333	0.8333
>ssa-miR-16b-5p	lcl|NC_027301.1_mrna_XM_014159176.1_7870	152	-12.32	2	17	505	526	15	0.7333	0.8
>ssa-miR-16b-5p	lcl|NC_027301.1_mrna_XM_014159208.1_7874	140	-12.87	2	19	1604	1624	17	0.7059	0.8235
>ssa-miR-16b-5p	lcl|NC_027301.1_mrna_XM_014159208.1_7874	148	-14.84	2	21	212	233	19	0.5789	0.7368
>ssa-miR-16b-5p	lcl|NC_027301.1_mrna_XM_014159250.1_7881	143	-14.55	2	16	3375	3396	14	0.7857	0.8571
>ssa-miR-16b-5p	lcl|NC_027301.1_mrna_XM_014159250.1_7881	147	-15.45	2	12	4103	4124	10	0.9	0.9
>ssa-miR-16b-5p	lcl|NC_027301.1_mrna_XM_014159250.1_7881	153	-13.55	2	19	4712	4736	20	0.7	0.75
>ssa-miR-16b-5p	lcl|NC_027301.1_mrna_XM_014159277.1_7884	141	-16.4	2	20	1795	1818	20	0.65	0.7
>ssa-miR-16b-5p	lcl|NC_027301.1_mrna_XM_014159277.1_7884	160	-20.08	2	21	936	954	19	0.7895	0.7895
>ssa-miR-16b-5p	lcl|NC_027301.1_mrna_XM_014159287.1_7885	141	-16.4	2	20	1824	1847	20	0.65	0.7
>ssa-miR-16b-5p	lcl|NC_027301.1_mrna_XM_014159287.1_7885	143	-16.59	2	21	52	74	20	0.6	0.7
>ssa-miR-16b-5p	lcl|NC_027301.1_mrna_XM_014159287.1_7885	160	-20.08	2	21	965	983	19	0.7895	0.7895
>ssa-miR-16b-5p	lcl|NC_027301.1_mrna_XM_014159323.1_7888	149	-13.11	2	21	324	345	20	0.65	0.8
>ssa-miR-16b-5p	lcl|NC_027301.1_mrna_XM_014159489.1_7910	154	-13.8	2	21	2785	2805	19	0.6842	0.7895
>ssa-miR-16b-5p	lcl|NC_027301.1_mrna_XM_014159497.1_7909	154	-13.8	2	21	2781	2801	19	0.6842	0.7895
>ssa-miR-16b-5p	lcl|NC_027301.1_mrna_XM_014159507.1_7908	154	-13.8	2	21	2729	2749	19	0.6842	0.7895
>ssa-miR-16b-5p	lcl|NC_027301.1_mrna_XM_014159608.1_7923	140	-14.49	2	21	2047	2065	19	0.6842	0.7895
>ssa-miR-16b-5p	lcl|NC_027301.1_mrna_XM_014159613.1_7922	140	-14.49	2	21	2047	2065	19	0.6842	0.7895
>ssa-miR-16b-5p	lcl|NC_027301.1_mrna_XM_014159619.1_7925	140	-14.49	2	21	2047	2065	19	0.6842	0.7895
>ssa-miR-16b-5p	lcl|NC_027301.1_mrna_XM_014159629.1_7926	140	-14.49	2	21	2047	2065	19	0.6842	0.7895
>ssa-miR-16b-5p	lcl|NC_027301.1_mrna_XM_014159640.1_7924	140	-14.49	2	21	2047	2065	19	0.6842	0.7895
>ssa-miR-16b-5p	lcl|NC_027301.1_mrna_XM_014159908.1_7949	155	-16.62	2	17	746	768	16	0.8125	0.8125
>ssa-miR-16b-5p	lcl|NC_027301.1_mrna_XM_014159921.1_7951	155	-16.62	2	17	746	768	16	0.8125	0.8125
>ssa-miR-16b-5p	lcl|NC_027301.1_mrna_XM_014159928.1_7952	155	-16.62	2	17	746	768	16	0.8125	0.8125
>ssa-miR-16b-5p	lcl|NC_027301.1_mrna_XM_014160052.1_7969	153	-20.01	2	21	96	117	20	0.7	0.8
>ssa-miR-16b-5p	lcl|NC_027301.1_mrna_XM_014160056.1_7970	153	-20.01	2	21	96	117	20	0.7	0.8
>ssa-miR-16b-5p	lcl|NC_027301.1_mrna_XM_014160062.1_7967	153	-20.01	2	21	96	117	20	0.7	0.8
>ssa-miR-16b-5p	lcl|NC_027301.1_mrna_XM_014160068.1_7974	153	-20.01	2	21	96	117	20	0.7	0.8
>ssa-miR-16b-5p	lcl|NC_027301.1_mrna_XM_014160073.1_7968	153	-20.01	2	21	96	117	20	0.7	0.8
>ssa-miR-16b-5p	lcl|NC_027301.1_mrna_XM_014160078.1_7975	153	-20.01	2	21	96	117	20	0.7	0.8
>ssa-miR-16b-5p	lcl|NC_027301.1_mrna_XM_014160085.1_7971	144	-17.26	2	19	6313	6333	17	0.6471	0.7647
>ssa-miR-16b-5p	lcl|NC_027301.1_mrna_XM_014160085.1_7971	150	-17.72	2	21	6478	6498	19	0.6842	0.7368
>ssa-miR-16b-5p	lcl|NC_027301.1_mrna_XM_014160155.1_7980	142	-14.67	2	19	256	277	17	0.8235	0.8235
>ssa-miR-16b-5p	lcl|NC_027301.1_mrna_XM_014160155.1_7980	142	-15.19	2	21	236	256	19	0.6842	0.7895
>ssa-miR-16b-5p	lcl|NC_027301.1_mrna_XM_014160155.1_7980	144	-13.33	2	16	699	718	14	0.7857	0.7857
>ssa-miR-16b-5p	lcl|NC_027301.1_mrna_XM_014160164.1_7983	142	-14.67	2	19	256	277	17	0.8235	0.8235
>ssa-miR-16b-5p	lcl|NC_027301.1_mrna_XM_014160164.1_7983	142	-15.19	2	21	236	256	19	0.6842	0.7895
>ssa-miR-16b-5p	lcl|NC_027301.1_mrna_XM_014160164.1_7983	144	-13.33	2	16	699	718	14	0.7857	0.7857
>ssa-miR-16b-5p	lcl|NC_027301.1_mrna_XM_014160173.1_7982	142	-14.67	2	19	256	277	17	0.8235	0.8235
>ssa-miR-16b-5p	lcl|NC_027301.1_mrna_XM_014160173.1_7982	142	-15.19	2	21	236	256	19	0.6842	0.7895
>ssa-miR-16b-5p	lcl|NC_027301.1_mrna_XM_014160173.1_7982	144	-13.33	2	16	699	718	14	0.7857	0.7857
>ssa-miR-16b-5p	lcl|NC_027301.1_mrna_XM_014160182.1_7981	142	-14.67	2	19	256	277	17	0.8235	0.8235
>ssa-miR-16b-5p	lcl|NC_027301.1_mrna_XM_014160182.1_7981	142	-15.19	2	21	236	256	19	0.6842	0.7895
>ssa-miR-16b-5p	lcl|NC_027301.1_mrna_XM_014160182.1_7981	144	-13.33	2	16	699	718	14	0.7857	0.7857
>ssa-miR-16b-5p	lcl|NC_027301.1_mrna_XM_014160190.1_7988	142	-14.67	2	19	256	277	17	0.8235	0.8235
>ssa-miR-16b-5p	lcl|NC_027301.1_mrna_XM_014160190.1_7988	142	-15.19	2	21	236	256	19	0.6842	0.7895
>ssa-miR-16b-5p	lcl|NC_027301.1_mrna_XM_014160190.1_7988	144	-13.33	2	16	699	718	14	0.7857	0.7857
>ssa-miR-16b-5p	lcl|NC_027301.1_mrna_XM_014160200.1_7987	142	-14.67	2	19	256	277	17	0.8235	0.8235
>ssa-miR-16b-5p	lcl|NC_027301.1_mrna_XM_014160200.1_7987	142	-15.19	2	21	236	256	19	0.6842	0.7895
>ssa-miR-16b-5p	lcl|NC_027301.1_mrna_XM_014160200.1_7987	144	-13.33	2	16	699	718	14	0.7857	0.7857
>ssa-miR-16b-5p	lcl|NC_027301.1_mrna_XM_014160209.1_7986	142	-14.67	2	19	256	277	17	0.8235	0.8235
>ssa-miR-16b-5p	lcl|NC_027301.1_mrna_XM_014160209.1_7986	142	-15.19	2	21	236	256	19	0.6842	0.7895
>ssa-miR-16b-5p	lcl|NC_027301.1_mrna_XM_014160209.1_7986	144	-13.33	2	16	699	718	14	0.7857	0.7857
>ssa-miR-16b-5p	lcl|NC_027301.1_mrna_XM_014160218.1_7985	142	-14.67	2	19	256	277	17	0.8235	0.8235
>ssa-miR-16b-5p	lcl|NC_027301.1_mrna_XM_014160218.1_7985	142	-15.19	2	21	236	256	19	0.6842	0.7895
>ssa-miR-16b-5p	lcl|NC_027301.1_mrna_XM_014160218.1_7985	144	-13.33	2	16	699	718	14	0.7857	0.7857
>ssa-miR-16b-5p	lcl|NC_027301.1_mrna_XM_014160227.1_7984	142	-14.67	2	19	256	277	17	0.8235	0.8235
>ssa-miR-16b-5p	lcl|NC_027301.1_mrna_XM_014160227.1_7984	142	-15.19	2	21	236	256	19	0.6842	0.7895
>ssa-miR-16b-5p	lcl|NC_027301.1_mrna_XM_014160227.1_7984	144	-13.33	2	16	699	718	14	0.7857	0.7857
>ssa-miR-16b-5p	lcl|NC_027301.1_mrna_XM_014160263.1_7990	142	-12.96	2	21	1724	1749	23	0.6957	0.7391
>ssa-miR-16b-5p	lcl|NC_027301.1_mrna_XM_014160263.1_7990	151	-15.57	2	20	3363	3384	18	0.7222	0.8333
>ssa-miR-16b-5p	lcl|NC_027301.1_mrna_XM_014160270.1_7991	142	-12.96	2	21	1724	1749	23	0.6957	0.7391
>ssa-miR-16b-5p	lcl|NC_027301.1_mrna_XM_014160270.1_7991	151	-15.57	2	20	3363	3384	18	0.7222	0.8333
>ssa-miR-16b-5p	lcl|NC_027301.1_mrna_XM_014160279.1_7992	142	-12.96	2	21	1724	1749	23	0.6957	0.7391
>ssa-miR-16b-5p	lcl|NC_027301.1_mrna_XM_014160279.1_7992	151	-15.57	2	20	3363	3384	18	0.7222	0.8333
>ssa-miR-16b-5p	lcl|NC_027301.1_mrna_XM_014160289.1_7989	142	-12.96	2	21	1724	1749	23	0.6957	0.7391
>ssa-miR-16b-5p	lcl|NC_027301.1_mrna_XM_014160289.1_7989	151	-15.57	2	20	3363	3384	18	0.7222	0.8333
>ssa-miR-16b-5p	lcl|NC_027301.1_mrna_XM_014160300.1_7993	142	-12.96	2	21	1724	1749	23	0.6957	0.7391
>ssa-miR-16b-5p	lcl|NC_027301.1_mrna_XM_014160300.1_7993	151	-15.57	2	20	3363	3384	18	0.7222	0.8333
>ssa-miR-16b-5p	lcl|NC_027301.1_mrna_XM_014160315.1_7994	145	-11.95	2	18	2404	2425	16	0.625	0.75
>ssa-miR-16b-5p	lcl|NC_027301.1_mrna_XM_014160377.1_8000	141	-13.65	2	17	214	233	15	0.7333	0.7333
>ssa-miR-16b-5p	lcl|NC_027301.1_mrna_XM_014160410.1_8005	141	-14.83	2	21	3521	3538	19	0.7368	0.7368
>ssa-miR-16b-5p	lcl|NC_027301.1_mrna_XM_014160410.1_8005	155	-16.74	2	21	3540	3562	20	0.7	0.75
>ssa-miR-16b-5p	lcl|NC_027301.1_mrna_XM_014160410.1_8005	155	-16.74	2	21	3564	3586	20	0.7	0.75
>ssa-miR-16b-5p	lcl|NC_027301.1_mrna_XM_014160410.1_8005	155	-16.74	2	21	3612	3634	20	0.7	0.75
>ssa-miR-16b-5p	lcl|NC_027301.1_mrna_XM_014160410.1_8005	155	-16.74	2	21	3660	3682	20	0.7	0.75
>ssa-miR-16b-5p	lcl|NC_027301.1_mrna_XM_014160419.1_8004	141	-14.83	2	21	3522	3539	19	0.7368	0.7368
>ssa-miR-16b-5p	lcl|NC_027301.1_mrna_XM_014160419.1_8004	155	-16.74	2	21	3541	3563	20	0.7	0.75
>ssa-miR-16b-5p	lcl|NC_027301.1_mrna_XM_014160419.1_8004	155	-16.74	2	21	3565	3587	20	0.7	0.75
>ssa-miR-16b-5p	lcl|NC_027301.1_mrna_XM_014160419.1_8004	155	-16.74	2	21	3613	3635	20	0.7	0.75
>ssa-miR-16b-5p	lcl|NC_027301.1_mrna_XM_014160419.1_8004	155	-16.74	2	21	3661	3683	20	0.7	0.75
>ssa-miR-16b-5p	lcl|NC_027301.1_mrna_XM_014160597.1_8023	140	-11.25	2	9	1	14	7	1	1
>ssa-miR-16b-5p	lcl|NC_027301.1_mrna_XM_014160597.1_8023	155	-15.02	2	20	177	196	18	0.7778	0.8333
>ssa-miR-16b-5p	lcl|NC_027301.1_mrna_XM_014161511.1_8120	147	-18.65	2	21	1492	1514	20	0.7	0.8
>ssa-miR-16b-5p	lcl|NC_027301.1_mrna_XM_014161522.1_8121	147	-18.65	2	21	1430	1452	20	0.7	0.8
>ssa-miR-16b-5p	lcl|NC_027301.1_mrna_XM_014161722.1_8073	146	-12.02	2	17	1313	1333	15	0.6667	0.8667
>ssa-miR-16b-5p	lcl|NC_027301.1_mrna_XM_014161722.1_8073	150	-14.22	2	21	576	596	19	0.7368	0.8421
>ssa-miR-16b-5p	lcl|NC_027301.1_mrna_XM_014161730.1_8072	146	-12.02	2	17	1313	1333	15	0.6667	0.8667
>ssa-miR-16b-5p	lcl|NC_027301.1_mrna_XM_014161730.1_8072	150	-14.22	2	21	576	596	19	0.7368	0.8421
>ssa-miR-16b-5p	lcl|NC_027301.1_mrna_XM_014162265.1_8266	166	-25.12	2	21	3548	3568	19	0.8421	0.9474
>ssa-miR-16b-5p	lcl|NC_027301.1_mrna_XM_014162288.1_8273	145	-18.09	2	10	388	409	8	1	1
>ssa-miR-16b-5p	lcl|NC_027301.1_mrna_XM_014162297.1_8270	145	-18.09	2	10	388	409	8	1	1
>ssa-miR-16b-5p	lcl|NC_027301.1_mrna_XM_014162384.1_8260	141	-19.05	2	21	2558	2577	19	0.6842	0.7895
>ssa-miR-16b-5p	lcl|NC_027301.1_mrna_XM_014162426.1_8258	147	-20.14	2	20	229	250	18	0.7778	0.8889
>ssa-miR-16b-5p	lcl|NC_027301.1_mrna_XM_014162777.1_8208	141	-13.38	2	12	542	562	10	0.9	0.9
>ssa-miR-16b-5p	lcl|NC_027301.1_mrna_XM_014162777.1_8208	145	-16.65	2	10	1672	1693	8	1	1
>ssa-miR-16b-5p	lcl|NC_027301.1_mrna_XM_014162777.1_8208	151	-23.64	2	21	1375	1397	20	0.6	0.8
>ssa-miR-16b-5p	lcl|NC_027301.1_mrna_XM_014162780.1_8205	141	-13.38	2	12	547	567	10	0.9	0.9
[truncated: 19,534 more rows]

## Sheet: miRanda results 16c-5p
The complete results produced by executing the command line version of miRanda with ssa-miR-16c-5p on Atlantic salmon (Salmo salar) 3'UTRs (untranslated regions). Each line indicates another predicted gene target. Each target is assigned a score and energy to indicate how likely the miRNA is to target the 3'UTR. Information about where the match between the miRNA (query) and the 3'UTR (subject) i…
miRNA	Target	Score	Energy-Kcal/Mol	Query-Aln(start)	Query-Aln(end)	Subject-Al(Start)	Subject-Al(End)	Al-Len	Subject-Identity	Query-Identity
>ssa-miR-16c-5p	lcl|NC_027300.1_mrna_NM_001139777.1_3637	144	-16.1	2	13	1118	1139	11	0.7273	0.9091
>ssa-miR-16c-5p	lcl|NC_027300.1_mrna_NM_001140249.1_4934	148	-16.22	2	18	778	800	17	0.7647	0.8824
>ssa-miR-16c-5p	lcl|NC_027300.1_mrna_NM_001140270.1_5931	141	-12.76	2	20	2277	2297	18	0.7222	0.7778
>ssa-miR-16c-5p	lcl|NC_027300.1_mrna_NM_001140270.1_5931	145	-18.37	3	20	1553	1576	19	0.7368	0.8947
>ssa-miR-16c-5p	lcl|NC_027300.1_mrna_NM_001140340.1_767	140	-11.69	2	9	333	354	7	1	1
>ssa-miR-16c-5p	lcl|NC_027300.1_mrna_NM_001140466.1_5502	146	-17.73	2	21	502	522	19	0.6842	0.8421
>ssa-miR-16c-5p	lcl|NC_027300.1_mrna_NM_001140569.1_2418	154	-14.8	2	21	62	82	19	0.6842	0.7895
>ssa-miR-16c-5p	lcl|NC_027300.1_mrna_NM_001141460.1_2315	142	-17.34	2	20	63	88	22	0.6364	0.7727
>ssa-miR-16c-5p	lcl|NC_027300.1_mrna_NM_001141569.1_836	146	-17.31	2	19	53	74	17	0.7059	0.8235
>ssa-miR-16c-5p	lcl|NC_027300.1_mrna_NM_001141709.1_2392	152	-25.19	3	21	39	60	18	0.7222	0.8889
>ssa-miR-16c-5p	lcl|NC_027300.1_mrna_NM_001141739.1_3643	143	-15.8	2	14	263	283	12	0.8333	0.8333
>ssa-miR-16c-5p	lcl|NC_027300.1_mrna_NM_001141777.1_1270	150	-19.22	2	20	1466	1488	19	0.7368	0.8421
>ssa-miR-16c-5p	lcl|NC_027300.1_mrna_NM_001141878.1_5967	142	-16.16	2	21	20	40	19	0.6316	0.8421
>ssa-miR-16c-5p	lcl|NC_027300.1_mrna_NM_001146605.1_2373	149	-12.78	2	14	244	265	12	0.8333	0.8333
>ssa-miR-16c-5p	lcl|NC_027300.1_mrna_NM_001165286.1_6066	142	-13.68	2	19	152	173	17	0.6471	0.8235
>ssa-miR-16c-5p	lcl|NC_027300.1_mrna_NM_001173578.1_2899	140	-14.18	2	21	2755	2776	19	0.7368	0.7895
>ssa-miR-16c-5p	lcl|NC_027300.1_mrna_NM_001173578.1_2899	168	-23.12	2	21	1499	1520	19	0.6842	0.8947
>ssa-miR-16c-5p	lcl|NC_027300.1_mrna_NM_001173593.1_3640	140	-18.89	2	9	996	1017	7	1	1
>ssa-miR-16c-5p	lcl|NC_027300.1_mrna_NM_001173593.1_3640	156	-20.74	2	21	3184	3205	19	0.6842	0.7368
>ssa-miR-16c-5p	lcl|NC_027300.1_mrna_NM_001173606.1_5658	155	-20.53	2	17	2716	2738	16	0.75	0.875
>ssa-miR-16c-5p	lcl|NC_027300.1_mrna_NM_001173649.1_2667	140	-13.27	2	17	1453	1474	15	0.7333	0.8
>ssa-miR-16c-5p	lcl|NC_027300.1_mrna_NM_001173664.1_1033	141	-17.75	2	19	1355	1383	24	0.5833	0.6667
>ssa-miR-16c-5p	lcl|NC_027300.1_mrna_NM_001173664.1_1033	145	-22.62	2	10	195	216	8	1	1
>ssa-miR-16c-5p	lcl|NC_027300.1_mrna_NM_001173709.1_4406	146	-19.54	2	21	1853	1877	22	0.6818	0.8182
>ssa-miR-16c-5p	lcl|NC_027300.1_mrna_NM_001173750.1_4892	144	-18.62	3	21	396	417	18	0.7222	0.7778
>ssa-miR-16c-5p	lcl|NC_027300.1_mrna_NM_001173821.1_1770	140	-13.74	2	9	350	371	7	1	1
>ssa-miR-16c-5p	lcl|NC_027300.1_mrna_NM_001173840.1_6213	148	-14.89	2	21	11	30	19	0.6842	0.7895
>ssa-miR-16c-5p	lcl|NC_027300.1_mrna_NM_001173919.1_5672	153	-14.61	2	19	1049	1072	19	0.6842	0.7895
>ssa-miR-16c-5p	lcl|NC_027300.1_mrna_NM_001279057.1_2430	142	-14.3	2	11	1036	1057	9	0.8889	0.8889
>ssa-miR-16c-5p	lcl|NC_027300.1_mrna_XM_014122844.1_383	145	-13.8	2	21	195	219	22	0.7273	0.8182
>ssa-miR-16c-5p	lcl|NC_027300.1_mrna_XM_014122906.1_4111	140	-13.31	2	18	6485	6507	17	0.7059	0.8235
>ssa-miR-16c-5p	lcl|NC_027300.1_mrna_XM_014122914.1_4108	140	-13.31	2	18	6485	6507	17	0.7059	0.8235
>ssa-miR-16c-5p	lcl|NC_027300.1_mrna_XM_014122921.1_4112	140	-13.31	2	18	6485	6507	17	0.7059	0.8235
>ssa-miR-16c-5p	lcl|NC_027300.1_mrna_XM_014122931.1_4113	140	-13.31	2	18	6503	6525	17	0.7059	0.8235
>ssa-miR-16c-5p	lcl|NC_027300.1_mrna_XM_014122942.1_4110	140	-13.31	2	18	6485	6507	17	0.7059	0.8235
>ssa-miR-16c-5p	lcl|NC_027300.1_mrna_XM_014122948.1_361	144	-13.32	2	21	1563	1582	19	0.6842	0.7368
>ssa-miR-16c-5p	lcl|NC_027300.1_mrna_XM_014122954.1_4109	140	-13.31	2	18	6482	6504	17	0.7059	0.8235
>ssa-miR-16c-5p	lcl|NC_027300.1_mrna_XM_014122964.1_4107	140	-13.31	2	18	6482	6504	17	0.7059	0.8235
>ssa-miR-16c-5p	lcl|NC_027300.1_mrna_XM_014122972.1_4106	140	-13.31	2	18	6440	6462	17	0.7059	0.8235
>ssa-miR-16c-5p	lcl|NC_027300.1_mrna_XM_014122980.1_4105	140	-13.31	2	18	6440	6462	17	0.7059	0.8235
>ssa-miR-16c-5p	lcl|NC_027300.1_mrna_XM_014123039.1_364	144	-13.32	2	21	1563	1582	19	0.6842	0.7368
>ssa-miR-16c-5p	lcl|NC_027300.1_mrna_XM_014123127.1_363	144	-13.32	2	21	1563	1582	19	0.6842	0.7368
>ssa-miR-16c-5p	lcl|NC_027300.1_mrna_XM_014123206.1_365	144	-13.32	2	21	1563	1582	19	0.6842	0.7368
>ssa-miR-16c-5p	lcl|NC_027300.1_mrna_XM_014123280.1_362	144	-13.32	2	21	1563	1582	19	0.6842	0.7368
>ssa-miR-16c-5p	lcl|NC_027300.1_mrna_XM_014123352.1_366	144	-13.32	2	21	1563	1582	19	0.6842	0.7368
>ssa-miR-16c-5p	lcl|NC_027300.1_mrna_XM_014123458.1_4148	147	-14.3	2	21	474	498	22	0.6818	0.7727
>ssa-miR-16c-5p	lcl|NC_027300.1_mrna_XM_014123458.1_4148	151	-15.51	2	18	113	136	18	0.7222	0.8333
>ssa-miR-16c-5p	lcl|NC_027300.1_mrna_XM_014123466.1_4149	147	-14.3	2	21	474	498	22	0.6818	0.7727
>ssa-miR-16c-5p	lcl|NC_027300.1_mrna_XM_014123466.1_4149	151	-15.51	2	18	113	136	18	0.7222	0.8333
>ssa-miR-16c-5p	lcl|NC_027300.1_mrna_XM_014124614.1_4407	146	-19.54	2	21	1897	1921	22	0.6818	0.8182
>ssa-miR-16c-5p	lcl|NC_027300.1_mrna_XM_014124623.1_4408	146	-19.54	2	21	1897	1921	22	0.6818	0.8182
>ssa-miR-16c-5p	lcl|NC_027300.1_mrna_XM_014124632.1_4405	146	-19.54	2	21	1897	1921	22	0.6818	0.8182
>ssa-miR-16c-5p	lcl|NC_027300.1_mrna_XM_014124945.1_4262	150	-13.22	2	19	957	978	17	0.6471	0.7647
>ssa-miR-16c-5p	lcl|NC_027300.1_mrna_XM_014124951.1_4264	150	-13.22	2	19	957	978	17	0.6471	0.7647
>ssa-miR-16c-5p	lcl|NC_027300.1_mrna_XM_014124959.1_4266	150	-13.22	2	19	957	978	17	0.6471	0.7647
>ssa-miR-16c-5p	lcl|NC_027300.1_mrna_XM_014124967.1_4267	150	-13.22	2	19	957	978	17	0.6471	0.7647
>ssa-miR-16c-5p	lcl|NC_027300.1_mrna_XM_014124977.1_4263	150	-13.22	2	19	957	978	17	0.6471	0.7647
>ssa-miR-16c-5p	lcl|NC_027300.1_mrna_XM_014124986.1_4265	150	-13.22	2	19	957	978	17	0.6471	0.7647
>ssa-miR-16c-5p	lcl|NC_027300.1_mrna_XM_014125081.1_4281	141	-11.92	2	12	3605	3625	10	0.9	0.9
>ssa-miR-16c-5p	lcl|NC_027300.1_mrna_XM_014125086.1_4290	141	-11.92	2	12	3505	3525	10	0.9	0.9
>ssa-miR-16c-5p	lcl|NC_027300.1_mrna_XM_014125181.1_4292	141	-11.92	2	12	3212	3232	10	0.9	0.9
>ssa-miR-16c-5p	lcl|NC_027300.1_mrna_XM_014125307.1_4308	147	-17.29	3	20	180	201	17	0.7647	0.8235
>ssa-miR-16c-5p	lcl|NC_027300.1_mrna_XM_014125317.1_4307	147	-17.29	3	20	180	201	17	0.7647	0.8235
>ssa-miR-16c-5p	lcl|NC_027300.1_mrna_XM_014125327.1_4309	147	-17.29	3	20	180	201	17	0.7647	0.8235
>ssa-miR-16c-5p	lcl|NC_027300.1_mrna_XM_014125351.1_4311	171	-20.8	2	20	4300	4321	18	0.8333	0.8333
>ssa-miR-16c-5p	lcl|NC_027300.1_mrna_XM_014125544.1_4335	158	-24.43	2	21	949	969	19	0.7368	0.7895
>ssa-miR-16c-5p	lcl|NC_027300.1_mrna_XM_014125565.1_4344	155	-20.11	2	21	144	167	21	0.7143	0.7143
>ssa-miR-16c-5p	lcl|NC_027300.1_mrna_XM_014125565.1_4344	159	-18.13	2	21	2639	2664	23	0.6522	0.7826
>ssa-miR-16c-5p	lcl|NC_027300.1_mrna_XM_014125864.1_4379	146	-17.19	2	21	883	903	19	0.6316	0.7368
>ssa-miR-16c-5p	lcl|NC_027300.1_mrna_XM_014125864.1_4379	146	-25.8	2	21	2130	2150	19	0.6316	0.8947
>ssa-miR-16c-5p	lcl|NC_027300.1_mrna_XM_014125864.1_4379	147	-15.41	2	21	825	847	20	0.6	0.75
>ssa-miR-16c-5p	lcl|NC_027300.1_mrna_XM_014125864.1_4379	150	-18.83	2	20	4309	4331	19	0.7368	0.8421
>ssa-miR-16c-5p	lcl|NC_027300.1_mrna_XM_014125864.1_4379	155	-24.39	2	12	3717	3738	10	1	1
>ssa-miR-16c-5p	lcl|NC_027300.1_mrna_XM_014125864.1_4379	158	-18.42	2	21	199	219	19	0.7368	0.7895
>ssa-miR-16c-5p	lcl|NC_027300.1_mrna_XM_014126271.1_4442	140	-12.67	2	9	1032	1053	7	1	1
>ssa-miR-16c-5p	lcl|NC_027300.1_mrna_XM_014126271.1_4442	145	-11.03	2	18	1089	1110	16	0.6875	0.875
>ssa-miR-16c-5p	lcl|NC_027300.1_mrna_XM_014126282.1_4441	140	-12.67	2	9	1032	1053	7	1	1
>ssa-miR-16c-5p	lcl|NC_027300.1_mrna_XM_014126282.1_4441	145	-11.03	2	18	1089	1110	16	0.6875	0.875
>ssa-miR-16c-5p	lcl|NC_027300.1_mrna_XM_014126290.1_4443	140	-12.67	2	9	1032	1053	7	1	1
>ssa-miR-16c-5p	lcl|NC_027300.1_mrna_XM_014126290.1_4443	145	-11.03	2	18	1089	1110	16	0.6875	0.875
>ssa-miR-16c-5p	lcl|NC_027300.1_mrna_XM_014126409.1_4459	140	-12.3	2	9	3288	3309	7	1	1
>ssa-miR-16c-5p	lcl|NC_027300.1_mrna_XM_014126409.1_4459	149	-15.47	2	18	211	232	16	0.6875	0.75
>ssa-miR-16c-5p	lcl|NC_027300.1_mrna_XM_014126425.1_4462	141	-21.72	3	21	71	92	19	0.7368	0.8421
>ssa-miR-16c-5p	lcl|NC_027300.1_mrna_XM_014126425.1_4462	149	-13.84	2	18	110	131	16	0.6875	0.75
>ssa-miR-16c-5p	lcl|NC_027300.1_mrna_XM_014126439.1_4461	141	-21.72	3	21	55	76	19	0.7368	0.8421
>ssa-miR-16c-5p	lcl|NC_027300.1_mrna_XM_014126588.1_4480	140	-14.66	2	21	1754	1775	19	0.5789	0.7895
>ssa-miR-16c-5p	lcl|NC_027300.1_mrna_XM_014126596.1_4481	140	-14.66	2	21	1749	1770	19	0.5789	0.7895
>ssa-miR-16c-5p	lcl|NC_027300.1_mrna_XM_014126604.1_4479	140	-14.66	2	21	1677	1698	19	0.5789	0.7895
>ssa-miR-16c-5p	lcl|NC_027300.1_mrna_XM_014126612.1_4478	140	-14.66	2	21	1751	1772	19	0.5789	0.7895
>ssa-miR-16c-5p	lcl|NC_027300.1_mrna_XM_014126619.1_4476	140	-14.66	2	21	1748	1769	19	0.5789	0.7895
>ssa-miR-16c-5p	lcl|NC_027300.1_mrna_XM_014126622.1_4477	140	-14.66	2	21	1674	1695	19	0.5789	0.7895
>ssa-miR-16c-5p	lcl|NC_027300.1_mrna_XM_014126631.1_4482	142	-17.45	2	19	928	949	17	0.7647	0.8824
>ssa-miR-16c-5p	lcl|NC_027300.1_mrna_XM_014126761.1_420	143	-13.99	2	14	726	746	12	0.75	0.9167
>ssa-miR-16c-5p	lcl|NC_027300.1_mrna_XM_014126785.1_4501	147	-12.29	2	17	250	273	17	0.7059	0.7647
>ssa-miR-16c-5p	lcl|NC_027300.1_mrna_XM_014126794.1_4498	147	-12.29	2	17	430	453	17	0.7059	0.7647
>ssa-miR-16c-5p	lcl|NC_027300.1_mrna_XM_014126803.1_4497	147	-12.29	2	17	198	221	17	0.7059	0.7647
>ssa-miR-16c-5p	lcl|NC_027300.1_mrna_XM_014126812.1_4502	147	-12.29	2	17	170	193	17	0.7059	0.7647
>ssa-miR-16c-5p	lcl|NC_027300.1_mrna_XM_014126823.1_4500	147	-12.29	2	17	434	457	17	0.7059	0.7647
>ssa-miR-16c-5p	lcl|NC_027300.1_mrna_XM_014126888.1_4509	147	-18.99	2	21	657	679	20	0.65	0.85
>ssa-miR-16c-5p	lcl|NC_027300.1_mrna_XM_014126895.1_4510	147	-18.99	2	21	657	679	20	0.65	0.85
>ssa-miR-16c-5p	lcl|NC_027300.1_mrna_XM_014127057.1_4534	155	-13.91	2	17	1013	1037	18	0.7778	0.7778
>ssa-miR-16c-5p	lcl|NC_027300.1_mrna_XM_014127066.1_4535	155	-13.91	2	17	1013	1037	18	0.7778	0.7778
>ssa-miR-16c-5p	lcl|NC_027300.1_mrna_XM_014127073.1_4537	155	-13.91	2	17	1013	1037	18	0.7778	0.7778
>ssa-miR-16c-5p	lcl|NC_027300.1_mrna_XM_014127079.1_4536	155	-13.91	2	17	1013	1037	18	0.7778	0.7778
>ssa-miR-16c-5p	lcl|NC_027300.1_mrna_XM_014127088.1_4538	155	-13.91	2	17	1013	1037	18	0.7778	0.7778
>ssa-miR-16c-5p	lcl|NC_027300.1_mrna_XM_014127096.1_4539	155	-13.91	2	17	1013	1037	18	0.7778	0.7778
>ssa-miR-16c-5p	lcl|NC_027300.1_mrna_XM_014127132.1_4540	144	-12.89	2	21	381	402	19	0.6316	0.7895
>ssa-miR-16c-5p	lcl|NC_027300.1_mrna_XM_014127159.1_4544	149	-18.73	2	21	405	426	20	0.7	0.9
>ssa-miR-16c-5p	lcl|NC_027300.1_mrna_XM_014127164.1_4545	149	-18.73	2	21	405	426	20	0.7	0.9
>ssa-miR-16c-5p	lcl|NC_027300.1_mrna_XM_014127170.1_4547	149	-18.73	2	21	405	426	20	0.7	0.9
>ssa-miR-16c-5p	lcl|NC_027300.1_mrna_XM_014127179.1_4546	149	-18.73	2	21	405	426	20	0.7	0.9
>ssa-miR-16c-5p	lcl|NC_027300.1_mrna_XM_014127259.1_4558	143	-13.01	2	20	393	414	18	0.6111	0.6667
>ssa-miR-16c-5p	lcl|NC_027300.1_mrna_XM_014127264.1_4559	143	-13.01	2	20	393	414	18	0.6111	0.6667
>ssa-miR-16c-5p	lcl|NC_027300.1_mrna_XM_014127272.1_4560	143	-13.01	2	20	393	414	18	0.6111	0.6667
>ssa-miR-16c-5p	lcl|NC_027300.1_mrna_XM_014127512.1_4593	144	-13.12	2	17	2681	2702	15	0.7333	0.8667
>ssa-miR-16c-5p	lcl|NC_027300.1_mrna_XM_014127512.1_4593	157	-14.02	2	18	1	18	16	0.75	0.8125
>ssa-miR-16c-5p	lcl|NC_027300.1_mrna_XM_014127564.1_4600	142	-15.86	2	20	1142	1165	20	0.65	0.8
>ssa-miR-16c-5p	lcl|NC_027300.1_mrna_XM_014127564.1_4600	144	-20.27	2	21	1325	1346	19	0.5789	0.6842
>ssa-miR-16c-5p	lcl|NC_027300.1_mrna_XM_014127660.1_4609	151	-22.39	2	17	1658	1682	18	0.7222	0.7778
>ssa-miR-16c-5p	lcl|NC_027300.1_mrna_XM_014127660.1_4609	160	-18.78	2	18	1054	1076	17	0.7647	0.8824
>ssa-miR-16c-5p	lcl|NC_027300.1_mrna_XM_014127667.1_4608	151	-22.39	2	17	2505	2529	18	0.7222	0.7778
>ssa-miR-16c-5p	lcl|NC_027300.1_mrna_XM_014127667.1_4608	160	-18.78	2	18	1901	1923	17	0.7647	0.8824
>ssa-miR-16c-5p	lcl|NC_027300.1_mrna_XM_014127976.1_434	142	-14.37	2	20	442	467	22	0.6818	0.7273
>ssa-miR-16c-5p	lcl|NC_027300.1_mrna_XM_014127976.1_434	150	-21.91	2	11	2216	2237	9	1	1
>ssa-miR-16c-5p	lcl|NC_027300.1_mrna_XM_014128036.1_4636	152	-14.82	2	19	625	645	17	0.7059	0.8235
>ssa-miR-16c-5p	lcl|NC_027300.1_mrna_XM_014128057.1_435	150	-21.91	2	11	1640	1661	9	1	1
>ssa-miR-16c-5p	lcl|NC_027300.1_mrna_XM_014128250.1_4656	146	-10.24	2	15	1994	2015	13	0.7692	0.7692
>ssa-miR-16c-5p	lcl|NC_027300.1_mrna_XM_014128684.1_4891	144	-18.62	3	21	396	417	18	0.7222	0.7778
>ssa-miR-16c-5p	lcl|NC_027300.1_mrna_XM_014128705.1_4998	143	-13.63	2	20	1649	1670	18	0.6111	0.8333
>ssa-miR-16c-5p	lcl|NC_027300.1_mrna_XM_014128705.1_4998	143	-17	2	21	1611	1634	21	0.619	0.8095
>ssa-miR-16c-5p	lcl|NC_027300.1_mrna_XM_014128716.1_4999	143	-13.63	2	20	1649	1670	18	0.6111	0.8333
>ssa-miR-16c-5p	lcl|NC_027300.1_mrna_XM_014128716.1_4999	143	-17	2	21	1611	1634	21	0.619	0.8095
>ssa-miR-16c-5p	lcl|NC_027300.1_mrna_XM_014128748.1_4669	140	-14.41	2	9	156	177	7	1	1
>ssa-miR-16c-5p	lcl|NC_027300.1_mrna_XM_014128748.1_4669	143	-15.12	2	17	1125	1147	16	0.6875	0.75
>ssa-miR-16c-5p	lcl|NC_027300.1_mrna_XM_014129048.1_443	140	-17.83	3	21	994	1015	18	0.7222	0.7222
>ssa-miR-16c-5p	lcl|NC_027300.1_mrna_XM_014129093.1_4699	147	-15.11	2	21	1697	1719	20	0.65	0.7
>ssa-miR-16c-5p	lcl|NC_027300.1_mrna_XM_014129132.1_4700	147	-15.11	2	21	1697	1719	20	0.65	0.7
>ssa-miR-16c-5p	lcl|NC_027300.1_mrna_XM_014129176.1_448	144	-16.24	2	21	225	246	19	0.6316	0.7895
>ssa-miR-16c-5p	lcl|NC_027300.1_mrna_XM_014129228.1_4714	142	-19.85	2	20	2046	2068	19	0.6842	0.7895
>ssa-miR-16c-5p	lcl|NC_027300.1_mrna_XM_014129228.1_4714	143	-13.91	2	18	1052	1072	16	0.75	0.875
>ssa-miR-16c-5p	lcl|NC_027300.1_mrna_XM_014129246.1_449	144	-16.24	2	21	225	246	19	0.6316	0.7895
>ssa-miR-16c-5p	lcl|NC_027300.1_mrna_XM_014129309.1_4725	147	-18.36	2	18	948	968	16	0.6875	0.8125
>ssa-miR-16c-5p	lcl|NC_027300.1_mrna_XM_014129309.1_4725	147	-22.23	2	21	908	930	20	0.6	0.75
>ssa-miR-16c-5p	lcl|NC_027300.1_mrna_XM_014129491.1_4744	140	-16.83	2	9	515	536	7	1	1
>ssa-miR-16c-5p	lcl|NC_027300.1_mrna_XM_014129529.1_4750	148	-15.09	2	21	641	662	19	0.6842	0.7895
>ssa-miR-16c-5p	lcl|NC_027300.1_mrna_XM_014129529.1_4750	162	-17.99	2	20	2970	2992	19	0.7368	0.8421
>ssa-miR-16c-5p	lcl|NC_027300.1_mrna_XM_014129536.1_4749	148	-15.09	2	21	674	695	19	0.6842	0.7895
>ssa-miR-16c-5p	lcl|NC_027300.1_mrna_XM_014129536.1_4749	162	-17.99	2	20	3003	3025	19	0.7368	0.8421
>ssa-miR-16c-5p	lcl|NC_027300.1_mrna_XM_014129540.1_4748	148	-15.09	2	21	809	830	19	0.6842	0.7895
>ssa-miR-16c-5p	lcl|NC_027300.1_mrna_XM_014129540.1_4748	162	-17.99	2	20	3138	3160	19	0.7368	0.8421
>ssa-miR-16c-5p	lcl|NC_027300.1_mrna_XM_014129546.1_4747	148	-15.09	2	21	662	683	19	0.6842	0.7895
>ssa-miR-16c-5p	lcl|NC_027300.1_mrna_XM_014129546.1_4747	162	-17.99	2	20	2991	3013	19	0.7368	0.8421
>ssa-miR-16c-5p	lcl|NC_027300.1_mrna_XM_014129609.1_4755	153	-14.2	2	20	1818	1838	18	0.7222	0.7778
>ssa-miR-16c-5p	lcl|NC_027300.1_mrna_XM_014129728.1_4770	155	-19.73	2	21	994	1016	20	0.75	0.85
>ssa-miR-16c-5p	lcl|NC_027300.1_mrna_XM_014129735.1_4771	155	-19.73	2	21	994	1016	20	0.75	0.85
>ssa-miR-16c-5p	lcl|NC_027300.1_mrna_XM_014129742.1_4773	155	-19.73	2	21	994	1016	20	0.75	0.85
>ssa-miR-16c-5p	lcl|NC_027300.1_mrna_XM_014129748.1_4772	155	-19.73	2	21	994	1016	20	0.75	0.85
>ssa-miR-16c-5p	lcl|NC_027300.1_mrna_XM_014129752.1_4769	155	-19.73	2	21	994	1016	20	0.75	0.85
>ssa-miR-16c-5p	lcl|NC_027300.1_mrna_XM_014129761.1_4767	155	-19.73	2	21	994	1016	20	0.75	0.85
>ssa-miR-16c-5p	lcl|NC_027300.1_mrna_XM_014129771.1_4774	155	-19.73	2	21	994	1016	20	0.75	0.85
>ssa-miR-16c-5p	lcl|NC_027300.1_mrna_XM_014129781.1_4768	155	-19.73	2	21	994	1016	20	0.75	0.85
>ssa-miR-16c-5p	lcl|NC_027300.1_mrna_XM_014129934.1_4794	153	-17.9	2	18	561	582	16	0.8125	0.875
>ssa-miR-16c-5p	lcl|NC_027300.1_mrna_XM_014130433.1_4886	150	-16.1	2	21	2747	2771	22	0.6818	0.7273
>ssa-miR-16c-5p	lcl|NC_027300.1_mrna_XM_014130443.1_4888	150	-16.1	2	21	2744	2768	22	0.6818	0.7273
>ssa-miR-16c-5p	lcl|NC_027300.1_mrna_XM_014130587.1_4874	141	-21	2	21	145	166	20	0.7	0.8
>ssa-miR-16c-5p	lcl|NC_027300.1_mrna_XM_014130587.1_4874	155	-16.58	2	16	352	373	14	0.7857	0.8571
>ssa-miR-16c-5p	lcl|NC_027300.1_mrna_XM_014130595.1_4875	141	-21	2	21	145	166	20	0.7	0.8
>ssa-miR-16c-5p	lcl|NC_027300.1_mrna_XM_014130595.1_4875	155	-16.58	2	16	352	373	14	0.7857	0.8571
>ssa-miR-16c-5p	lcl|NC_027300.1_mrna_XM_014130687.1_4912	143	-12.95	2	12	74	95	10	0.8	0.9
>ssa-miR-16c-5p	lcl|NC_027300.1_mrna_XM_014130695.1_4910	143	-12.95	2	12	74	95	10	0.8	0.9
>ssa-miR-16c-5p	lcl|NC_027300.1_mrna_XM_014130702.1_4911	143	-12.95	2	12	74	95	10	0.8	0.9
>ssa-miR-16c-5p	lcl|NC_027300.1_mrna_XM_014130741.1_4918	140	-12.77	2	17	557	578	15	0.8667	0.8667
>ssa-miR-16c-5p	lcl|NC_027300.1_mrna_XM_014130741.1_4918	149	-21.62	2	19	146	168	18	0.6667	0.7778
>ssa-miR-16c-5p	lcl|NC_027300.1_mrna_XM_014130746.1_4919	140	-12.77	2	17	557	578	15	0.8667	0.8667
>ssa-miR-16c-5p	lcl|NC_027300.1_mrna_XM_014130746.1_4919	149	-21.62	2	19	146	168	18	0.6667	0.7778
>ssa-miR-16c-5p	lcl|NC_027300.1_mrna_XM_014130754.1_4916	140	-12.77	2	17	557	578	15	0.8667	0.8667
>ssa-miR-16c-5p	lcl|NC_027300.1_mrna_XM_014130754.1_4916	149	-21.62	2	19	146	168	18	0.6667	0.7778
>ssa-miR-16c-5p	lcl|NC_027300.1_mrna_XM_014130763.1_4920	140	-12.77	2	17	557	578	15	0.8667	0.8667
>ssa-miR-16c-5p	lcl|NC_027300.1_mrna_XM_014130763.1_4920	149	-21.62	2	19	146	168	18	0.6667	0.7778
>ssa-miR-16c-5p	lcl|NC_027300.1_mrna_XM_014130773.1_4924	140	-12.77	2	17	557	578	15	0.8667	0.8667
>ssa-miR-16c-5p	lcl|NC_027300.1_mrna_XM_014130773.1_4924	149	-21.62	2	19	146	168	18	0.6667	0.7778
>ssa-miR-16c-5p	lcl|NC_027300.1_mrna_XM_014130782.1_4922	140	-12.77	2	17	557	578	15	0.8667	0.8667
>ssa-miR-16c-5p	lcl|NC_027300.1_mrna_XM_014130782.1_4922	149	-21.62	2	19	146	168	18	0.6667	0.7778
>ssa-miR-16c-5p	lcl|NC_027300.1_mrna_XM_014130788.1_4917	140	-12.77	2	17	557	578	15	0.8667	0.8667
>ssa-miR-16c-5p	lcl|NC_027300.1_mrna_XM_014130788.1_4917	149	-21.62	2	19	146	168	18	0.6667	0.7778
>ssa-miR-16c-5p	lcl|NC_027300.1_mrna_XM_014130796.1_4926	140	-12.77	2	17	557	578	15	0.8667	0.8667
>ssa-miR-16c-5p	lcl|NC_027300.1_mrna_XM_014130796.1_4926	149	-21.62	2	19	146	168	18	0.6667	0.7778
>ssa-miR-16c-5p	lcl|NC_027300.1_mrna_XM_014130802.1_4925	140	-12.77	2	17	557	578	15	0.8667	0.8667
>ssa-miR-16c-5p	lcl|NC_027300.1_mrna_XM_014130802.1_4925	149	-21.62	2	19	146	168	18	0.6667	0.7778
>ssa-miR-16c-5p	lcl|NC_027300.1_mrna_XM_014130805.1_4921	140	-12.77	2	17	557	578	15	0.8667	0.8667
>ssa-miR-16c-5p	lcl|NC_027300.1_mrna_XM_014130805.1_4921	149	-21.62	2	19	146	168	18	0.6667	0.7778
>ssa-miR-16c-5p	lcl|NC_027300.1_mrna_XM_014130812.1_4923	140	-12.77	2	17	557	578	15	0.8667	0.8667
>ssa-miR-16c-5p	lcl|NC_027300.1_mrna_XM_014130812.1_4923	149	-21.62	2	19	146	168	18	0.6667	0.7778
>ssa-miR-16c-5p	lcl|NC_027300.1_mrna_XM_014130821.1_4927	140	-12.77	2	17	557	578	15	0.8667	0.8667
>ssa-miR-16c-5p	lcl|NC_027300.1_mrna_XM_014130821.1_4927	149	-21.62	2	19	146	168	18	0.6667	0.7778
>ssa-miR-16c-5p	lcl|NC_027300.1_mrna_XM_014130894.1_4937	147	-13.96	2	21	211	233	20	0.6	0.75
>ssa-miR-16c-5p	lcl|NC_027300.1_mrna_XM_014130904.1_4938	147	-13.96	2	21	211	233	20	0.6	0.75
>ssa-miR-16c-5p	lcl|NC_027300.1_mrna_XM_014130914.1_4939	147	-13.96	2	21	211	233	20	0.6	0.75
>ssa-miR-16c-5p	lcl|NC_027300.1_mrna_XM_014131009.1_465	147	-19.39	2	12	1141	1162	10	0.8	1
>ssa-miR-16c-5p	lcl|NC_027300.1_mrna_XM_014131045.1_4958	144	-14.96	2	20	373	396	21	0.6667	0.7143
>ssa-miR-16c-5p	lcl|NC_027300.1_mrna_XM_014131133.1_4966	140	-10.6	2	18	3040	3062	17	0.6471	0.8824
>ssa-miR-16c-5p	lcl|NC_027300.1_mrna_XM_014131133.1_4966	144	-13.1	2	21	1713	1734	19	0.5789	0.8421
>ssa-miR-16c-5p	lcl|NC_027300.1_mrna_XM_014131133.1_4966	174	-18.4	2	20	1607	1629	19	0.8421	0.8947
>ssa-miR-16c-5p	lcl|NC_027300.1_mrna_XM_014131165.1_4969	151	-21.77	2	21	501	525	22	0.6364	0.7273
>ssa-miR-16c-5p	lcl|NC_027300.1_mrna_XM_014131280.1_4982	140	-13.21	2	21	285	306	19	0.7368	0.7895
>ssa-miR-16c-5p	lcl|NC_027300.1_mrna_XM_014131353.1_4990	142	-15.97	2	19	1243	1264	17	0.5882	0.7059
>ssa-miR-16c-5p	lcl|NC_027300.1_mrna_XM_014131361.1_4991	142	-15.97	2	19	1243	1264	17	0.5882	0.7059
>ssa-miR-16c-5p	lcl|NC_027300.1_mrna_XM_014131384.1_4994	153	-17.04	2	20	363	383	18	0.7222	0.7778
>ssa-miR-16c-5p	lcl|NC_027300.1_mrna_XM_014131397.1_4992	157	-17.94	2	20	399	419	18	0.7222	0.8333
>ssa-miR-16c-5p	lcl|NC_027300.1_mrna_XM_014131594.1_5017	153	-15.52	2	21	474	495	20	0.7	0.8
>ssa-miR-16c-5p	lcl|NC_027300.1_mrna_XM_014131606.1_5020	146	-14.89	2	20	798	820	19	0.6842	0.8421
>ssa-miR-16c-5p	lcl|NC_027300.1_mrna_XM_014131614.1_5021	146	-14.89	2	20	798	820	19	0.6842	0.8421
>ssa-miR-16c-5p	lcl|NC_027300.1_mrna_XM_014131623.1_5023	146	-14.89	2	20	798	820	19	0.6842	0.8421
>ssa-miR-16c-5p	lcl|NC_027300.1_mrna_XM_014131630.1_5022	146	-14.89	2	20	798	820	19	0.6842	0.8421
>ssa-miR-16c-5p	lcl|NC_027300.1_mrna_XM_014131645.1_5035	144	-23.35	3	21	2672	2693	18	0.7222	0.7778
>ssa-miR-16c-5p	lcl|NC_027300.1_mrna_XM_014131645.1_5035	146	-17.9	2	11	1706	1727	9	0.8889	1
>ssa-miR-16c-5p	lcl|NC_027300.1_mrna_XM_014131654.1_5036	144	-23.35	3	21	2672	2693	18	0.7222	0.7778
>ssa-miR-16c-5p	lcl|NC_027300.1_mrna_XM_014131654.1_5036	146	-17.9	2	11	1706	1727	9	0.8889	1
>ssa-miR-16c-5p	lcl|NC_027300.1_mrna_XM_014131994.1_5074	147	-13.07	2	16	1325	1346	14	0.7143	0.7857
>ssa-miR-16c-5p	lcl|NC_027300.1_mrna_XM_014132004.1_5073	147	-13.07	2	16	1325	1346	14	0.7143	0.7857
>ssa-miR-16c-5p	lcl|NC_027300.1_mrna_XM_014132013.1_5072	147	-13.07	2	16	1325	1346	14	0.7143	0.7857
>ssa-miR-16c-5p	lcl|NC_027300.1_mrna_XM_014132021.1_5075	147	-13.07	2	16	1325	1346	14	0.7143	0.7857
>ssa-miR-16c-5p	lcl|NC_027300.1_mrna_XM_014132079.1_5080	143	-16.02	2	12	7048	7069	10	0.8	0.9
>ssa-miR-16c-5p	lcl|NC_027300.1_mrna_XM_014132158.1_5091	147	-16.24	2	20	905	926	18	0.6667	0.8333
>ssa-miR-16c-5p	lcl|NC_027300.1_mrna_XM_014132168.1_5090	147	-16.24	2	20	905	926	18	0.6667	0.8333
>ssa-miR-16c-5p	lcl|NC_027300.1_mrna_XM_014132172.1_5093	147	-16.24	2	20	905	926	18	0.6667	0.8333
>ssa-miR-16c-5p	lcl|NC_027300.1_mrna_XM_014132181.1_5092	147	-16.24	2	20	905	926	18	0.6667	0.8333
>ssa-miR-16c-5p	lcl|NC_027300.1_mrna_XM_014132218.1_5098	143	-12.92	2	20	581	602	18	0.6111	0.8333
>ssa-miR-16c-5p	lcl|NC_027300.1_mrna_XM_014132234.1_5103	149	-21.5	2	21	1199	1218	19	0.6316	0.7895
>ssa-miR-16c-5p	lcl|NC_027300.1_mrna_XM_014132234.1_5103	154	-20.18	2	21	184	204	19	0.6842	0.7895
>ssa-miR-16c-5p	lcl|NC_027300.1_mrna_XM_014132239.1_5100	149	-21.5	2	21	1166	1185	19	0.6316	0.7895
>ssa-miR-16c-5p	lcl|NC_027300.1_mrna_XM_014132239.1_5100	154	-20.18	2	21	184	204	19	0.6842	0.7895
>ssa-miR-16c-5p	lcl|NC_027300.1_mrna_XM_014132246.1_5102	149	-21.5	2	21	1199	1218	19	0.6316	0.7895
>ssa-miR-16c-5p	lcl|NC_027300.1_mrna_XM_014132246.1_5102	154	-20.18	2	21	184	204	19	0.6842	0.7895
>ssa-miR-16c-5p	lcl|NC_027300.1_mrna_XM_014132252.1_5101	149	-21.5	2	21	1199	1218	19	0.6316	0.7895
>ssa-miR-16c-5p	lcl|NC_027300.1_mrna_XM_014132252.1_5101	154	-20.18	2	21	184	204	19	0.6842	0.7895
>ssa-miR-16c-5p	lcl|NC_027300.1_mrna_XM_014132257.1_5105	144	-12.23	2	13	1492	1513	11	0.8182	0.8182
>ssa-miR-16c-5p	lcl|NC_027300.1_mrna_XM_014132257.1_5105	149	-21.5	2	21	1199	1218	19	0.6316	0.7895
>ssa-miR-16c-5p	lcl|NC_027300.1_mrna_XM_014132257.1_5105	154	-20.18	2	21	184	204	19	0.6842	0.7895
>ssa-miR-16c-5p	lcl|NC_027300.1_mrna_XM_014132264.1_5099	149	-21.5	2	21	1199	1218	19	0.6316	0.7895
>ssa-miR-16c-5p	lcl|NC_027300.1_mrna_XM_014132264.1_5099	154	-20.18	2	21	184	204	19	0.6842	0.7895
>ssa-miR-16c-5p	lcl|NC_027300.1_mrna_XM_014132274.1_5104	149	-21.5	2	21	1199	1218	19	0.6316	0.7895
>ssa-miR-16c-5p	lcl|NC_027300.1_mrna_XM_014132274.1_5104	154	-20.18	2	21	184	204	19	0.6842	0.7895
>ssa-miR-16c-5p	lcl|NC_027300.1_mrna_XM_014132693.1_5152	160	-22.03	2	21	914	933	19	0.7368	0.8947
>ssa-miR-16c-5p	lcl|NC_027300.1_mrna_XM_014132703.1_5156	160	-22.03	2	21	914	933	19	0.7368	0.8947
>ssa-miR-16c-5p	lcl|NC_027300.1_mrna_XM_014132706.1_5155	160	-22.03	2	21	914	933	19	0.7368	0.8947
>ssa-miR-16c-5p	lcl|NC_027300.1_mrna_XM_014132711.1_5154	160	-22.03	2	21	914	933	19	0.7368	0.8947
>ssa-miR-16c-5p	lcl|NC_027300.1_mrna_XM_014132715.1_5158	160	-22.03	2	21	914	933	19	0.7368	0.8947
>ssa-miR-16c-5p	lcl|NC_027300.1_mrna_XM_014132722.1_5153	160	-22.03	2	21	914	933	19	0.7368	0.8947
>ssa-miR-16c-5p	lcl|NC_027300.1_mrna_XM_014132727.1_5157	160	-22.03	2	21	914	933	19	0.7368	0.8947
>ssa-miR-16c-5p	lcl|NC_027300.1_mrna_XM_014132733.1_5159	160	-22.03	2	21	914	933	19	0.7368	0.8947
>ssa-miR-16c-5p	lcl|NC_027300.1_mrna_XM_014132735.1_5160	160	-22.03	2	21	914	933	19	0.7368	0.8947
>ssa-miR-16c-5p	lcl|NC_027300.1_mrna_XM_014132742.1_5161	160	-22.03	2	21	914	933	19	0.7368	0.8947
>ssa-miR-16c-5p	lcl|NC_027300.1_mrna_XM_014132843.1_479	140	-10.83	2	9	1045	1066	7	1	1
>ssa-miR-16c-5p	lcl|NC_027300.1_mrna_XM_014132951.1_489	154	-13.43	2	21	80	100	19	0.6842	0.7895
>ssa-miR-16c-5p	lcl|NC_027300.1_mrna_XM_014132993.1_5192	143	-18.22	2	20	7478	7499	18	0.6667	0.7778
>ssa-miR-16c-5p	lcl|NC_027300.1_mrna_XM_014132993.1_5192	152	-15.4	2	21	6744	6765	19	0.6316	0.7368
>ssa-miR-16c-5p	lcl|NC_027300.1_mrna_XM_014133001.1_5189	143	-18.22	2	20	7475	7496	18	0.6667	0.7778
>ssa-miR-16c-5p	lcl|NC_027300.1_mrna_XM_014133001.1_5189	152	-15.4	2	21	6741	6762	19	0.6316	0.7368
>ssa-miR-16c-5p	lcl|NC_027300.1_mrna_XM_014133008.1_5194	143	-18.22	2	20	7475	7496	18	0.6667	0.7778
>ssa-miR-16c-5p	lcl|NC_027300.1_mrna_XM_014133008.1_5194	152	-15.4	2	21	6741	6762	19	0.6316	0.7368
>ssa-miR-16c-5p	lcl|NC_027300.1_mrna_XM_014133017.1_5190	143	-18.22	2	20	7475	7496	18	0.6667	0.7778
>ssa-miR-16c-5p	lcl|NC_027300.1_mrna_XM_014133017.1_5190	152	-15.4	2	21	6741	6762	19	0.6316	0.7368
>ssa-miR-16c-5p	lcl|NC_027300.1_mrna_XM_014133027.1_5191	143	-18.22	2	20	7439	7460	18	0.6667	0.7778
>ssa-miR-16c-5p	lcl|NC_027300.1_mrna_XM_014133027.1_5191	152	-15.4	2	21	6705	6726	19	0.6316	0.7368
>ssa-miR-16c-5p	lcl|NC_027300.1_mrna_XM_014133037.1_5193	143	-18.22	2	20	7502	7523	18	0.6667	0.7778
>ssa-miR-16c-5p	lcl|NC_027300.1_mrna_XM_014133037.1_5193	152	-15.4	2	21	6744	6765	19	0.6316	0.7368
>ssa-miR-16c-5p	lcl|NC_027300.1_mrna_XM_014133042.1_5195	143	-18.22	2	20	7345	7366	18	0.6667	0.7778
>ssa-miR-16c-5p	lcl|NC_027300.1_mrna_XM_014133089.1_5203	141	-12.18	2	20	132	152	18	0.6667	0.8333
>ssa-miR-16c-5p	lcl|NC_027300.1_mrna_XM_014133089.1_5203	143	-17.19	2	12	2813	2834	10	0.8	0.9
>ssa-miR-16c-5p	lcl|NC_027300.1_mrna_XM_014133089.1_5203	143	-17.36	2	12	5084	5105	10	0.8	0.9
>ssa-miR-16c-5p	lcl|NC_027300.1_mrna_XM_014133089.1_5203	143	-17.38	2	21	3422	3440	19	0.6842	0.7368
>ssa-miR-16c-5p	lcl|NC_027300.1_mrna_XM_014133089.1_5203	144	-21.57	2	15	1316	1336	13	0.7692	0.8462
>ssa-miR-16c-5p	lcl|NC_027300.1_mrna_XM_014133096.1_5205	141	-12.18	2	20	132	152	18	0.6667	0.8333
>ssa-miR-16c-5p	lcl|NC_027300.1_mrna_XM_014133096.1_5205	143	-17.19	2	12	2813	2834	10	0.8	0.9
>ssa-miR-16c-5p	lcl|NC_027300.1_mrna_XM_014133096.1_5205	143	-17.36	2	12	5084	5105	10	0.8	0.9
>ssa-miR-16c-5p	lcl|NC_027300.1_mrna_XM_014133096.1_5205	143	-17.38	2	21	3422	3440	19	0.6842	0.7368
>ssa-miR-16c-5p	lcl|NC_027300.1_mrna_XM_014133096.1_5205	144	-21.57	2	15	1316	1336	13	0.7692	0.8462
>ssa-miR-16c-5p	lcl|NC_027300.1_mrna_XM_014133105.1_5204	141	-12.18	2	20	132	152	18	0.6667	0.8333
>ssa-miR-16c-5p	lcl|NC_027300.1_mrna_XM_014133105.1_5204	143	-17.19	2	12	2813	2834	10	0.8	0.9
>ssa-miR-16c-5p	lcl|NC_027300.1_mrna_XM_014133105.1_5204	143	-17.36	2	12	5084	5105	10	0.8	0.9
>ssa-miR-16c-5p	lcl|NC_027300.1_mrna_XM_014133105.1_5204	143	-17.38	2	21	3422	3440	19	0.6842	0.7368
>ssa-miR-16c-5p	lcl|NC_027300.1_mrna_XM_014133105.1_5204	144	-21.57	2	15	1316	1336	13	0.7692	0.8462
>ssa-miR-16c-5p	lcl|NC_027300.1_mrna_XM_014133114.1_5202	141	-12.18	2	20	132	152	18	0.6667	0.8333
>ssa-miR-16c-5p	lcl|NC_027300.1_mrna_XM_014133114.1_5202	143	-17.19	2	12	2813	2834	10	0.8	0.9
>ssa-miR-16c-5p	lcl|NC_027300.1_mrna_XM_014133114.1_5202	143	-17.36	2	12	5084	5105	10	0.8	0.9
>ssa-miR-16c-5p	lcl|NC_027300.1_mrna_XM_014133114.1_5202	143	-17.38	2	21	3422	3440	19	0.6842	0.7368
>ssa-miR-16c-5p	lcl|NC_027300.1_mrna_XM_014133114.1_5202	144	-21.57	2	15	1316	1336	13	0.7692	0.8462
>ssa-miR-16c-5p	lcl|NC_027300.1_mrna_XM_014133124.1_5201	141	-12.18	2	20	132	152	18	0.6667	0.8333
>ssa-miR-16c-5p	lcl|NC_027300.1_mrna_XM_014133124.1_5201	143	-17.19	2	12	2813	2834	10	0.8	0.9
>ssa-miR-16c-5p	lcl|NC_027300.1_mrna_XM_014133124.1_5201	143	-17.36	2	12	5084	5105	10	0.8	0.9
>ssa-miR-16c-5p	lcl|NC_027300.1_mrna_XM_014133124.1_5201	143	-17.38	2	21	3422	3440	19	0.6842	0.7368
>ssa-miR-16c-5p	lcl|NC_027300.1_mrna_XM_014133124.1_5201	144	-21.57	2	15	1316	1336	13	0.7692	0.8462
>ssa-miR-16c-5p	lcl|NC_027300.1_mrna_XM_014133194.1_5218	141	-15.33	2	19	402	425	19	0.5789	0.7368
>ssa-miR-16c-5p	lcl|NC_027300.1_mrna_XM_014133204.1_5217	141	-15.33	2	19	402	425	19	0.5789	0.7368
>ssa-miR-16c-5p	lcl|NC_027300.1_mrna_XM_014134240.1_5498	143	-15.19	2	21	8	31	21	0.5714	0.7143
>ssa-miR-16c-5p	lcl|NC_027300.1_mrna_XM_014134240.1_5498	147	-18.65	2	20	868	889	18	0.7222	0.7778
>ssa-miR-16c-5p	lcl|NC_027300.1_mrna_XM_014134246.1_5496	143	-15.19	2	21	8	31	21	0.5714	0.7143
>ssa-miR-16c-5p	lcl|NC_027300.1_mrna_XM_014134246.1_5496	147	-18.65	2	20	868	889	18	0.7222	0.7778
>ssa-miR-16c-5p	lcl|NC_027300.1_mrna_XM_014134254.1_5497	143	-15.19	2	21	8	31	21	0.5714	0.7143
>ssa-miR-16c-5p	lcl|NC_027300.1_mrna_XM_014134254.1_5497	147	-18.65	2	20	868	889	18	0.7222	0.7778
>ssa-miR-16c-5p	lcl|NC_027300.1_mrna_XM_014134263.1_5500	143	-15.19	2	21	8	31	21	0.5714	0.7143
>ssa-miR-16c-5p	lcl|NC_027300.1_mrna_XM_014134263.1_5500	147	-18.65	2	20	868	889	18	0.7222	0.7778
>ssa-miR-16c-5p	lcl|NC_027300.1_mrna_XM_014134272.1_5499	143	-15.19	2	21	8	31	21	0.5714	0.7143
>ssa-miR-16c-5p	lcl|NC_027300.1_mrna_XM_014134272.1_5499	147	-18.65	2	20	868	889	18	0.7222	0.7778
>ssa-miR-16c-5p	lcl|NC_027300.1_mrna_XM_014134322.1_5481	146	-20.15	2	12	4846	4868	11	0.9091	0.9091
>ssa-miR-16c-5p	lcl|NC_027300.1_mrna_XM_014134322.1_5481	156	-19.99	2	17	5618	5639	15	0.7333	0.8667
>ssa-miR-16c-5p	lcl|NC_027300.1_mrna_XM_014134332.1_5486	146	-20.15	2	12	4894	4916	11	0.9091	0.9091
>ssa-miR-16c-5p	lcl|NC_027300.1_mrna_XM_014134332.1_5486	149	-14.03	2	21	89	110	20	0.65	0.8
>ssa-miR-16c-5p	lcl|NC_027300.1_mrna_XM_014134332.1_5486	156	-19.99	2	17	5666	5687	15	0.7333	0.8667
>ssa-miR-16c-5p	lcl|NC_027300.1_mrna_XM_014134341.1_5480	146	-20.15	2	12	4539	4561	11	0.9091	0.9091
>ssa-miR-16c-5p	lcl|NC_027300.1_mrna_XM_014134341.1_5480	156	-19.99	2	17	5311	5332	15	0.7333	0.8667
>ssa-miR-16c-5p	lcl|NC_027300.1_mrna_XM_014134350.1_5483	146	-20.15	2	12	4823	4845	11	0.9091	0.9091
>ssa-miR-16c-5p	lcl|NC_027300.1_mrna_XM_014134350.1_5483	156	-19.99	2	17	5595	5616	15	0.7333	0.8667
>ssa-miR-16c-5p	lcl|NC_027300.1_mrna_XM_014134358.1_5482	146	-20.15	2	12	4820	4842	11	0.9091	0.9091
>ssa-miR-16c-5p	lcl|NC_027300.1_mrna_XM_014134358.1_5482	156	-19.99	2	17	5592	5613	15	0.7333	0.8667
>ssa-miR-16c-5p	lcl|NC_027300.1_mrna_XM_014134364.1_5484	146	-20.15	2	12	4711	4733	11	0.9091	0.9091
>ssa-miR-16c-5p	lcl|NC_027300.1_mrna_XM_014134364.1_5484	156	-19.99	2	17	5483	5504	15	0.7333	0.8667
>ssa-miR-16c-5p	lcl|NC_027300.1_mrna_XM_014134381.1_5485	146	-20.15	2	12	4663	4685	11	0.9091	0.9091
>ssa-miR-16c-5p	lcl|NC_027300.1_mrna_XM_014134381.1_5485	156	-19.99	2	17	5435	5456	15	0.7333	0.8667
>ssa-miR-16c-5p	lcl|NC_027300.1_mrna_XM_014134416.1_5467	148	-20.5	2	20	116	137	19	0.6842	0.7895
>ssa-miR-16c-5p	lcl|NC_027300.1_mrna_XM_014134423.1_5468	148	-20.5	2	20	116	137	19	0.6842	0.7895
>ssa-miR-16c-5p	lcl|NC_027300.1_mrna_XM_014134431.1_5466	148	-20.5	2	20	116	137	19	0.6842	0.7895
>ssa-miR-16c-5p	lcl|NC_027300.1_mrna_XM_014134441.1_5465	148	-20.5	2	20	116	137	19	0.6842	0.7895
>ssa-miR-16c-5p	lcl|NC_027300.1_mrna_XM_014134450.1_5464	148	-20.5	2	20	116	137	19	0.6842	0.7895
>ssa-miR-16c-5p	lcl|NC_027300.1_mrna_XM_014134609.1_5431	140	-10.05	2	9	3765	3786	7	1	1
>ssa-miR-16c-5p	lcl|NC_027300.1_mrna_XM_014134609.1_5431	147	-20.38	2	12	1790	1811	10	0.9	0.9
>ssa-miR-16c-5p	lcl|NC_027300.1_mrna_XM_014134609.1_5431	148	-15.71	2	18	2386	2408	17	0.6471	0.8235
>ssa-miR-16c-5p	lcl|NC_027300.1_mrna_XM_014134609.1_5431	151	-23.42	2	20	1295	1316	18	0.6667	0.7222
>ssa-miR-16c-5p	lcl|NC_027300.1_mrna_XM_014134609.1_5431	154	-13.11	2	21	2981	3005	22	0.6818	0.7727
>ssa-miR-16c-5p	lcl|NC_027300.1_mrna_XM_014134616.1_5425	140	-10.05	2	9	3762	3783	7	1	1
>ssa-miR-16c-5p	lcl|NC_027300.1_mrna_XM_014134616.1_5425	147	-20.38	2	12	1790	1811	10	0.9	0.9
>ssa-miR-16c-5p	lcl|NC_027300.1_mrna_XM_014134616.1_5425	148	-15.71	2	18	2383	2405	17	0.6471	0.8235
>ssa-miR-16c-5p	lcl|NC_027300.1_mrna_XM_014134616.1_5425	151	-23.42	2	20	1295	1316	18	0.6667	0.7222
>ssa-miR-16c-5p	lcl|NC_027300.1_mrna_XM_014134616.1_5425	154	-13.11	2	21	2978	3002	22	0.6818	0.7727
>ssa-miR-16c-5p	lcl|NC_027300.1_mrna_XM_014134624.1_5426	140	-10.05	2	9	3762	3783	7	1	1
>ssa-miR-16c-5p	lcl|NC_027300.1_mrna_XM_014134624.1_5426	147	-20.38	2	12	1790	1811	10	0.9	0.9
>ssa-miR-16c-5p	lcl|NC_027300.1_mrna_XM_014134624.1_5426	148	-15.71	2	18	2386	2408	17	0.6471	0.8235
>ssa-miR-16c-5p	lcl|NC_027300.1_mrna_XM_014134624.1_5426	151	-23.42	2	20	1295	1316	18	0.6667	0.7222
>ssa-miR-16c-5p	lcl|NC_027300.1_mrna_XM_014134624.1_5426	154	-13.11	2	21	2978	3002	22	0.6818	0.7727
>ssa-miR-16c-5p	lcl|NC_027300.1_mrna_XM_014134630.1_5424	140	-10.05	2	9	3759	3780	7	1	1
>ssa-miR-16c-5p	lcl|NC_027300.1_mrna_XM_014134630.1_5424	147	-20.38	2	12	1790	1811	10	0.9	0.9
>ssa-miR-16c-5p	lcl|NC_027300.1_mrna_XM_014134630.1_5424	148	-15.71	2	18	2383	2405	17	0.6471	0.8235
>ssa-miR-16c-5p	lcl|NC_027300.1_mrna_XM_014134630.1_5424	151	-23.42	2	20	1295	1316	18	0.6667	0.7222
>ssa-miR-16c-5p	lcl|NC_027300.1_mrna_XM_014134630.1_5424	154	-13.11	2	21	2975	2999	22	0.6818	0.7727
>ssa-miR-16c-5p	lcl|NC_027300.1_mrna_XM_014134639.1_5427	140	-10.05	2	9	3744	3765	7	1	1
>ssa-miR-16c-5p	lcl|NC_027300.1_mrna_XM_014134639.1_5427	147	-20.38	2	12	1790	1811	10	0.9	0.9
>ssa-miR-16c-5p	lcl|NC_027300.1_mrna_XM_014134639.1_5427	148	-15.71	2	18	2386	2408	17	0.6471	0.8235
>ssa-miR-16c-5p	lcl|NC_027300.1_mrna_XM_014134639.1_5427	151	-23.42	2	20	1295	1316	18	0.6667	0.7222
>ssa-miR-16c-5p	lcl|NC_027300.1_mrna_XM_014134639.1_5427	154	-13.11	2	21	2981	3005	22	0.6818	0.7727
>ssa-miR-16c-5p	lcl|NC_027300.1_mrna_XM_014134647.1_5430	140	-10.05	2	9	3765	3786	7	1	1
>ssa-miR-16c-5p	lcl|NC_027300.1_mrna_XM_014134647.1_5430	147	-20.38	2	12	1790	1811	10	0.9	0.9
>ssa-miR-16c-5p	lcl|NC_027300.1_mrna_XM_014134647.1_5430	148	-15.71	2	18	2386	2408	17	0.6471	0.8235
>ssa-miR-16c-5p	lcl|NC_027300.1_mrna_XM_014134647.1_5430	151	-23.42	2	20	1295	1316	18	0.6667	0.7222
>ssa-miR-16c-5p	lcl|NC_027300.1_mrna_XM_014134647.1_5430	154	-13.11	2	21	2981	3005	22	0.6818	0.7727
>ssa-miR-16c-5p	lcl|NC_027300.1_mrna_XM_014134657.1_5429	140	-10.05	2	9	3765	3786	7	1	1
>ssa-miR-16c-5p	lcl|NC_027300.1_mrna_XM_014134657.1_5429	147	-20.38	2	12	1790	1811	10	0.9	0.9
>ssa-miR-16c-5p	lcl|NC_027300.1_mrna_XM_014134657.1_5429	148	-15.71	2	18	2386	2408	17	0.6471	0.8235
>ssa-miR-16c-5p	lcl|NC_027300.1_mrna_XM_014134657.1_5429	151	-23.42	2	20	1295	1316	18	0.6667	0.7222
>ssa-miR-16c-5p	lcl|NC_027300.1_mrna_XM_014134657.1_5429	154	-13.11	2	21	2981	3005	22	0.6818	0.7727
>ssa-miR-16c-5p	lcl|NC_027300.1_mrna_XM_014134665.1_5423	140	-10.05	2	9	3666	3687	7	1	1
>ssa-miR-16c-5p	lcl|NC_027300.1_mrna_XM_014134665.1_5423	147	-20.38	2	12	1691	1712	10	0.9	0.9
>ssa-miR-16c-5p	lcl|NC_027300.1_mrna_XM_014134665.1_5423	148	-15.71	2	18	2287	2309	17	0.6471	0.8235
>ssa-miR-16c-5p	lcl|NC_027300.1_mrna_XM_014134665.1_5423	151	-23.42	2	20	1196	1217	18	0.6667	0.7222
>ssa-miR-16c-5p	lcl|NC_027300.1_mrna_XM_014134665.1_5423	154	-13.11	2	21	2882	2906	22	0.6818	0.7727
>ssa-miR-16c-5p	lcl|NC_027300.1_mrna_XM_014134674.1_5433	140	-10.05	2	9	3659	3680	7	1	1
>ssa-miR-16c-5p	lcl|NC_027300.1_mrna_XM_014134674.1_5433	147	-20.38	2	12	1690	1711	10	0.9	0.9
>ssa-miR-16c-5p	lcl|NC_027300.1_mrna_XM_014134674.1_5433	148	-15.71	2	18	2283	2305	17	0.6471	0.8235
>ssa-miR-16c-5p	lcl|NC_027300.1_mrna_XM_014134674.1_5433	151	-23.42	2	20	1195	1216	18	0.6667	0.7222
>ssa-miR-16c-5p	lcl|NC_027300.1_mrna_XM_014134674.1_5433	154	-13.11	2	21	2875	2899	22	0.6818	0.7727
>ssa-miR-16c-5p	lcl|NC_027300.1_mrna_XM_014134683.1_5428	140	-10.05	2	9	3765	3786	7	1	1
>ssa-miR-16c-5p	lcl|NC_027300.1_mrna_XM_014134683.1_5428	147	-20.38	2	12	1790	1811	10	0.9	0.9
>ssa-miR-16c-5p	lcl|NC_027300.1_mrna_XM_014134683.1_5428	148	-15.71	2	18	2386	2408	17	0.6471	0.8235
>ssa-miR-16c-5p	lcl|NC_027300.1_mrna_XM_014134683.1_5428	151	-23.42	2	20	1295	1316	18	0.6667	0.7222
>ssa-miR-16c-5p	lcl|NC_027300.1_mrna_XM_014134683.1_5428	154	-13.11	2	21	2981	3005	22	0.6818	0.7727
>ssa-miR-16c-5p	lcl|NC_027300.1_mrna_XM_014134692.1_5434	140	-10.05	2	9	3124	3145	7	1	1
>ssa-miR-16c-5p	lcl|NC_027300.1_mrna_XM_014134692.1_5434	147	-20.38	2	12	1149	1170	10	0.9	0.9
>ssa-miR-16c-5p	lcl|NC_027300.1_mrna_XM_014134692.1_5434	148	-15.71	2	18	1745	1767	17	0.6471	0.8235
>ssa-miR-16c-5p	lcl|NC_027300.1_mrna_XM_014134692.1_5434	151	-23.42	2	20	654	675	18	0.6667	0.7222
>ssa-miR-16c-5p	lcl|NC_027300.1_mrna_XM_014134692.1_5434	154	-13.11	2	21	2340	2364	22	0.6818	0.7727
>ssa-miR-16c-5p	lcl|NC_027300.1_mrna_XM_014134696.1_5435	140	-10.05	2	9	3083	3104	7	1	1
>ssa-miR-16c-5p	lcl|NC_027300.1_mrna_XM_014134696.1_5435	147	-20.38	2	12	1108	1129	10	0.9	0.9
>ssa-miR-16c-5p	lcl|NC_027300.1_mrna_XM_014134696.1_5435	148	-15.71	2	18	1704	1726	17	0.6471	0.8235
>ssa-miR-16c-5p	lcl|NC_027300.1_mrna_XM_014134696.1_5435	151	-23.42	2	20	613	634	18	0.6667	0.7222
>ssa-miR-16c-5p	lcl|NC_027300.1_mrna_XM_014134696.1_5435	154	-13.11	2	21	2299	2323	22	0.6818	0.7727
>ssa-miR-16c-5p	lcl|NC_027300.1_mrna_XM_014134704.1_5437	140	-10.05	2	9	3764	3785	7	1	1
>ssa-miR-16c-5p	lcl|NC_027300.1_mrna_XM_014134704.1_5437	147	-20.38	2	12	1789	1810	10	0.9	0.9
>ssa-miR-16c-5p	lcl|NC_027300.1_mrna_XM_014134704.1_5437	148	-15.71	2	18	2385	2407	17	0.6471	0.8235
>ssa-miR-16c-5p	lcl|NC_027300.1_mrna_XM_014134704.1_5437	151	-23.42	2	20	1294	1315	18	0.6667	0.7222
>ssa-miR-16c-5p	lcl|NC_027300.1_mrna_XM_014134704.1_5437	154	-13.11	2	21	2980	3004	22	0.6818	0.7727
>ssa-miR-16c-5p	lcl|NC_027300.1_mrna_XM_014134712.1_5438	140	-10.05	2	9	3764	3785	7	1	1
>ssa-miR-16c-5p	lcl|NC_027300.1_mrna_XM_014134712.1_5438	147	-20.38	2	12	1789	1810	10	0.9	0.9
>ssa-miR-16c-5p	lcl|NC_027300.1_mrna_XM_014134712.1_5438	148	-15.71	2	18	2385	2407	17	0.6471	0.8235
>ssa-miR-16c-5p	lcl|NC_027300.1_mrna_XM_014134712.1_5438	151	-23.42	2	20	1294	1315	18	0.6667	0.7222
>ssa-miR-16c-5p	lcl|NC_027300.1_mrna_XM_014134712.1_5438	154	-13.11	2	21	2980	3004	22	0.6818	0.7727
>ssa-miR-16c-5p	lcl|NC_027300.1_mrna_XM_014134721.1_5432	140	-10.05	2	9	3659	3680	7	1	1
>ssa-miR-16c-5p	lcl|NC_027300.1_mrna_XM_014134721.1_5432	147	-20.38	2	12	1690	1711	10	0.9	0.9
>ssa-miR-16c-5p	lcl|NC_027300.1_mrna_XM_014134721.1_5432	148	-15.71	2	18	2283	2305	17	0.6471	0.8235
>ssa-miR-16c-5p	lcl|NC_027300.1_mrna_XM_014134721.1_5432	151	-23.42	2	20	1195	1216	18	0.6667	0.7222
>ssa-miR-16c-5p	lcl|NC_027300.1_mrna_XM_014134721.1_5432	154	-13.11	2	21	2875	2899	22	0.6818	0.7727
>ssa-miR-16c-5p	lcl|NC_027300.1_mrna_XM_014134892.1_5399	143	-16.11	2	21	1700	1722	20	0.6	0.7
>ssa-miR-16c-5p	lcl|NC_027300.1_mrna_XM_014134907.1_5397	143	-16.11	2	21	1785	1807	20	0.6	0.7
>ssa-miR-16c-5p	lcl|NC_027300.1_mrna_XM_014134916.1_5398	143	-16.11	2	21	1750	1772	20	0.6	0.7
>ssa-miR-16c-5p	lcl|NC_027300.1_mrna_XM_014134956.1_5391	152	-18.14	2	19	461	484	19	0.6842	0.8421
>ssa-miR-16c-5p	lcl|NC_027300.1_mrna_XM_014134960.1_5392	152	-18.14	2	19	461	484	19	0.6842	0.8421
>ssa-miR-16c-5p	lcl|NC_027300.1_mrna_XM_014134968.1_5390	152	-18.14	2	19	461	484	19	0.6842	0.8421
>ssa-miR-16c-5p	lcl|NC_027300.1_mrna_XM_014134992.1_5386	142	-12.74	2	19	3566	3587	17	0.7059	0.7647
>ssa-miR-16c-5p	lcl|NC_027300.1_mrna_XM_014135007.1_5387	140	-14.95	2	9	3432	3453	7	1	1
>ssa-miR-16c-5p	lcl|NC_027300.1_mrna_XM_014135007.1_5387	145	-15.31	2	15	5795	5817	14	0.7857	0.7857
>ssa-miR-16c-5p	lcl|NC_027300.1_mrna_XM_014135101.1_5374	159	-23.68	2	21	665	687	20	0.65	0.85
>ssa-miR-16c-5p	lcl|NC_027300.1_mrna_XM_014135202.1_5359	144	-12.48	2	19	2507	2527	17	0.7647	0.8235
>ssa-miR-16c-5p	lcl|NC_027300.1_mrna_XM_014135211.1_5358	144	-12.48	2	19	2284	2304	17	0.7647	0.8235
>ssa-miR-16c-5p	lcl|NC_027300.1_mrna_XM_014135390.1_5320	144	-14.26	2	13	710	731	11	0.7273	0.9091
>ssa-miR-16c-5p	lcl|NC_027300.1_mrna_XM_014135419.1_5321	144	-14.26	2	13	505	526	11	0.7273	0.9091
>ssa-miR-16c-5p	lcl|NC_027300.1_mrna_XM_014135429.1_5327	144	-14.26	2	13	650	671	11	0.7273	0.9091
>ssa-miR-16c-5p	lcl|NC_027300.1_mrna_XM_014135455.1_5322	144	-14.26	2	13	623	644	11	0.7273	0.9091
>ssa-miR-16c-5p	lcl|NC_027300.1_mrna_XM_014135492.1_519	144	-17.49	3	21	229	250	18	0.7222	0.7778
>ssa-miR-16c-5p	lcl|NC_027300.1_mrna_XM_014135492.1_519	147	-16.8	2	21	1609	1632	21	0.619	0.7143
>ssa-miR-16c-5p	lcl|NC_027300.1_mrna_XM_014135554.1_518	144	-17.49	3	21	229	250	18	0.7222	0.7778
>ssa-miR-16c-5p	lcl|NC_027300.1_mrna_XM_014135554.1_518	147	-16.8	2	21	1582	1605	21	0.619	0.7143
>ssa-miR-16c-5p	lcl|NC_027300.1_mrna_XM_014135631.1_5306	151	-19.83	2	21	1288	1311	21	0.6667	0.8571
>ssa-miR-16c-5p	lcl|NC_027300.1_mrna_XM_014135641.1_5307	151	-19.83	2	21	1288	1311	21	0.6667	0.8571
>ssa-miR-16c-5p	lcl|NC_027300.1_mrna_XM_014135647.1_5308	151	-19.83	2	21	1288	1311	21	0.6667	0.8571
>ssa-miR-16c-5p	lcl|NC_027300.1_mrna_XM_014135905.1_5272	140	-18.78	2	9	1754	1775	7	1	1
>ssa-miR-16c-5p	lcl|NC_027300.1_mrna_XM_014135905.1_5272	146	-14.7	2	19	836	857	17	0.5882	0.7647
>ssa-miR-16c-5p	lcl|NC_027300.1_mrna_XM_014135905.1_5272	152	-15.3	2	21	4307	4328	19	0.6842	0.6842
>ssa-miR-16c-5p	lcl|NC_027300.1_mrna_XM_014135914.1_5267	140	-18.78	2	9	1755	1776	7	1	1
>ssa-miR-16c-5p	lcl|NC_027300.1_mrna_XM_014135914.1_5267	146	-14.7	2	19	837	858	17	0.5882	0.7647
>ssa-miR-16c-5p	lcl|NC_027300.1_mrna_XM_014135914.1_5267	152	-15.3	2	21	4308	4329	19	0.6842	0.6842
>ssa-miR-16c-5p	lcl|NC_027300.1_mrna_XM_014135924.1_5282	140	-18.78	2	9	1752	1773	7	1	1
>ssa-miR-16c-5p	lcl|NC_027300.1_mrna_XM_014135924.1_5282	146	-14.7	2	19	834	855	17	0.5882	0.7647
>ssa-miR-16c-5p	lcl|NC_027300.1_mrna_XM_014135924.1_5282	152	-15.3	2	21	4302	4323	19	0.6842	0.6842
>ssa-miR-16c-5p	lcl|NC_027300.1_mrna_XM_014135933.1_5271	140	-18.78	2	9	1754	1775	7	1	1
>ssa-miR-16c-5p	lcl|NC_027300.1_mrna_XM_014135933.1_5271	146	-14.7	2	19	836	857	17	0.5882	0.7647
>ssa-miR-16c-5p	lcl|NC_027300.1_mrna_XM_014135933.1_5271	152	-15.3	2	21	4304	4325	19	0.6842	0.6842
>ssa-miR-16c-5p	lcl|NC_027300.1_mrna_XM_014135941.1_5275	140	-18.78	2	9	1754	1775	7	1	1
>ssa-miR-16c-5p	lcl|NC_027300.1_mrna_XM_014135941.1_5275	146	-14.7	2	19	836	857	17	0.5882	0.7647
>ssa-miR-16c-5p	lcl|NC_027300.1_mrna_XM_014135941.1_5275	152	-15.3	2	21	4344	4365	19	0.6842	0.6842
>ssa-miR-16c-5p	lcl|NC_027300.1_mrna_XM_014135950.1_5274	140	-18.78	2	9	1754	1775	7	1	1
>ssa-miR-16c-5p	lcl|NC_027300.1_mrna_XM_014135950.1_5274	146	-14.7	2	19	836	857	17	0.5882	0.7647
>ssa-miR-16c-5p	lcl|NC_027300.1_mrna_XM_014135950.1_5274	152	-15.3	2	21	3397	3418	19	0.6842	0.6842
>ssa-miR-16c-5p	lcl|NC_027300.1_mrna_XM_014135960.1_5273	140	-18.78	2	9	1754	1775	7	1	1
>ssa-miR-16c-5p	lcl|NC_027300.1_mrna_XM_014135960.1_5273	146	-14.7	2	19	836	857	17	0.5882	0.7647
>ssa-miR-16c-5p	lcl|NC_027300.1_mrna_XM_014135968.1_5280	140	-18.78	2	9	1753	1774	7	1	1
>ssa-miR-16c-5p	lcl|NC_027300.1_mrna_XM_014135968.1_5280	146	-14.7	2	19	835	856	17	0.5882	0.7647
>ssa-miR-16c-5p	lcl|NC_027300.1_mrna_XM_014135976.1_5281	140	-18.78	2	9	1752	1773	7	1	1
>ssa-miR-16c-5p	lcl|NC_027300.1_mrna_XM_014135976.1_5281	146	-14.7	2	19	834	855	17	0.5882	0.7647
>ssa-miR-16c-5p	lcl|NC_027300.1_mrna_XM_014135976.1_5281	152	-15.3	2	21	4272	4293	19	0.6842	0.6842
>ssa-miR-16c-5p	lcl|NC_027300.1_mrna_XM_014135986.1_5278	140	-18.78	2	9	1753	1774	7	1	1
>ssa-miR-16c-5p	lcl|NC_027300.1_mrna_XM_014135986.1_5278	146	-14.7	2	19	835	856	17	0.5882	0.7647
>ssa-miR-16c-5p	lcl|NC_027300.1_mrna_XM_014135986.1_5278	152	-15.3	2	21	4270	4291	19	0.6842	0.6842
>ssa-miR-16c-5p	lcl|NC_027300.1_mrna_XM_014135995.1_5269	140	-18.78	2	9	1754	1775	7	1	1
>ssa-miR-16c-5p	lcl|NC_027300.1_mrna_XM_014135995.1_5269	146	-14.7	2	19	836	857	17	0.5882	0.7647
>ssa-miR-16c-5p	lcl|NC_027300.1_mrna_XM_014135995.1_5269	152	-15.3	2	21	4271	4292	19	0.6842	0.6842
>ssa-miR-16c-5p	lcl|NC_027300.1_mrna_XM_014136002.1_5283	140	-18.78	2	9	1751	1772	7	1	1
>ssa-miR-16c-5p	lcl|NC_027300.1_mrna_XM_014136002.1_5283	146	-14.7	2	19	833	854	17	0.5882	0.7647
>ssa-miR-16c-5p	lcl|NC_027300.1_mrna_XM_014136002.1_5283	152	-15.3	2	21	4265	4286	19	0.6842	0.6842
>ssa-miR-16c-5p	lcl|NC_027300.1_mrna_XM_014136010.1_5276	140	-18.78	2	9	1753	1774	7	1	1
>ssa-miR-16c-5p	lcl|NC_027300.1_mrna_XM_014136010.1_5276	146	-14.7	2	19	835	856	17	0.5882	0.7647
>ssa-miR-16c-5p	lcl|NC_027300.1_mrna_XM_014136010.1_5276	152	-15.3	2	21	4267	4288	19	0.6842	0.6842
>ssa-miR-16c-5p	lcl|NC_027300.1_mrna_XM_014136020.1_5277	140	-18.78	2	9	1753	1774	7	1	1
>ssa-miR-16c-5p	lcl|NC_027300.1_mrna_XM_014136020.1_5277	146	-14.7	2	19	835	856	17	0.5882	0.7647
>ssa-miR-16c-5p	lcl|NC_027300.1_mrna_XM_014136020.1_5277	152	-15.3	2	21	4258	4279	19	0.6842	0.6842
>ssa-miR-16c-5p	lcl|NC_027300.1_mrna_XM_014136029.1_5268	140	-18.78	2	9	1754	1775	7	1	1
>ssa-miR-16c-5p	lcl|NC_027300.1_mrna_XM_014136029.1_5268	146	-14.7	2	19	836	857	17	0.5882	0.7647
>ssa-miR-16c-5p	lcl|NC_027300.1_mrna_XM_014136029.1_5268	152	-15.3	2	21	4259	4280	19	0.6842	0.6842
>ssa-miR-16c-5p	lcl|NC_027300.1_mrna_XM_014136037.1_5270	140	-18.78	2	9	1754	1775	7	1	1
>ssa-miR-16c-5p	lcl|NC_027300.1_mrna_XM_014136037.1_5270	146	-14.7	2	19	836	857	17	0.5882	0.7647
>ssa-miR-16c-5p	lcl|NC_027300.1_mrna_XM_014136037.1_5270	152	-15.3	2	21	4308	4329	19	0.6842	0.6842
>ssa-miR-16c-5p	lcl|NC_027300.1_mrna_XM_014136047.1_5279	140	-18.78	2	9	1753	1774	7	1	1
>ssa-miR-16c-5p	lcl|NC_027300.1_mrna_XM_014136047.1_5279	146	-14.7	2	19	835	856	17	0.5882	0.7647
>ssa-miR-16c-5p	lcl|NC_027300.1_mrna_XM_014136047.1_5279	152	-15.3	2	21	4307	4328	19	0.6842	0.6842
>ssa-miR-16c-5p	lcl|NC_027300.1_mrna_XM_014136062.1_5285	141	-13.08	2	14	850	871	12	0.75	0.75
>ssa-miR-16c-5p	lcl|NC_027300.1_mrna_XM_014136062.1_5285	143	-20.82	2	16	429	450	14	0.7143	0.9286
>ssa-miR-16c-5p	lcl|NC_027300.1_mrna_XM_014136072.1_5287	141	-13.08	2	14	850	871	12	0.75	0.75
>ssa-miR-16c-5p	lcl|NC_027300.1_mrna_XM_014136072.1_5287	143	-20.82	2	16	429	450	14	0.7143	0.9286
>ssa-miR-16c-5p	lcl|NC_027300.1_mrna_XM_014136081.1_5286	141	-13.08	2	14	850	871	12	0.75	0.75
>ssa-miR-16c-5p	lcl|NC_027300.1_mrna_XM_014136081.1_5286	143	-20.82	2	16	429	450	14	0.7143	0.9286
>ssa-miR-16c-5p	lcl|NC_027300.1_mrna_XM_014136347.1_5548	147	-16.29	2	12	905	926	10	0.9	0.9
>ssa-miR-16c-5p	lcl|NC_027300.1_mrna_XM_014136491.1_5530	150	-20.58	3	20	1275	1298	19	0.7895	0.8421
>ssa-miR-16c-5p	lcl|NC_027300.1_mrna_XM_014136493.1_5531	150	-20.58	3	20	1290	1313	19	0.7895	0.8421
>ssa-miR-16c-5p	lcl|NC_027300.1_mrna_XM_014136494.1_537	160	-14.12	2	21	1798	1819	19	0.6842	0.7895
>ssa-miR-16c-5p	lcl|NC_027300.1_mrna_XM_014136546.1_5656	155	-20.53	2	17	2716	2738	16	0.75	0.875
>ssa-miR-16c-5p	lcl|NC_027300.1_mrna_XM_014136555.1_5653	155	-20.53	2	17	2716	2738	16	0.75	0.875
>ssa-miR-16c-5p	lcl|NC_027300.1_mrna_XM_014136562.1_5655	155	-20.53	2	17	2716	2738	16	0.75	0.875
>ssa-miR-16c-5p	lcl|NC_027300.1_mrna_XM_014136572.1_533	160	-14.12	2	21	1798	1819	19	0.6842	0.7895
>ssa-miR-16c-5p	lcl|NC_027300.1_mrna_XM_014136573.1_5654	155	-20.53	2	17	2716	2738	16	0.75	0.875
>ssa-miR-16c-5p	lcl|NC_027300.1_mrna_XM_014136578.1_5659	155	-20.53	2	17	2716	2738	16	0.75	0.875
>ssa-miR-16c-5p	lcl|NC_027300.1_mrna_XM_014136585.1_5657	155	-20.53	2	17	2716	2738	16	0.75	0.875
>ssa-miR-16c-5p	lcl|NC_027300.1_mrna_XM_014136619.1_5671	153	-14.61	2	19	967	990	19	0.6842	0.7895
>ssa-miR-16c-5p	lcl|NC_027300.1_mrna_XM_014136628.1_5670	153	-14.61	2	19	967	990	19	0.6842	0.7895
>ssa-miR-16c-5p	lcl|NC_027300.1_mrna_XM_014136656.1_532	160	-14.12	2	21	1798	1819	19	0.6842	0.7895
>ssa-miR-16c-5p	lcl|NC_027300.1_mrna_XM_014136739.1_540	160	-14.12	2	21	1798	1819	19	0.6842	0.7895
>ssa-miR-16c-5p	lcl|NC_027300.1_mrna_XM_014136801.1_541	160	-14.12	2	21	1798	1819	19	0.6842	0.7895
>ssa-miR-16c-5p	lcl|NC_027300.1_mrna_XM_014136894.1_535	160	-14.12	2	21	1798	1819	19	0.6842	0.7895
>ssa-miR-16c-5p	lcl|NC_027300.1_mrna_XM_014136944.1_5579	153	-20.11	2	19	1165	1188	19	0.7368	0.8947
>ssa-miR-16c-5p	lcl|NC_027300.1_mrna_XM_014136955.1_5580	153	-20.11	2	19	1165	1188	19	0.7368	0.8947
>ssa-miR-16c-5p	lcl|NC_027300.1_mrna_XM_014136965.1_5577	153	-20.11	2	19	1165	1188	19	0.7368	0.8947
>ssa-miR-16c-5p	lcl|NC_027300.1_mrna_XM_014136973.1_5578	153	-20.11	2	19	1165	1188	19	0.7368	0.8947
>ssa-miR-16c-5p	lcl|NC_027300.1_mrna_XM_014136984.1_5581	153	-20.11	2	19	1165	1188	19	0.7368	0.8947
>ssa-miR-16c-5p	lcl|NC_027300.1_mrna_XM_014136992.1_534	160	-14.12	2	21	1798	1819	19	0.6842	0.7895
>ssa-miR-16c-5p	lcl|NC_027300.1_mrna_XM_014137072.1_5599	150	-16.26	2	20	2768	2791	20	0.7	0.85
>ssa-miR-16c-5p	lcl|NC_027300.1_mrna_XM_014137072.1_5599	154	-19.59	2	21	1187	1210	21	0.6667	0.8095
>ssa-miR-16c-5p	lcl|NC_027300.1_mrna_XM_014137078.1_538	160	-14.12	2	21	1798	1819	19	0.6842	0.7895
>ssa-miR-16c-5p	lcl|NC_027300.1_mrna_XM_014137083.1_5600	150	-16.26	2	20	2768	2791	20	0.7	0.85
>ssa-miR-16c-5p	lcl|NC_027300.1_mrna_XM_014137083.1_5600	154	-19.59	2	21	1187	1210	21	0.6667	0.8095
>ssa-miR-16c-5p	lcl|NC_027300.1_mrna_XM_014137143.1_539	160	-14.12	2	21	1798	1819	19	0.6842	0.7895
>ssa-miR-16c-5p	lcl|NC_027300.1_mrna_XM_014137163.1_5601	142	-17.29	2	21	576	596	19	0.5789	0.8947
>ssa-miR-16c-5p	lcl|NC_027300.1_mrna_XM_014137171.1_5602	142	-17.29	2	21	576	596	19	0.5789	0.8947
>ssa-miR-16c-5p	lcl|NC_027300.1_mrna_XM_014137179.1_5603	142	-17.29	2	21	576	596	19	0.5789	0.8947
>ssa-miR-16c-5p	lcl|NC_027300.1_mrna_XM_014137200.1_5605	151	-13.05	2	20	230	248	18	0.7222	0.7778
>ssa-miR-16c-5p	lcl|NC_027300.1_mrna_XM_014137202.1_5606	151	-13.05	2	20	230	248	18	0.7222	0.7778
>ssa-miR-16c-5p	lcl|NC_027300.1_mrna_XM_014137205.1_5607	151	-13.05	2	20	230	248	18	0.7222	0.7778
>ssa-miR-16c-5p	lcl|NC_027300.1_mrna_XM_014137215.1_5608	151	-13.05	2	20	230	248	18	0.7222	0.7778
>ssa-miR-16c-5p	lcl|NC_027300.1_mrna_XM_014137223.1_5613	151	-13.05	2	20	230	248	18	0.7222	0.7778
>ssa-miR-16c-5p	lcl|NC_027300.1_mrna_XM_014137231.1_5609	151	-13.05	2	20	230	248	18	0.7222	0.7778
>ssa-miR-16c-5p	lcl|NC_027300.1_mrna_XM_014137237.1_5611	151	-13.05	2	20	230	248	18	0.7222	0.7778
>ssa-miR-16c-5p	lcl|NC_027300.1_mrna_XM_014137245.1_5610	151	-13.05	2	20	230	248	18	0.7222	0.7778
>ssa-miR-16c-5p	lcl|NC_027300.1_mrna_XM_014137256.1_5615	151	-13.05	2	20	230	248	18	0.7222	0.7778
>ssa-miR-16c-5p	lcl|NC_027300.1_mrna_XM_014137265.1_5612	151	-13.05	2	20	230	248	18	0.7222	0.7778
>ssa-miR-16c-5p	lcl|NC_027300.1_mrna_XM_014137509.1_5651	154	-16.22	2	21	2148	2168	19	0.6842	0.7895
>ssa-miR-16c-5p	lcl|NC_027300.1_mrna_XM_014137518.1_5652	154	-16.22	2	21	2148	2168	19	0.6842	0.7895
>ssa-miR-16c-5p	lcl|NC_027300.1_mrna_XM_014137997.1_5729	143	-13.42	2	20	893	914	18	0.6667	0.7778
>ssa-miR-16c-5p	lcl|NC_027300.1_mrna_XM_014138042.1_5722	145	-17.46	2	10	175	196	8	1	1
>ssa-miR-16c-5p	lcl|NC_027300.1_mrna_XM_014138045.1_5723	145	-17.46	2	10	175	196	8	1	1
>ssa-miR-16c-5p	lcl|NC_027300.1_mrna_XM_014138048.1_5721	145	-17.46	2	10	175	196	8	1	1
>ssa-miR-16c-5p	lcl|NC_027300.1_mrna_XM_014138055.1_5720	145	-17.46	2	10	175	196	8	1	1
>ssa-miR-16c-5p	lcl|NC_027300.1_mrna_XM_014138509.1_5749	153	-19.86	3	21	370	389	18	0.8333	0.8889
>ssa-miR-16c-5p	lcl|NC_027300.1_mrna_XM_014138639.1_5766	144	-16.22	2	17	1841	1862	15	0.7333	0.8667
>ssa-miR-16c-5p	lcl|NC_027300.1_mrna_XM_014138639.1_5766	147	-17.5	2	13	804	826	12	0.8333	0.9167
>ssa-miR-16c-5p	lcl|NC_027300.1_mrna_XM_014138833.1_5801	147	-14.39	2	16	1208	1229	14	0.7143	0.7857
>ssa-miR-16c-5p	lcl|NC_027300.1_mrna_XM_014138837.1_5800	147	-14.39	2	16	1191	1212	14	0.7143	0.7857
>ssa-miR-16c-5p	lcl|NC_027300.1_mrna_XM_014138843.1_5802	147	-14.39	2	16	1209	1230	14	0.7143	0.7857
>ssa-miR-16c-5p	lcl|NC_027300.1_mrna_XM_014138952.1_5777	143	-16.58	2	21	1631	1653	20	0.65	0.8
>ssa-miR-16c-5p	lcl|NC_027300.1_mrna_XM_014138957.1_5776	143	-16.58	2	21	1631	1653	20	0.65	0.8
>ssa-miR-16c-5p	lcl|NC_027300.1_mrna_XM_014138962.1_5778	143	-16.58	2	21	1631	1653	20	0.65	0.8
>ssa-miR-16c-5p	lcl|NC_027300.1_mrna_XM_014138999.1_5780	149	-13.65	2	21	288	307	19	0.6842	0.7368
>ssa-miR-16c-5p	lcl|NC_027300.1_mrna_XM_014139339.1_5849	148	-19.28	2	13	371	392	11	0.8182	0.9091
>ssa-miR-16c-5p	lcl|NC_027300.1_mrna_XM_014139349.1_5859	148	-19.28	2	13	371	392	11	0.8182	0.9091
>ssa-miR-16c-5p	lcl|NC_027300.1_mrna_XM_014139357.1_5857	148	-19.28	2	13	371	392	11	0.8182	0.9091
>ssa-miR-16c-5p	lcl|NC_027300.1_mrna_XM_014139376.1_5853	140	-15.41	3	21	1576	1597	18	0.6667	0.7778
>ssa-miR-16c-5p	lcl|NC_027300.1_mrna_XM_014139384.1_5850	148	-19.28	2	13	371	392	11	0.8182	0.9091
>ssa-miR-16c-5p	lcl|NC_027300.1_mrna_XM_014139394.1_5841	148	-19.28	2	13	371	392	11	0.8182	0.9091
>ssa-miR-16c-5p	lcl|NC_027300.1_mrna_XM_014139402.1_5858	148	-19.28	2	13	371	392	11	0.8182	0.9091
>ssa-miR-16c-5p	lcl|NC_027300.1_mrna_XM_014139439.1_5851	148	-19.28	2	13	371	392	11	0.8182	0.9091
>ssa-miR-16c-5p	lcl|NC_027300.1_mrna_XM_014139443.1_5852	148	-19.28	2	13	371	392	11	0.8182	0.9091
>ssa-miR-16c-5p	lcl|NC_027300.1_mrna_XM_014139461.1_5855	148	-19.28	2	13	371	392	11	0.8182	0.9091
>ssa-miR-16c-5p	lcl|NC_027300.1_mrna_XM_014139475.1_5856	148	-19.28	2	13	371	392	11	0.8182	0.9091
>ssa-miR-16c-5p	lcl|NC_027300.1_mrna_XM_014139486.1_5860	142	-18.83	2	11	2224	2245	9	0.8889	0.8889
>ssa-miR-16c-5p	lcl|NC_027300.1_mrna_XM_014139489.1_5861	142	-18.83	2	11	2224	2245	9	0.8889	0.8889
>ssa-miR-16c-5p	lcl|NC_027300.1_mrna_XM_014139532.1_5871	142	-14.59	2	11	3437	3458	9	0.8889	0.8889
>ssa-miR-16c-5p	lcl|NC_027300.1_mrna_XM_014139540.1_5874	142	-14.59	2	11	3353	3374	9	0.8889	0.8889
>ssa-miR-16c-5p	lcl|NC_027300.1_mrna_XM_014139550.1_5873	142	-14.59	2	11	3723	3744	9	0.8889	0.8889
>ssa-miR-16c-5p	lcl|NC_027300.1_mrna_XM_014139558.1_5870	142	-14.59	2	11	3371	3392	9	0.8889	0.8889
>ssa-miR-16c-5p	lcl|NC_027300.1_mrna_XM_014139699.1_571	149	-15.91	2	21	414	433	19	0.6842	0.7368
>ssa-miR-16c-5p	lcl|NC_027300.1_mrna_XM_014139700.1_5885	141	-15.54	2	20	3228	3248	18	0.7778	0.8889
>ssa-miR-16c-5p	lcl|NC_027300.1_mrna_XM_014139700.1_5885	146	-17.87	2	21	510	534	22	0.6364	0.7273
>ssa-miR-16c-5p	lcl|NC_027300.1_mrna_XM_014139700.1_5885	152	-15.15	2	21	2214	2232	19	0.7368	0.7368
>ssa-miR-16c-5p	lcl|NC_027300.1_mrna_XM_014139700.1_5885	152	-15.21	2	21	2185	2203	19	0.7368	0.7368
>ssa-miR-16c-5p	lcl|NC_027300.1_mrna_XM_014139709.1_5886	141	-15.54	2	20	3553	3573	18	0.7778	0.8889
>ssa-miR-16c-5p	lcl|NC_027300.1_mrna_XM_014139709.1_5886	146	-17.87	2	21	835	859	22	0.6364	0.7273
>ssa-miR-16c-5p	lcl|NC_027300.1_mrna_XM_014139709.1_5886	152	-15.15	2	21	2539	2557	19	0.7368	0.7368
>ssa-miR-16c-5p	lcl|NC_027300.1_mrna_XM_014139709.1_5886	152	-15.21	2	21	2510	2528	19	0.7368	0.7368
>ssa-miR-16c-5p	lcl|NC_027300.1_mrna_XM_014139789.1_572	149	-15.91	2	21	312	331	19	0.6842	0.7368
>ssa-miR-16c-5p	lcl|NC_027300.1_mrna_XM_014139873.1_5893	152	-16.58	2	19	538	558	17	0.7647	0.7647
>ssa-miR-16c-5p	lcl|NC_027300.1_mrna_XM_014139953.1_5902	162	-17.2	2	21	903	927	22	0.7273	0.8182
[truncated: 20,966 more rows]

[truncated: 4 more sheets: miRanda combined uniprot, KEGG results, KEGG percentages of pathways, DAVID results]
