# Supplementary material for: High Throughput Sequencing of MicroRNA in Rainbow Trout Plasma, Mucus, and Surrounding Water Following Acute Stress
Source: Front Physiol. 2021 Jan 13;11:588313. doi: 10.3389/fphys.2020.588313 (PMC7838646; doi:10.3389/fphys.2020.588313)
Supplement: Supplementary file 2 [file Data_Sheet_1.ZIP]

Archive with 39 entries (37 files):
- Supplemental Quality Control/FastQC_processed_files/
- Supplemental Quality Control/FastQC_processed_files/mucus_control_1_fastqc_processed.html
- Supplemental Quality Control/FastQC_processed_files/mucus_control_2_fastqc_processed.html
- Supplemental Quality Control/FastQC_processed_files/mucus_control_3_fastqc_processed.html
- Supplemental Quality Control/FastQC_processed_files/mucus_stressed_1_fastqc_processed.html
- Supplemental Quality Control/FastQC_processed_files/mucus_stressed_2_fastqc_processed.html
- Supplemental Quality Control/FastQC_processed_files/mucus_stressed_3_fastqc_processed.html
- Supplemental Quality Control/FastQC_processed_files/plasma_control_1_fastqc_processed.html
- Supplemental Quality Control/FastQC_processed_files/plasma_control_2_fastqc_processed.html
- Supplemental Quality Control/FastQC_processed_files/plasma_control_3_fastqc_processed.html
- Supplemental Quality Control/FastQC_processed_files/plasma_stressed_1_fastqc_processed.html
- Supplemental Quality Control/FastQC_processed_files/plasma_stressed_2_fastqc_processed.html
- Supplemental Quality Control/FastQC_processed_files/plasma_stressed_3_fastqc_processed.html
- Supplemental Quality Control/FastQC_processed_files/water_control_1_fastqc_processed.html
- Supplemental Quality Control/FastQC_processed_files/water_control_2_fastqc_processed.html
- Supplemental Quality Control/FastQC_processed_files/water_control_3_fastqc_processed.html
- Supplemental Quality Control/FastQC_processed_files/water_stressed_1_fastqc_processed.html
- Supplemental Quality Control/FastQC_processed_files/water_stressed_2_fastqc_processed.html
- Supplemental Quality Control/FastQC_processed_files/water_stressed_3_fastqc_processed.html
- Supplemental Quality Control/FastQC_raw_files/
- Supplemental Quality Control/FastQC_raw_files/mucus_control_1_fastqc_raw.html
- Supplemental Quality Control/FastQC_raw_files/mucus_control_2_fastqc_raw.html
- Supplemental Quality Control/FastQC_raw_files/mucus_control_3_fastqc_raw.html
- Supplemental Quality Control/FastQC_raw_files/mucus_stressed_1_fastqc_raw.html
- Supplemental Quality Control/FastQC_raw_files/mucus_stressed_2_fastqc_raw.html
- Supplemental Quality Control/FastQC_raw_files/mucus_stressed_3_fastqc_raw.html
- Supplemental Quality Control/FastQC_raw_files/plasma_control_1_fastqc_raw.html
- Supplemental Quality Control/FastQC_raw_files/plasma_control_2_fastqc_raw.html
- Supplemental Quality Control/FastQC_raw_files/plasma_control_3_fastqc_raw.html
- Supplemental Quality Control/FastQC_raw_files/plasma_stressed_1_fastqc_raw.html
- Supplemental Quality Control/FastQC_raw_files/plasma_stressed_2_fastqc_raw.html
- Supplemental Quality Control/FastQC_raw_files/plasma_stressed_3_fastqc_raw.html
- Supplemental Quality Control/FastQC_raw_files/water_control_1_fastqc_raw.html
- Supplemental Quality Control/FastQC_raw_files/water_control_2_fastqc_raw.html
- Supplemental Quality Control/FastQC_raw_files/water_control_3_fastqc_raw.html
- Supplemental Quality Control/FastQC_raw_files/water_stressed_1_fastqc_raw.html
- Supplemental Quality Control/FastQC_raw_files/water_stressed_2_fastqc_raw.html
- Supplemental Quality Control/FastQC_raw_files/water_stressed_3_fastqc_raw.html
- Supplemental Quality Control/Supplemental Quality Control Captions.docx
