# Supplementary material for: High Throughput Sequencing of MicroRNA in Rainbow Trout Plasma, Mucus, and Surrounding Water Following Acute Stress
Source: Front Physiol. 2021 Jan 13;11:588313. doi: 10.3389/fphys.2020.588313 (PMC7838646; doi:10.3389/fphys.2020.588313)
Supplement: Supplementary file 3 [file Data_Sheet_2.ZIP]

Archive with 12 entries (12 files):
- Supplemental Methods/bowtie1_version.txt
- Supplemental Methods/cutadapt2.10adapter_removal_and_trimming.sh
- Supplemental Methods/cutadapt2.10sizetrim.sh
- Supplemental Methods/miARmaseq_denovo_ssa_configfile.ini
- Supplemental Methods/one-miRNA-all-3UTR.miranda_analysis.sh
- Supplemental Methods/postcutadapt_fastqc_configfile.ini
- Supplemental Methods/precutadapt_fastqc_configfile.ini
- Supplemental Methods/script_deseq2.R
- Supplemental Methods/script_edgeR.R
- Supplemental Methods/session_info_DESeq2.txt
- Supplemental Methods/session_info_edgeR.txt
- Supplemental Methods/Supplemental Methods Captions.docx
