# Supplementary material for: High Throughput Sequencing of MicroRNA in Rainbow Trout Plasma, Mucus, and Surrounding Water Following Acute Stress
Source: Front Physiol. 2021 Jan 13;11:588313. doi: 10.3389/fphys.2020.588313 (PMC7838646; doi:10.3389/fphys.2020.588313)
Supplement: Supplementary file 3 [file Data_Sheet_2.ZIP › Supplemental Methods/bowtie1_version.txt]

bowtie version 1.1.1, 
64-bit, 
Built on localhost.localdomain, 
Tue Sep 30 15:43:08 EDT 2014, 
Compiler: gcc version 4.1.2 20080704 (Red Hat 4.1.2-54), 
Options: -O3 -m64  -Wl,
--hash-style=both -DPOPCNT_CAPABILITY, 
Sizeof {int, long, long long, void*, size_t, off_t}: {4, 8, 8, 8, 8, 8}
