# Supplementary material for: High Throughput Sequencing of MicroRNA in Rainbow Trout Plasma, Mucus, and Surrounding Water Following Acute Stress
Source: Front Physiol. 2021 Jan 13;11:588313. doi: 10.3389/fphys.2020.588313 (PMC7838646; doi:10.3389/fphys.2020.588313)
Supplement: Supplementary file 3 [file Data_Sheet_2.ZIP › Supplemental Methods/cutadapt2.10adapter_removal_and_trimming.sh]

#!/bin/bash

#script to run to remove sequencing adapter from nextseq fastq files before using miarmaseq
# because the nextseq  2 colour chem was used have to pop that option in to trim
#using a cutoff of 28 because that's the cutoff between high and medium quality in the per base sequence quality score of FastQC
#(and will remove a lot of the problematic bases)
#j is the number of threads that it can use to do the analysis we'll use 4 
# -a and letters is the option with the adapter that norgen provided us (make sure it's the same one for the resequenced plasma)

##make sure you install pigz pigz (parallel gzip) installed if you use multiple cores and write to a .gz output file. Otherwise, compression of the output will be done in a single thread and therefore be a bottleneck.

cutadapt -j 4 --nextseq-trim=28  -a TGGAATTCTCGGGTGCCAAGG -o /datavol/data/analysis/trimmed_adapterless_SV18263_0007_S19_R1_001.fastq /datavol/data/raw/SV18263_0007_S19_R1_001.fastq
cutadapt -j 4 --nextseq-trim=28  -a TGGAATTCTCGGGTGCCAAGG -o /datavol/data/analysis/trimmed_adapterless_SV18263_0008_S20_R1_001.fastq /datavol/data/raw/SV18263_0008_S20_R1_001.fastq
cutadapt -j 4 --nextseq-trim=28  -a TGGAATTCTCGGGTGCCAAGG -o /datavol/data/analysis/trimmed_adapterless_SV18263_0009_S21_R1_001.fastq /datavol/data/raw/SV18263_0009_S21_R1_001.fastq
cutadapt -j 4 --nextseq-trim=28  -a TGGAATTCTCGGGTGCCAAGG -o /datavol/data/analysis/trimmed_adapterless_SV18263_0010_S22_R1_001.fastq /datavol/data/raw/SV18263_0010_S22_R1_001.fastq
cutadapt -j 4 --nextseq-trim=28  -a TGGAATTCTCGGGTGCCAAGG -o /datavol/data/analysis/trimmed_adapterless_SV18263_0011_S23_R1_001.fastq /datavol/data/raw/SV18263_0011_S23_R1_001.fastq
cutadapt -j 4 --nextseq-trim=28  -a TGGAATTCTCGGGTGCCAAGG -o /datavol/data/analysis/trimmed_adapterless_SV18263_0012_S24_R1_001.fastq /datavol/data/raw/SV18263_0012_S24_R1_001.fastq
cutadapt -j 4 --nextseq-trim=28  -a TGGAATTCTCGGGTGCCAAGG -o /datavol/data/analysis/trimmed_adapterless_SV18263_0013_S25_R1_001.fastq /datavol/data/raw/SV18263_0013_S25_R1_001.fastq
cutadapt -j 4 --nextseq-trim=28  -a TGGAATTCTCGGGTGCCAAGG -o /datavol/data/analysis/trimmed_adapterless_SV18263_0014_S26_R1_001.fastq /datavol/data/raw/SV18263_0014_S26_R1_001.fastq
cutadapt -j 4 --nextseq-trim=28  -a TGGAATTCTCGGGTGCCAAGG -o /datavol/data/analysis/trimmed_adapterless_SV18263_0015_S27_R1_001.fastq /datavol/data/raw/SV18263_0015_S27_R1_001.fastq
cutadapt -j 4 --nextseq-trim=28  -a TGGAATTCTCGGGTGCCAAGG -o /datavol/data/analysis/trimmed_adapterless_SV18263_0016_S28_R1_001.fastq /datavol/data/raw/SV18263_0016_S28_R1_001.fastq
cutadapt -j 4 --nextseq-trim=28  -a TGGAATTCTCGGGTGCCAAGG -o /datavol/data/analysis/trimmed_adapterless_SV18263_0017_S29_R1_001.fastq /datavol/data/raw/SV18263_0017_S29_R1_001.fastq
cutadapt -j 4 --nextseq-trim=28  -a TGGAATTCTCGGGTGCCAAGG -o /datavol/data/analysis/trimmed_adapterless_SV18263_0018_S30_R1_001.fastq /datavol/data/raw/SV18263_0018_S30_R1_001.fastq
cutadapt -j 4 --nextseq-trim=28  -a TGGAATTCTCGGGTGCCAAGG -o /datavol/data/analysis/trimmed_adapterless_SV18263_0019_S9_R1_001.fastq /datavol/data/raw/SV18263_0019_S9_R1_001.fastq
cutadapt -j 4 --nextseq-trim=28  -a TGGAATTCTCGGGTGCCAAGG -o /datavol/data/analysis/trimmed_adapterless_SV18263_0020_S10_R1_001.fastq /datavol/data/raw/SV18263_0020_S10_R1_001.fastq
cutadapt -j 4 --nextseq-trim=28  -a TGGAATTCTCGGGTGCCAAGG -o /datavol/data/analysis/trimmed_adapterless_SV18263_0021_S11_R1_001.fastq /datavol/data/raw/SV18263_0021_S11_R1_001.fastq
cutadapt -j 4 --nextseq-trim=28  -a TGGAATTCTCGGGTGCCAAGG -o /datavol/data/analysis/trimmed_adapterless_SV18263_0022_S12_R1_001.fastq /datavol/data/raw/SV18263_0022_S12_R1_001.fastq
cutadapt -j 4 --nextseq-trim=28  -a TGGAATTCTCGGGTGCCAAGG -o /datavol/data/analysis/trimmed_adapterless_SV18263_0023_S13_R1_001.fastq /datavol/data/raw/SV18263_0023_S13_R1_001.fastq
cutadapt -j 4 --nextseq-trim=28  -a TGGAATTCTCGGGTGCCAAGG -o /datavol/data/analysis/trimmed_adapterless_SV18263_0024_S14_R1_001.fastq /datavol/data/raw/SV18263_0024_S14_R1_001.fastq
