# Supplementary material for: High Throughput Sequencing of MicroRNA in Rainbow Trout Plasma, Mucus, and Surrounding Water Following Acute Stress
Source: Front Physiol. 2021 Jan 13;11:588313. doi: 10.3389/fphys.2020.588313 (PMC7838646; doi:10.3389/fphys.2020.588313)
Supplement: Supplementary file 3 [file Data_Sheet_2.ZIP › Supplemental Methods/cutadapt2.10sizetrim.sh]

#!/bin/bash

#script to run to remove trim sequences to between 18 and 35 nucleotides long
#this is what the miarmaseq script does and should take care of some of the two size peak issues and hopefully GC peaks in mucus and plasma
#j is the number of threads that it can use to do the analysis we'll use 4 

##make sure you install pigz pigz (parallel gzip) installed if you use multiple cores and write to a .gz output file. Otherwise, compression of the output will be done in a single thread and therefore be a bottleneck.

cutadapt -j 4 -m 18 -M 35 -o /datavol/data/analysis/size_trimmed_adapterless_SV18263_0007_S19_R1_001.fastq /datavol/data/analysis/may7_trimmed_adapterless/trimmed_adapterless_SV18263_0007_S19_R1_001.fastq
cutadapt -j 4 -m 18 -M 35 -o /datavol/data/analysis/size_trimmed_adapterless_SV18263_0008_S20_R1_001.fastq /datavol/data/analysis/may7_trimmed_adapterless/trimmed_adapterless_SV18263_0008_S20_R1_001.fastq
cutadapt -j 4 -m 18 -M 35 -o /datavol/data/analysis/size_trimmed_adapterless_SV18263_0009_S21_R1_001.fastq /datavol/data/analysis/may7_trimmed_adapterless/trimmed_adapterless_SV18263_0009_S21_R1_001.fastq
cutadapt -j 4 -m 18 -M 35 -o /datavol/data/analysis/size_trimmed_adapterless_SV18263_0010_S22_R1_001.fastq /datavol/data/analysis/may7_trimmed_adapterless/trimmed_adapterless_SV18263_0010_S22_R1_001.fastq
cutadapt -j 4 -m 18 -M 35 -o /datavol/data/analysis/size_trimmed_adapterless_SV18263_0011_S23_R1_001.fastq /datavol/data/analysis/may7_trimmed_adapterless/trimmed_adapterless_SV18263_0011_S23_R1_001.fastq
cutadapt -j 4 -m 18 -M 35 -o /datavol/data/analysis/size_trimmed_adapterless_SV18263_0012_S24_R1_001.fastq /datavol/data/analysis/may7_trimmed_adapterless/trimmed_adapterless_SV18263_0012_S24_R1_001.fastq
cutadapt -j 4 -m 18 -M 35 -o /datavol/data/analysis/size_trimmed_adapterless_SV18263_0013_S25_R1_001.fastq /datavol/data/analysis/may7_trimmed_adapterless/trimmed_adapterless_SV18263_0013_S25_R1_001.fastq
cutadapt -j 4 -m 18 -M 35 -o /datavol/data/analysis/size_trimmed_adapterless_SV18263_0014_S26_R1_001.fastq /datavol/data/analysis/may7_trimmed_adapterless/trimmed_adapterless_SV18263_0014_S26_R1_001.fastq
cutadapt -j 4 -m 18 -M 35 -o /datavol/data/analysis/size_trimmed_adapterless_SV18263_0015_S27_R1_001.fastq /datavol/data/analysis/may7_trimmed_adapterless/trimmed_adapterless_SV18263_0015_S27_R1_001.fastq
cutadapt -j 4 -m 18 -M 35 -o /datavol/data/analysis/size_trimmed_adapterless_SV18263_0016_S28_R1_001.fastq /datavol/data/analysis/may7_trimmed_adapterless/trimmed_adapterless_SV18263_0016_S28_R1_001.fastq
cutadapt -j 4 -m 18 -M 35 -o /datavol/data/analysis/size_trimmed_adapterless_SV18263_0017_S29_R1_001.fastq /datavol/data/analysis/may7_trimmed_adapterless/trimmed_adapterless_SV18263_0017_S29_R1_001.fastq
cutadapt -j 4 -m 18 -M 35 -o /datavol/data/analysis/size_trimmed_adapterless_SV18263_0018_S30_R1_001.fastq /datavol/data/analysis/may7_trimmed_adapterless/trimmed_adapterless_SV18263_0018_S30_R1_001.fastq
cutadapt -j 4 -m 18 -M 35 -o /datavol/data/analysis/size_trimmed_adapterless_SV18263_0019_S9_R1_001.fastq /datavol/data/analysis/may7_trimmed_adapterless/trimmed_adapterless_SV18263_0019_S9_R1_001.fastq
cutadapt -j 4 -m 18 -M 35 -o /datavol/data/analysis/size_trimmed_adapterless_SV18263_0020_S10_R1_001.fastq /datavol/data/analysis/may7_trimmed_adapterless/trimmed_adapterless_SV18263_0020_S10_R1_001.fastq
cutadapt -j 4 -m 18 -M 35 -o /datavol/data/analysis/size_trimmed_adapterless_SV18263_0021_S11_R1_001.fastq /datavol/data/analysis/may7_trimmed_adapterless/trimmed_adapterless_SV18263_0021_S11_R1_001.fastq
cutadapt -j 4 -m 18 -M 35 -o /datavol/data/analysis/size_trimmed_adapterless_SV18263_0022_S12_R1_001.fastq /datavol/data/analysis/may7_trimmed_adapterless/trimmed_adapterless_SV18263_0022_S12_R1_001.fastq
cutadapt -j 4 -m 18 -M 35 -o /datavol/data/analysis/size_trimmed_adapterless_SV18263_0023_S13_R1_001.fastq /datavol/data/analysis/may7_trimmed_adapterless/trimmed_adapterless_SV18263_0023_S13_R1_001.fastq
cutadapt -j 4 -m 18 -M 35 -o /datavol/data/analysis/size_trimmed_adapterless_SV18263_0024_S14_R1_001.fastq /datavol/data/analysis/may7_trimmed_adapterless/trimmed_adapterless_SV18263_0024_S14_R1_001.fastq
