# Supplementary material for: High Throughput Sequencing of MicroRNA in Rainbow Trout Plasma, Mucus, and Surrounding Water Following Acute Stress
Source: Front Physiol. 2021 Jan 13;11:588313. doi: 10.3389/fphys.2020.588313 (PMC7838646; doi:10.3389/fphys.2020.588313)
Supplement: Supplementary file 3 [file Data_Sheet_2.ZIP › Supplemental Methods/miARmaseq_denovo_ssa_configfile.ini]

;General parameters
[General]
; type of analysis (miRNA, mRNA or circRNA)
type=miRNA
; Folder for miRNA reads. These are reads that had their adapters removed, filtered to quality above 28 and trimmed to between 18 and 35 nts long
; by the most recent version of cutadapt(2.10) because of the nextseq 2colour technology (couldn't use miarmaseq version).
read_dir=/datavol/data/analysis/
; label for the analysis
label=air_stressor_may8_20
; Folder where miARma has been instaled
miARmaPath=/home/miARma/miARma/
; Folder to store results (pipeline will create)
output_dir=/datavol/data/analysis/working_may8_20_nofastqc/
; organism used
organism=RainbowTrout
; Number of process to run at the same time
threads=8
; Whether the data is from a strand-specific assay (yes, no or reverse, yes by default) for featureCounts analysis
strand=no
; File where stats data will be saved
stats_file=/datavol/data/analysis/stats/stats.log
; File to print the information about the execution process
logfile=/datavol/data/analysis/logfile/run_log.log

;going with Denovo approach since I am annotating rainbow trout genome with atlantic salmon microRNA from mirbase
[DeNovo]
;Absolute path to Bowtie index files (Indexed genome to align your reads in format .ebwt) with the prefix of the files. 
;These are labelled "trimmed" since the genome had to be formatted so the index was renamed after that "trimming".
bowtie1index=/datavol/ref/bowtie1_index_omykiss/trimmed_omykiss
;This is included again even though the adapter was already removed becasue it is a mandatory parameter for doing denovo analysis in miarmaSeq.
;When I remove it it tries to use minion to find the adapter but can't because rainbow trout isn't an accepted species, so i'm putting it back in
adapter=TGGAATTCTCGGGTGCCAAGG
;Absolute path to mature atlantic salmon microRNA from mirbase to annotate the files with. 
;These were formatted with the perl -plane command to remove white spaces (removed accession number too... now just miR- name format). 
;They were reformatted to remove ^M that comes with txt files with the sed command (% sed -e "s/^M//" filename > newfilename 
;To enter ^M, type CTRL-V, then CTRL-M. That is, hold down the CTRL key then press V and M in succession.)
mature_miRNA_file=/datavol/ref/reformatted-mature-ssa.fasta
;Absolute path to precursor atlantic salmon microRNA from mirbase to annotate the files with.
;These were formatted with the perl -plane command to remove white spaces (removed accession number too... now just miR- name format). 
;They were reformatted to remove ^M that comes with txt files with the sed command (% sed -e "s/^M//" filename > newfilename 
;To enter ^M, type CTRL-V, then CTRL-M. That is, hold down the CTRL key then press V and M in succession.)
precursor_miRNA_file=/datavol/ref/reformatted-hairpin-ssa.fasta
;Absolute path to genome of rainbow trout. There were formatting issues so I followed an answer on biostars that said to run this:  
;perl -plane 's/\s+.+$//' < genome.fa > new_genome.fa on my genome to remove white space 
;(it is a regular expression that leaves the refseq accession and takes out everything else in the name. 
;A new bowtie1 index was made from the reformatted genome.
genome=/datavol/ref/trimmed_omykiss_genome.fa
;bowtie mismatches allowed (going with 1 as that's the closes to the BWA settings that Tam et al., 2015 recommend)
bowtiemiss=1
;bowtie1 parameters (others suggested by Tam et al., 2015 converted to miarmaseq format)
bowtie1parameter=--best --strata
;threads to use (maybe repeating this will cause an error, maybe it will actually use 8 threads though for alignment
;(historically it used 8 for fastqc and 1 for alignment)
threads=8
