# Supplementary material for: High Throughput Sequencing of MicroRNA in Rainbow Trout Plasma, Mucus, and Surrounding Water Following Acute Stress
Source: Front Physiol. 2021 Jan 13;11:588313. doi: 10.3389/fphys.2020.588313 (PMC7838646; doi:10.3389/fphys.2020.588313)
Supplement: Supplementary file 3 [file Data_Sheet_2.ZIP › Supplemental Methods/one-miRNA-all-3UTR.miranda_analysis.sh]

#!/bin/bash
##Run this script when you have a miRNA sequence(s) that you want to run against atlantic salmon (Salmo salar) 3'UTRs.

##This tells the user to input the name of the file containing the fasta formatted sequence of the microRNA they want to compare to all rainbow trout genes (mRNA&3'UTR). It then reads the file name and uses it for subsequent analysis.
echo "Write the name of the directory containing the miRNA .fasta files that you want to find targets for. Ensure there is nothing else in the directory. (include the filepath if it is not in the directory you are working in)"
read input_directory

for i in "$input_directory"/*.fasta
do

##miranda command it runs the tool with the miRNA file first, gene/3'UTR file second (both fasta formatted), you can select for cetain scores but I didn't since I filter later. Then the output file is listed. Google miRanda manpages for more options that can be used.
	miranda "$i" GCF_000233375.1_ICSASG_v2_3prime-UTR.fna -out "$i.output.tab"

##Found this on the internet (https://www.biostars.org/p/251946/).
##This parses the miRanda output file to be in a table and sort from highest to lowest total score in order to extract useful data for further analysis (ie. DAVID).
##The header for the file it creates is mirna	 Target  	Score 	Energy-Kcal/Mol 	Query-Aln(start-end) 	Subject-Al(Start-End) 	Al-Len 	Subject-Identity 	Query-Identity
	grep -A 1 "Scores for this hit:" "$i.output.tab" | sort | grep ">" | ( echo -e "miRNA\tTarget\tScore\tEnergy-Kcal/Mol\tQuery-Aln(start)\tQuery-Aln(end)\tSubject-Al(Start)\tSubject-Al(End)\tAl-Len\tSubject-Identity\tQuery-Identity"; cat ) > "$i.formatted.output.tab"

done
