# Supplementary material for: High Throughput Sequencing of MicroRNA in Rainbow Trout Plasma, Mucus, and Surrounding Water Following Acute Stress
Source: Front Physiol. 2021 Jan 13;11:588313. doi: 10.3389/fphys.2020.588313 (PMC7838646; doi:10.3389/fphys.2020.588313)
Supplement: Supplementary file 3 [file Data_Sheet_2.ZIP › Supplemental Methods/postcutadapt_fastqc_configfile.ini]

;General parameters
[General]
; type of analysis (miRNA, mRNA or circRNA)
type=miRNA
; Folder for miRNA reads. 
read_dir=/datavol/data/analysis/
; label for the analysis
label=may7_20_fastqc
; Folder where miARma has been instaled
miARmaPath=/home/miARma/miARma/
; Folder to store results (pipeline will create)
output_dir=/datavol/data/analysis/may7_20_postsizetrim_updatedcutadapt/
; organism used
organism=RainbowTrout
; Number of process to run at the same time
threads=8
; Whether the data is from a strand-specific assay (yes, no or reverse, yes by default) for featureCounts analysis
strand=no
; File where stats data will be saved
stats_file=/datavol/data/analysis/stats/stats.log
; File to print the information about the execution process
logfile=/datavol/data/analysis/logfile/run_log.log

[Quality]
; The quality filtering occurs before Denovo alignment with miRDeep
prefix=pre
