# Supplementary material for: High Throughput Sequencing of MicroRNA in Rainbow Trout Plasma, Mucus, and Surrounding Water Following Acute Stress
Source: Front Physiol. 2021 Jan 13;11:588313. doi: 10.3389/fphys.2020.588313 (PMC7838646; doi:10.3389/fphys.2020.588313)
Supplement: Supplementary file 3 [file Data_Sheet_2.ZIP › Supplemental Methods/script_deseq2.R]

### QA QC of old and new miarma seq, and mirdeep read counts of rnaseq data with deseq2 to double check results
##this is old miarmaseq
#use this as the DESeq2 template

# ###libraries needed 
if (!requireNamespace("BiocManager", quietly = TRUE))
  install.packages("BiocManager")
if (!require(DESeq2)) {
  print("Trying to install DESeq2")
  BiocManager::install("DESeq2")
  if (require(DESeq2)) {
    print("DESeq2 successfully installed")
  } else {
    stop("could not install DESeq2")
  }
}
if (!require(apeglm)) {
  print("Trying to install apeglm")
  BiocManager::install("apeglm")
  if (require(apeglm)) {
    print("apeglm successfully installed")
  } else {
    stop("could not install apeglm")
  }
}

if (!require(dplyr)) {
  print("Trying to install dplyr")
  BiocManager::install("dplyr")
  if (require(dplyr)) {
    print("dplyr successfully installed")
  } else {
    stop("could not install dplyr")
  }
}
#attach packages
library(DESeq2)
library(apeglm)
library(dplyr)
library(stringr)

#this runs the DESeq2 script on multiple files (all files in the folder indicated)
readcount_files <- list.files(path = "C:/Users/heath/OneDrive/WrittenWorks/field_eRNA_and_lab_RainbowTrout.Plasma.Mucus.Water.eRNA/ReadCountsUsedForDEExpression", 
                              full.names = TRUE)
for(i in readcount_files){
  #record file name for naming files later
  name_of_file <- str_replace(i,"^.+/","_")
  name_of_file <- str_replace(name_of_file, fixed(".tab"),"_")
#record time analysis conducted to track and match to system/package versions
currentDateTime <- Sys.time()
currentDateTime <- gsub(" ", "_", currentDateTime)
currentDateTime <- gsub(":", "-", currentDateTime)
#currentDateTime

##read in the count matrix 
#(output file from miRDeep of miRNA in col 1, and counts (non-normalized) for each sample in the remaining 18 columns)
#list the header as true (since there is one and you will refer to the row and column names later)
#set the rownames to 1, meaning that the "gene ids" are in column 1
cts <- read.delim(i,
                  header=TRUE,
                  row.names=1)
##split into three files for each sample type
#creating plasma file by using select function, calling the imported file and then indicating the columns/samples that I want
cts_plasma <- dplyr::select(cts, 
                            size_trimmed_adapterless_SV18263_0019_S9_R1_001,
                            size_trimmed_adapterless_SV18263_0020_S10_R1_001,
                            size_trimmed_adapterless_SV18263_0021_S11_R1_001,
                            size_trimmed_adapterless_SV18263_0022_S12_R1_001,
                            size_trimmed_adapterless_SV18263_0023_S13_R1_001,
                            size_trimmed_adapterless_SV18263_0024_S14_R1_001)
#repeat for mucus
cts_mucus <- dplyr::select(cts, 
                           size_trimmed_adapterless_SV18263_0007_S19_R1_001,
                           size_trimmed_adapterless_SV18263_0008_S20_R1_001,
                           size_trimmed_adapterless_SV18263_0009_S21_R1_001,
                           size_trimmed_adapterless_SV18263_0010_S22_R1_001,
                           size_trimmed_adapterless_SV18263_0011_S23_R1_001,
                           size_trimmed_adapterless_SV18263_0012_S24_R1_001)
#and for water
cts_water <- dplyr::select(cts, 
                           size_trimmed_adapterless_SV18263_0013_S25_R1_001,
                           size_trimmed_adapterless_SV18263_0014_S26_R1_001,
                           size_trimmed_adapterless_SV18263_0015_S27_R1_001,
                           size_trimmed_adapterless_SV18263_0016_S28_R1_001,
                           size_trimmed_adapterless_SV18263_0017_S29_R1_001,
                           size_trimmed_adapterless_SV18263_0018_S30_R1_001)


##import sample info (which sample belongs to which treatment, control v stressed)
#to get the sample info we import the files for each sample containing the column names and the treatment they belong to
#this is a tab delimited file so you use the "\t" separator
#this table has headers, so that is set to true 
#again the rownames in column 1 will be used later as they are the same as the sample names that are the columns in the data file

#for plasma
coldata_plasma <- read.table(file="C:/Users/heath/OneDrive/WrittenWorks/field_eRNA_and_lab_RainbowTrout.Plasma.Mucus.Water.eRNA/worked_altogether/coldata_plasma.txt",
                      sep="\t",
                      header = TRUE,
                      row.names = 1,
                      stringsAsFactors = TRUE)
#for mucus
coldata_mucus <- read.table(file="C:/Users/heath/OneDrive/WrittenWorks/field_eRNA_and_lab_RainbowTrout.Plasma.Mucus.Water.eRNA/worked_altogether/coldata_mucus.txt",
                      sep="\t",
                      header = TRUE,
                      row.names = 1,
                      stringsAsFactors = TRUE)
#for water
#this has an additional column (fish) because it had a paired design
#this will allow for paired analysis later
coldata_water <- read.table(file="C:/Users/heath/OneDrive/WrittenWorks/field_eRNA_and_lab_RainbowTrout.Plasma.Mucus.Water.eRNA/worked_altogether/coldata_water.txt",
                      sep="\t",
                      header = TRUE,
                      row.names = 1,
                      stringsAsFactors = TRUE)

##make model for differential expression for each sample (plasma, mucus, water)
#I have gone through the DESEQ2 vignette 
#browseVignettes("DESeq2")
#See notes from April 27-29 (and a few before to see how the decisions were made to use this workflow)
#dds is the model that DESeq uses
#since our counts are in a matrix, we use the DESeqDataSetFromMatrix function
#the countData is our read counts and our files are named cts_"samplename"
#the info about our samples in our read data is found in the coldata_"samplename" files and this is input under the colData variable
#the design is the factor we want to compare and since only have one factor (treatment), that's what we use
#the design has to be in the same format as in the coldata file (ie. it's written out Treatment not treatment)
#this is repeated for each sample

#for plasma
dds_plasma <- DESeqDataSetFromMatrix(countData = cts_plasma,
                                 colData = coldata_plasma,
                                 design = ~ Treatment)

#for mucus
dds_mucus <- DESeqDataSetFromMatrix(countData = cts_mucus,
                              colData = coldata_mucus,
                              design = ~ Treatment)

#for water
#design for water is different to account for paired analysis
dds_water <- DESeqDataSetFromMatrix(countData = cts_water,
                              colData = coldata_water,
                              design = ~ Fish + Treatment)

##do differential expression analysis using the model for each sample
#just call DESeq() function on each model for each sample

#for plasma
dds_plasma <- DESeq(dds_plasma)

#for mucus
dds_mucus <- DESeq(dds_mucus)

#for water
dds_water <- DESeq(dds_water)

##get results for each sample type
#use classic results now for getting results for analysis, comparing to edgeR 
#just call results() function on each dds_"samplename" file 

#for plasma
res_plasma <- results(dds_plasma)

#for mucus
res_mucus <- results(dds_mucus)

#for water
res_water <-results(dds_water)

##check test parameters
# cols(res_plasma)$description
# mcols(res_mucus)$description
# mcols(res_water)$description

##get summary of results for each sample
#for plasma
summary(res_plasma)
#for mucus
summary(res_mucus)
#for water
summary(res_water)

##organize results by corrected p-value (padj) (uses Benjamini-Hochberg correction)
#use order() function on the results files to order the results
#do for each sample type

#for plasma
resOrdered_plasma <- res_plasma[order(res_plasma$padj),]

#for mucus
resOrdered_mucus <- res_mucus[order(res_mucus$padj),]

#for water
resOrdered_water <- res_water[order(res_water$padj),]


##export classic results
#in order to read/export the results, you need to write each of them to a table using the write.csv function in the following format
#write.csv(as.data.frame(name of results file), file="filepath/filename.txt")
analysis <- "classic_"
plasma_FileName <- paste("C:/Users/heath/OneDrive/WrittenWorks/field_eRNA_and_lab_RainbowTrout.Plasma.Mucus.Water.eRNA/QAQC/QAQC_edger_deseq/DESeq2_plasma_",name_of_file,analysis,currentDateTime,".txt")
plasma_FileName <- gsub(" ", "", plasma_FileName)
plasma_FileName
mucus_FileName <- paste("C:/Users/heath/OneDrive/WrittenWorks/field_eRNA_and_lab_RainbowTrout.Plasma.Mucus.Water.eRNA/QAQC/QAQC_edger_deseq/DESeq2_mucus_",name_of_file,analysis,currentDateTime,".txt")
mucus_FileName <- gsub(" ", "", mucus_FileName)
mucus_FileName
water_FileName <- paste("C:/Users/heath/OneDrive/WrittenWorks/field_eRNA_and_lab_RainbowTrout.Plasma.Mucus.Water.eRNA/QAQC/QAQC_edger_deseq/DESeq2_water_",name_of_file,analysis,currentDateTime,".txt")
water_FileName <- gsub(" ", "", water_FileName)
water_FileName
#write files out. name results file as data frame and the file name as file
write.csv(as.data.frame(resOrdered_plasma), file=plasma_FileName)
write.csv(as.data.frame(resOrdered_mucus), file=mucus_FileName)
write.csv(as.data.frame(resOrdered_water), file=water_FileName)


##repeat analysis for visualization (using LFCshrinkage - apeglm)

#oderated log2 fold changes
#need to get the results names from dds so that you can know what comparasions can be made
resultsNames(dds_plasma)
resultsNames(dds_mucus)
resultsNames(dds_water)
#each gives this: "Treatment_Stressed_vs_Control"
#the following is the format lfcShrink(dds_"samplename", coef = "group that you would like to compare", type="apeglm")
#the apeglm is one of the three types of LFC shrinkage DESeq2 can do (best one for what we want)
#this is conducted for each sample

#for plasma
resLFC_plasma <- lfcShrink(dds_plasma, coef = "Treatment_Stressed_vs_Control", type="apeglm")

#for mucus
resLFC_mucus <- lfcShrink(dds_mucus, coef = "Treatment_Stressed_vs_Control", type="apeglm")

#for water
resLFC_water <- lfcShrink(dds_water, coef = "Treatment_Stressed_vs_Control", type="apeglm")

##get summary of results for each sample
#for plasma
summary(resLFC_plasma)
#for mucus
summary(resLFC_mucus)
#for water
summary(resLFC_water)

##plotting LFC shrinkage results
#use plotMA() function by listing file name then defining ylim you want to use
#for each sample

plot_plasma <- plotMA(resLFC_plasma,ylim=c(-2,2))
plot_mucus <- plotMA(resLFC_mucus,ylim=c(-2,2))
plot_water <- plotMA(resLFC_water,ylim=c(-2,2))

##exporting the LFC shrink results in case I want to look at them at all 
analysis <- "LFC_apeglm_"
plasma_FileName <- paste("C:/Users/heath/OneDrive/WrittenWorks/field_eRNA_and_lab_RainbowTrout.Plasma.Mucus.Water.eRNA/QAQC/QAQC_edger_deseq/DESeq2_plasma_",name_of_file,analysis,currentDateTime,".txt")
plasma_FileName <- gsub(" ", "", plasma_FileName)
plasma_FileName
mucus_FileName <- paste("C:/Users/heath/OneDrive/WrittenWorks/field_eRNA_and_lab_RainbowTrout.Plasma.Mucus.Water.eRNA/QAQC/QAQC_edger_deseq/DESeq2_mucus_",name_of_file,analysis,currentDateTime,".txt")
mucus_FileName <- gsub(" ", "", mucus_FileName)
mucus_FileName
water_FileName <- paste("C:/Users/heath/OneDrive/WrittenWorks/field_eRNA_and_lab_RainbowTrout.Plasma.Mucus.Water.eRNA/QAQC/QAQC_edger_deseq/DESeq2_water_",name_of_file,analysis,currentDateTime,".txt")
water_FileName <- gsub(" ", "", water_FileName)
water_FileName
#write files out. name results file as data frame and the file name as file
write.csv(as.data.frame(resLFC_plasma), file=plasma_FileName)
write.csv(as.data.frame(resLFC_mucus), file=mucus_FileName)
write.csv(as.data.frame(resLFC_water), file=water_FileName)


#get version of things used for analysis
csvFileName <- paste("C:/Users/heath/OneDrive/WrittenWorks/field_eRNA_and_lab_RainbowTrout.Plasma.Mucus.Water.eRNA/QAQC/QAQC_edger_deseq/session_info_",currentDateTime,".txt")
csvFileName <- gsub(" ", "", csvFileName)
#csvFileName
writeLines(capture.output(devtools::session_info()),csvFileName)
}
