# Supplementary material for: High Throughput Sequencing of MicroRNA in Rainbow Trout Plasma, Mucus, and Surrounding Water Following Acute Stress
Source: Front Physiol. 2021 Jan 13;11:588313. doi: 10.3389/fphys.2020.588313 (PMC7838646; doi:10.3389/fphys.2020.588313)
Supplement: Supplementary file 3 [file Data_Sheet_2.ZIP › Supplemental Methods/script_edgeR.R]

### QA QC of old and new miarma seq with edgeR 
###to double check results


###libraries needed 
if (!requireNamespace("BiocManager", quietly = TRUE))
  install.packages("BiocManager")
#BiocManager::install(version = "3.11")
require(edgeR)
require(dplyr)
require(devtools)
require(stringr)
require(statmod)


#this runs the DESeq2 script on multiple files 
#(all files in the folder indicated)
readcount_files <- list.files(path = "C:/Users/heath/OneDrive/WrittenWorks/field_eRNA_and_lab_RainbowTrout.Plasma.Mucus.Water.eRNA/ReadCountsUsedForDEExpression", 
                              full.names = TRUE)
for(i in readcount_files){
  #record file name for naming files later
  name_of_file <- str_replace(i,"^.+/","_")
  name_of_file <- str_replace(name_of_file, fixed(".tab"),"_")
  #record time analysis conducted to track and match to system/package versions
  currentDateTime <- Sys.time()
  currentDateTime <- gsub(" ", "_", currentDateTime)
  currentDateTime <- gsub(":", "-", currentDateTime)
  #currentDateTime

  ##read in the count matrix 
  #(output file from miRDeep of miRNA in col 1, 
  #and counts (non-normalized) for each sample in the remaining 18 columns)
  #list the header as true (since there is one)
  #you need to list the strings as factors as false or it messes things up downstream

x <- read.delim(i,
                header=TRUE,
                stringsAsFactors = FALSE)

##split into three files for each sample type
#creating plasma file by using select function, 
#calling the imported file and then indicating 
#the columns/samples that I want
#note: there are two packages with select function, so I need to call dplyr::select to specify that function
 x_plasma <- dplyr::select(x, 
                           size_trimmed_adapterless_SV18263_0019_S9_R1_001,
                           size_trimmed_adapterless_SV18263_0020_S10_R1_001,
                           size_trimmed_adapterless_SV18263_0021_S11_R1_001,
                           size_trimmed_adapterless_SV18263_0022_S12_R1_001,
                           size_trimmed_adapterless_SV18263_0023_S13_R1_001,
                           size_trimmed_adapterless_SV18263_0024_S14_R1_001)

#remove genes with zero counts in all samples
x_plasma$allTotal <- rowSums(x_plasma[,1:6])
x_plasma <- x_plasma[x_plasma$allTotal != 0 ,]

#repeat for mucus
x_mucus <- dplyr::select(x, 
                         size_trimmed_adapterless_SV18263_0007_S19_R1_001,
                         size_trimmed_adapterless_SV18263_0008_S20_R1_001,
                         size_trimmed_adapterless_SV18263_0009_S21_R1_001,
                         size_trimmed_adapterless_SV18263_0010_S22_R1_001,
                         size_trimmed_adapterless_SV18263_0011_S23_R1_001,
                         size_trimmed_adapterless_SV18263_0012_S24_R1_001)

#remove genes with zero counts in all samples
x_mucus$allTotal <- rowSums(x_mucus[,1:6])
x_mucus <- x_mucus[x_mucus$allTotal != 0 ,]

#and for water
x_water <- dplyr::select(x, 
                         size_trimmed_adapterless_SV18263_0013_S25_R1_001,
                         size_trimmed_adapterless_SV18263_0014_S26_R1_001,
                         size_trimmed_adapterless_SV18263_0015_S27_R1_001,
                         size_trimmed_adapterless_SV18263_0016_S28_R1_001,
                         size_trimmed_adapterless_SV18263_0017_S29_R1_001,
                         size_trimmed_adapterless_SV18263_0018_S30_R1_001)

#remove genes with zero counts in all samples
x_water$allTotal <- rowSums(x_water[,1:6])
x_water <- x_water[x_water$allTotal != 0 ,]

#make a group variable that separates your data 
#into how you would like to compare it
#format is factor(c("give each of your columns a group, 
#separate them with commas"))
#this will be used for plasma and mucus because there is just a treatment factor
#water will be different because it is paired (so there is a blocking factor of fish #)
#still going to use it when making DGElist so that is calculates library sizes with groups in mind

group <- factor(c("Control","Stressed","Control","Stressed","Control","Stressed"))

#the following is based off of a combination of edgeR script 
#from Yendrek et al., 2012 and then I went back in and added 
#in filtering from the edgeR documentation and removed the 
#library size calculation thing because it wasn't needed

#for plasma
y_plasma <- DGEList(counts=x_plasma[,1:6], 
                    genes = rownames(x_plasma), 
                    group = group)
#tmm normalization by library size
y_plasma <- calcNormFactors(y_plasma)
y_plasma$samples
#filter lowly expressed genes (need to be above 
#threshold in at least three samples - based on 
#the fact that we have an n of 3)
keep_plasma <- filterByExpr(y_plasma)
y_plasma <- y_plasma[keep_plasma, , keep.lib.sizes=FALSE]
#recalc library size
y_plasma <- calcNormFactors(y_plasma)
y_plasma$samples
#visualize variation/similarity between samples
plotMDS(y_plasma)
#estimates dispersions for doing the edgeR analysis
#I use estimateCommonDisp because I only have one factor
y_plasma <-estimateCommonDisp(y_plasma)
#visulize variation
plotBCV(y_plasma)
#conduct test based on the factor I am interested in (Treatment)
#plot graph showing log cpm vs log fold change 
#with sig up genes in red and sig down in blue
#get results table (Inf = infintely long), sorted 
#from lowest P value to highest
et_plasma <- exactTest(y_plasma, pair = c("Control","Stressed"))
plotMD(et_plasma)
res_plasma <- topTags(et_plasma, n = Inf, sort.by = "PValue")

#for mucus
y_mucus <- DGEList(counts=x_mucus[,1:6], 
                   genes = rownames(x_mucus),
                   group=group)
y_mucus <- calcNormFactors(y_mucus)
y_mucus$samples
#filter lowly expressed genes (need to be above threshold in at least three samples - based on the fact that we have an n of 3)
keep_mucus <- filterByExpr(y_mucus)
y_mucus <- y_mucus[keep_mucus, , keep.lib.sizes=FALSE]
#recalc library size
y_mucus <- calcNormFactors(y_mucus)
y_mucus$samples
#visualize variation/similarity between samples
plotMDS(y_mucus)
#estimates dispersions for doing the edgeR analysis
#I use estimateCommonDisp because I only have one factor
y_mucus <-estimateCommonDisp(y_mucus)
#visulize variation
plotBCV(y_mucus)
#conduct test based on the factor I am interested in (Treatment)
#plot graph showing log cpm vs log fold change 
#with sig up genes in red and sig down in blue
#get results table (Inf = infintely long), sorted 
#from lowest P value to highest
et_mucus <- exactTest(y_mucus, pair = c("Control","Stressed"))
plotMD(et_mucus)
abline(h=c(-2,2), col="blue")
res_mucus <- topTags(et_mucus, n = Inf, sort.by = "PValue")

#for water
y_water <- DGEList(counts=x_water[,1:6],
                   genes = rownames(x_water), 
                   group = group)
y_water <- calcNormFactors(y_water)
y_water$samples
#filter lowly expressed genes (need to be above threshold in at least three samples - based on the fact that we have an n of 3)
keep_water <- filterByExpr(y_water)
y_water <- y_water[keep_water, , keep.lib.sizes=FALSE]
#recalc library size
y_water <- calcNormFactors(y_water)
y_water$samples
#visualize variation/similarity between samples
plotMDS(y_water)
#estimates dispersions for doing the edgeR analysis
#this is diff than plasma and mucus because water was a paired experiment 
#(same fish for control and stressed)
#so have to define more variables (fish and treatment)
#this is the order that the fish are in the columns
Fish <- factor(c(1,1,2,2,3,3))
#this is the order that the treatments are in the columns (same as group variable above)
Treatment <- factor(c("Control","Stressed","Control","Stressed","Control","Stressed"))
#make a data fram to match the sample names up with the factors 
#(basically making coldata used in DESeq2)
data.frame(Sample=colnames(y_water),Fish,Treatment)
design_water <- model.matrix(~Fish+Treatment)
rownames(design_water) <- colnames(y_water)
design_water
#estimating dispersions (more than one factor so can't use common dispersions)
#options based off of EdgeR user guide (paired example)
y_water <-estimateDisp(y_water, design_water, robust=TRUE)
y_water$common.dispersion
#visulize variation
plotBCV(y_water)
#conduct test based on the factors i'm interested in (Treatment), 
#blocking for the paired nature of the expt
#based on edgeR user guide paired analysis
#plot graph showing log cpm vs log fold change 
#with sig up genes in red and sig down in blue
#get results table (Inf = infintely long), sorted 
#from lowest P value to highest
fit_water <- glmFit(y_water, design_water)
lrt_water <- glmLRT(fit_water)
plotMD(lrt_water)
abline(h=c(-1, 1), col="blue")
res_water <- topTags(lrt_water, n = Inf, sort.by = "PValue")

#in order to read/export the results, you need 
#to write each of them to a table using the write.csv 
#function in the following format
#write.csv(as.data.frame("name of results file), "filepath/filename.txt")
#These can be imported back into r to be sorted or 
#into excel as data and ordered from there

plasma_FileName <- paste("C:/Users/heath/OneDrive/WrittenWorks/field_eRNA_and_lab_RainbowTrout.Plasma.Mucus.Water.eRNA/QAQC/QAQC_edger_deseq/edgeR_plasma_",name_of_file, currentDateTime,".txt")
plasma_FileName <- gsub(" ", "", plasma_FileName)
#plasma_FileName
mucus_FileName <- paste("C:/Users/heath/OneDrive/WrittenWorks/field_eRNA_and_lab_RainbowTrout.Plasma.Mucus.Water.eRNA/QAQC/QAQC_edger_deseq/edgeR_mucus_",name_of_file, currentDateTime,".txt")
mucus_FileName <- gsub(" ", "", mucus_FileName)
#mucus_FileName
water_FileName <- paste("C:/Users/heath/OneDrive/WrittenWorks/field_eRNA_and_lab_RainbowTrout.Plasma.Mucus.Water.eRNA/QAQC/QAQC_edger_deseq/edgeR_water_",name_of_file,currentDateTime,".txt")
water_FileName <- gsub(" ", "", water_FileName)
#water_FileName
write.csv(as.data.frame(res_plasma), file=plasma_FileName)
write.csv(as.data.frame(res_mucus), file=mucus_FileName)
write.csv(as.data.frame(res_water), file=water_FileName)
          

#get version of things used for analysis
csvFileName <- paste("C:/Users/heath/OneDrive/WrittenWorks/field_eRNA_and_lab_RainbowTrout.Plasma.Mucus.Water.eRNA/QAQC/QAQC_edger_deseq/session_info_",currentDateTime,".txt")
csvFileName <- gsub(" ", "", csvFileName)
#csvFileName
writeLines(capture.output(devtools::session_info()),csvFileName)
}
