# Supplementary material for: High Throughput Sequencing of MicroRNA in Rainbow Trout Plasma, Mucus, and Surrounding Water Following Acute Stress
Source: Front Physiol. 2021 Jan 13;11:588313. doi: 10.3389/fphys.2020.588313 (PMC7838646; doi:10.3389/fphys.2020.588313)
Supplement: Supplementary file 3 [file Data_Sheet_2.ZIP › Supplemental Methods/session_info_DESeq2.txt]

- Session info -------------------------------------------------------------------------------
 setting  value                       
 version  R version 4.0.0 (2020-04-24)
 os       Windows 10 x64              
 system   x86_64, mingw32             
 ui       RStudio                     
 language (EN)                        
 collate  English_Canada.1252         
 ctype    English_Canada.1252         
 tz       America/New_York            
 date     2020-05-13                  

- Packages -----------------------------------------------------------------------------------
 package              * version    date       lib source        
 annotate               1.66.0     2020-04-27 [1] Bioconductor  
 AnnotationDbi          1.50.0     2020-04-27 [1] Bioconductor  
 apeglm               * 1.10.0     2020-04-27 [1] Bioconductor  
 assertthat             0.2.1      2019-03-21 [1] CRAN (R 4.0.0)
 backports              1.1.6      2020-04-05 [1] CRAN (R 4.0.0)
 bbmle                  1.0.23.1   2020-02-03 [1] CRAN (R 4.0.0)
 bdsmatrix              1.3-4      2020-01-13 [1] CRAN (R 4.0.0)
 Biobase              * 2.48.0     2020-04-27 [1] Bioconductor  
 BiocGenerics         * 0.34.0     2020-04-27 [1] Bioconductor  
 BiocManager            1.30.10    2019-11-16 [1] CRAN (R 4.0.0)
 BiocParallel           1.22.0     2020-04-27 [1] Bioconductor  
 bit                    1.1-15.2   2020-02-10 [1] CRAN (R 4.0.0)
 bit64                  0.9-7      2017-05-08 [1] CRAN (R 4.0.0)
 bitops                 1.0-6      2013-08-17 [1] CRAN (R 4.0.0)
 blob                   1.2.1      2020-01-20 [1] CRAN (R 4.0.0)
 callr                  3.4.3      2020-03-28 [1] CRAN (R 4.0.0)
 cli                    2.0.2      2020-02-28 [1] CRAN (R 4.0.0)
 coda                   0.19-3     2019-07-05 [1] CRAN (R 4.0.0)
 colorspace             1.4-1      2019-03-18 [1] CRAN (R 4.0.0)
 crayon                 1.3.4      2017-09-16 [1] CRAN (R 4.0.0)
 DBI                    1.1.0      2019-12-15 [1] CRAN (R 4.0.0)
 DelayedArray         * 0.14.0     2020-04-27 [1] Bioconductor  
 desc                   1.2.0      2018-05-01 [1] CRAN (R 4.0.0)
 DESeq2               * 1.28.0     2020-04-27 [1] Bioconductor  
 devtools               2.3.0      2020-04-10 [1] CRAN (R 4.0.0)
 digest                 0.6.25     2020-02-23 [1] CRAN (R 4.0.0)
 dplyr                * 0.8.5      2020-03-07 [1] CRAN (R 4.0.0)
 ellipsis               0.3.0      2019-09-20 [1] CRAN (R 4.0.0)
 emdbook                1.3.12     2020-02-19 [1] CRAN (R 4.0.0)
 fansi                  0.4.1      2020-01-08 [1] CRAN (R 4.0.0)
 fs                     1.4.1      2020-04-04 [1] CRAN (R 4.0.0)
 genefilter             1.70.0     2020-04-27 [1] Bioconductor  
 geneplotter            1.66.0     2020-04-27 [1] Bioconductor  
 GenomeInfoDb         * 1.24.0     2020-04-27 [1] Bioconductor  
 GenomeInfoDbData       1.2.3      2020-04-30 [1] Bioconductor  
 GenomicRanges        * 1.40.0     2020-04-27 [1] Bioconductor  
 ggplot2                3.3.0      2020-03-05 [1] CRAN (R 4.0.0)
 glue                   1.4.0      2020-04-03 [1] CRAN (R 4.0.0)
 gtable                 0.3.0      2019-03-25 [1] CRAN (R 4.0.0)
 IRanges              * 2.22.1     2020-04-28 [1] Bioconductor  
 lattice                0.20-41    2020-04-02 [1] CRAN (R 4.0.0)
 lifecycle              0.2.0      2020-03-06 [1] CRAN (R 4.0.0)
 locfit                 1.5-9.4    2020-03-25 [1] CRAN (R 4.0.0)
 magrittr               1.5        2014-11-22 [1] CRAN (R 4.0.0)
 MASS                   7.3-51.6   2020-04-26 [1] CRAN (R 4.0.0)
 Matrix                 1.2-18     2019-11-27 [1] CRAN (R 4.0.0)
 matrixStats          * 0.56.0     2020-03-13 [1] CRAN (R 4.0.0)
 memoise                1.1.0      2017-04-21 [1] CRAN (R 4.0.0)
 munsell                0.5.0      2018-06-12 [1] CRAN (R 4.0.0)
 mvtnorm                1.1-0      2020-02-24 [1] CRAN (R 4.0.0)
 numDeriv               2016.8-1.1 2019-06-06 [1] CRAN (R 4.0.0)
 pillar                 1.4.3      2019-12-20 [1] CRAN (R 4.0.0)
 pkgbuild               1.0.7      2020-04-25 [1] CRAN (R 4.0.0)
 pkgconfig              2.0.3      2019-09-22 [1] CRAN (R 4.0.0)
 pkgload                1.0.2      2018-10-29 [1] CRAN (R 4.0.0)
 plyr                   1.8.6      2020-03-03 [1] CRAN (R 4.0.0)
 prettyunits            1.1.1      2020-01-24 [1] CRAN (R 4.0.0)
 processx               3.4.2      2020-02-09 [1] CRAN (R 4.0.0)
 ps                     1.3.2      2020-02-13 [1] CRAN (R 4.0.0)
 purrr                  0.3.4      2020-04-17 [1] CRAN (R 4.0.0)
 R6                     2.4.1      2019-11-12 [1] CRAN (R 4.0.0)
 RColorBrewer           1.1-2      2014-12-07 [1] CRAN (R 4.0.0)
 Rcpp                   1.0.4.6    2020-04-09 [1] CRAN (R 4.0.0)
 RCurl                  1.98-1.2   2020-04-18 [1] CRAN (R 4.0.0)
 remotes                2.1.1      2020-02-15 [1] CRAN (R 4.0.0)
 rlang                  0.4.5      2020-03-01 [1] CRAN (R 4.0.0)
 rprojroot              1.3-2      2018-01-03 [1] CRAN (R 4.0.0)
 RSQLite                2.2.0      2020-01-07 [1] CRAN (R 4.0.0)
 rstudioapi             0.11       2020-02-07 [1] CRAN (R 4.0.0)
 S4Vectors            * 0.26.0     2020-04-27 [1] Bioconductor  
 scales                 1.1.0      2019-11-18 [1] CRAN (R 4.0.0)
 sessioninfo            1.1.1      2018-11-05 [1] CRAN (R 4.0.0)
 stringi                1.4.6      2020-02-17 [1] CRAN (R 4.0.0)
 stringr              * 1.4.0      2019-02-10 [1] CRAN (R 4.0.0)
 SummarizedExperiment * 1.18.1     2020-04-30 [1] Bioconductor  
 survival               3.1-12     2020-04-10 [1] CRAN (R 4.0.0)
 testthat               2.3.2      2020-03-02 [1] CRAN (R 4.0.0)
 tibble                 3.0.1      2020-04-20 [1] CRAN (R 4.0.0)
 tidyselect             1.0.0      2020-01-27 [1] CRAN (R 4.0.0)
 usethis                1.6.1      2020-04-29 [1] CRAN (R 4.0.0)
 vctrs                  0.2.4      2020-03-10 [1] CRAN (R 4.0.0)
 withr                  2.2.0      2020-04-20 [1] CRAN (R 4.0.0)
 XML                    3.99-0.3   2020-01-20 [1] CRAN (R 4.0.0)
 xtable                 1.8-4      2019-04-21 [1] CRAN (R 4.0.0)
 XVector                0.28.0     2020-04-27 [1] Bioconductor  
 zlibbioc               1.34.0     2020-04-27 [1] Bioconductor  

[1] C:/Users/heath/Documents/R/R-4.0.0/library
[2] C:/Program Files/R/R-4.0.0/library
