# Supplementary material for: High Throughput Sequencing of MicroRNA in Rainbow Trout Plasma, Mucus, and Surrounding Water Following Acute Stress
Source: Front Physiol. 2021 Jan 13;11:588313. doi: 10.3389/fphys.2020.588313 (PMC7838646; doi:10.3389/fphys.2020.588313)
Supplement: Supplementary file 3 [file Data_Sheet_2.ZIP › Supplemental Methods/session_info_edgeR.txt]

- Session info -------------------------------------------------------------------------------
 setting  value                       
 version  R version 4.0.0 (2020-04-24)
 os       Windows 10 x64              
 system   x86_64, mingw32             
 ui       RStudio                     
 language (EN)                        
 collate  English_Canada.1252         
 ctype    English_Canada.1252         
 tz       America/New_York            
 date     2020-05-14                  

- Packages -----------------------------------------------------------------------------------
 package     * version date       lib source        
 assertthat    0.2.1   2019-03-21 [1] CRAN (R 4.0.0)
 backports     1.1.6   2020-04-05 [1] CRAN (R 4.0.0)
 BiocManager   1.30.10 2019-11-16 [1] CRAN (R 4.0.0)
 callr         3.4.3   2020-03-28 [1] CRAN (R 4.0.0)
 cli           2.0.2   2020-02-28 [1] CRAN (R 4.0.0)
 crayon        1.3.4   2017-09-16 [1] CRAN (R 4.0.0)
 desc          1.2.0   2018-05-01 [1] CRAN (R 4.0.0)
 devtools    * 2.3.0   2020-04-10 [1] CRAN (R 4.0.0)
 digest        0.6.25  2020-02-23 [1] CRAN (R 4.0.0)
 dplyr       * 0.8.5   2020-03-07 [1] CRAN (R 4.0.0)
 edgeR       * 3.30.0  2020-04-27 [1] Bioconductor  
 ellipsis      0.3.0   2019-09-20 [1] CRAN (R 4.0.0)
 fansi         0.4.1   2020-01-08 [1] CRAN (R 4.0.0)
 fs            1.4.1   2020-04-04 [1] CRAN (R 4.0.0)
 glue          1.4.0   2020-04-03 [1] CRAN (R 4.0.0)
 lattice       0.20-41 2020-04-02 [1] CRAN (R 4.0.0)
 lifecycle     0.2.0   2020-03-06 [1] CRAN (R 4.0.0)
 limma       * 3.44.1  2020-04-28 [1] Bioconductor  
 locfit        1.5-9.4 2020-03-25 [1] CRAN (R 4.0.0)
 magrittr      1.5     2014-11-22 [1] CRAN (R 4.0.0)
 memoise       1.1.0   2017-04-21 [1] CRAN (R 4.0.0)
 pillar        1.4.3   2019-12-20 [1] CRAN (R 4.0.0)
 pkgbuild      1.0.7   2020-04-25 [1] CRAN (R 4.0.0)
 pkgconfig     2.0.3   2019-09-22 [1] CRAN (R 4.0.0)
 pkgload       1.0.2   2018-10-29 [1] CRAN (R 4.0.0)
 prettyunits   1.1.1   2020-01-24 [1] CRAN (R 4.0.0)
 processx      3.4.2   2020-02-09 [1] CRAN (R 4.0.0)
 ps            1.3.2   2020-02-13 [1] CRAN (R 4.0.0)
 purrr         0.3.4   2020-04-17 [1] CRAN (R 4.0.0)
 R6            2.4.1   2019-11-12 [1] CRAN (R 4.0.0)
 Rcpp          1.0.4.6 2020-04-09 [1] CRAN (R 4.0.0)
 remotes       2.1.1   2020-02-15 [1] CRAN (R 4.0.0)
 rlang         0.4.5   2020-03-01 [1] CRAN (R 4.0.0)
 rprojroot     1.3-2   2018-01-03 [1] CRAN (R 4.0.0)
 rstudioapi    0.11    2020-02-07 [1] CRAN (R 4.0.0)
 sessioninfo   1.1.1   2018-11-05 [1] CRAN (R 4.0.0)
 statmod     * 1.4.34  2020-02-17 [1] CRAN (R 4.0.0)
 stringi       1.4.6   2020-02-17 [1] CRAN (R 4.0.0)
 stringr     * 1.4.0   2019-02-10 [1] CRAN (R 4.0.0)
 testthat      2.3.2   2020-03-02 [1] CRAN (R 4.0.0)
 tibble        3.0.1   2020-04-20 [1] CRAN (R 4.0.0)
 tidyselect    1.0.0   2020-01-27 [1] CRAN (R 4.0.0)
 usethis     * 1.6.1   2020-04-29 [1] CRAN (R 4.0.0)
 vctrs         0.2.4   2020-03-10 [1] CRAN (R 4.0.0)
 withr         2.2.0   2020-04-20 [1] CRAN (R 4.0.0)

[1] C:/Users/heath/Documents/R/R-4.0.0/library
[2] C:/Program Files/R/R-4.0.0/library
